# Supplementary material for: Identification of Arabidopsis thaliana small RNAs responsive to the fungal pathogen Botrytis cinerea at an early stage of interaction
Source: PLoS One. 2024 Jun 14;19(6):e0304790. doi: 10.1371/journal.pone.0304790 (PMC11178217; doi:10.1371/journal.pone.0304790)
Supplement: S1 Table — (XLSX) [file pone.0304790.s010.xlsx]

## Sheet: Number of sequenced reads 
Read lengths	Mock-treated leaves biological replicate 1	Mock-treated leaves biological replicate 2	Botrytis-trated leaves biological replicate 1	Botrytis-treated leaves biological replicate 2
Raw (50 nts)	13380937	20170429	24135389	22139831
Clean (18-45 nts)	10663953	14612605	14846111	14776668
