# Supplementary material for: Identification of Arabidopsis thaliana small RNAs responsive to the fungal pathogen Botrytis cinerea at an early stage of interaction
Source: PLoS One. 2024 Jun 14;19(6):e0304790. doi: 10.1371/journal.pone.0304790 (PMC11178217; doi:10.1371/journal.pone.0304790)
Supplement: S2 Table — (XLSX) [file pone.0304790.s011.xlsx]

## Sheet: Stem-loop RT-qPCR primers
Oligo name	Oligo sequence
RT_ath-miR403_3p	GTCGTATCCAGTGCAGGGTCCGAGGTATTCGCACTGGATACGACCGAGTT
Fw_ath-miR403_3p	GCGGCGGTTAGATTCACGCACA
RT_ath-miR167a	GTCGTATCCAGTGCAGGGTCCGAGGTATTCGCACTGGATACGACTAGATC
Fw_ath-miR167a	TCGCTTGAAGCTGCCAGCAT
RT_U6snRNA	GTGCAGGGTCCGAGGTTTTGGACCATTTCTCGAT
Fw_U6snRNA	GAGAAGATTAGCATGGCCCCT
Reverse_primer	GTGCAGGGTCCGAGGT
