# Supplementary material for: Identification of Arabidopsis thaliana small RNAs responsive to the fungal pathogen Botrytis cinerea at an early stage of interaction
Source: PLoS One. 2024 Jun 14;19(6):e0304790. doi: 10.1371/journal.pone.0304790 (PMC11178217; doi:10.1371/journal.pone.0304790)
Supplement: S3 Table — (XLSX) [file pone.0304790.s012.xlsx]

## Sheet: Hoja1
sRNA	len	ID	DB	Type	baseMean	mock_raw_1	mock_raw_2	Bc_raw_1	Bc_raw_2	mock_normalized_1	mock_normalized_2	Bc_normalized_1	Bc_normalized_2	log2FoldChange	lfcSE	stat	pvalue	padj
GAGTGGCGCAGCGGAAGCGTGGTGGG	26	sRNA_13577	PlantsmallRNAgenes	tsRNA	1223.76	832	1107	318	202	1900.33	2787.15	119.764	87.7835	-4.49655	0.459271	-9.79064	1.23513e-22	1.22525e-19
GTTCAAGCCTGTAGTCGTG	19	sRNA_13693	PlantsmallRNAgenes	other	46.719	36	40	7	3	82.2259	100.71	2.63633	1.30372	-5.51326	0.68436	-8.05607	7.87839e-16	2.60512e-13
GATCATGTTCGCAGTTTCACC	21	miR167a-3p	miRBase_sRNAanno_Cai_et_al_2018_top100	miRNA	1253.07	121	103	5233	5766	276.37	259.328	1970.84	2505.74	3.0626	0.379024	8.08022	6.46497e-16	2.60512e-13
TATATGTTTCAGTCTTATCCC	21	S19300	Cai_et_al_2018_vesicles	secondary siRNA	435.032	23	9	2203	1922	52.5332	22.6597	829.689	835.247	4.45902	0.559219	7.97366	1.54047e-15	3.82037e-13
CTTTGTCTACAATTTTGGAAA	21	miR158a-5p	miRBase_sRNAanno	miRNA	713.257	49	28	3019	3529	111.919	70.4969	1137.01	1533.6	3.86854	0.488232	7.92358	2.30771e-15	4.57849e-13
GCCGGCCGGGGGACGGACTGGGA	23	sRNA_9031	PlantsmallRNAgenes	other	5677.21	6222	3135	1180	368	14211.4	7893.14	444.409	159.922	-5.19261	0.727417	-7.13843	9.44041e-13	1.56082e-10
TTCTAAGTTCAACATATCGAC	21	TAS1c-siR602	Cai_et_al_2018_protoplasts_Cai_et_al_2018_top100_Cai_et_al_2018_vesicles	secondary siRNA	392.45	38	19	1901	1655	86.794	47.8372	715.951	719.216	3.40866	0.48726	6.99556	2.64196e-12	3.27603e-10
TTTGCTTCCAGCTTTTGTCTCC	22	miR773a	sRNAanno_PlantsmallRNAgenes	miRNA	336.555	28	28	1864	1173	63.9535	70.4969	702.016	509.753	3.17315	0.453244	7.00099	2.54167e-12	3.27603e-10
GAGAAAAGAAATCAGGTGGTAGGA	24	sRNA_19546	PlantsmallRNAgenes	hc-siRNA	61.3237	50	43	26	30	114.203	108.263	9.79207	13.0372	-3.28958	0.473813	-6.94278	3.84445e-12	4.23744e-10
AGCAAGGTGACATGTGGAAGAGAG	24	sRNA_7782	PlantsmallRNAgenes	hc-siRNA	53.7014	43	38	29	23	98.2143	95.6744	10.9219	9.99515	-3.21111	0.464184	-6.91775	4.58865e-12	4.55194e-10
TCCAATGTCTTTTCTAGTTCGT	22	TAS1c-siR483	Cai_et_al_2018_protoplasts_Cai_et_al_2018_top100_Cai_et_al_2018_vesicles	secondary siRNA	1609.73	181	112	8567	5792	413.413	281.988	3226.49	2517.04	3.04511	0.44632	6.82272	8.93356e-12	8.05645e-10
CGACGATCCGTAGCTGGT	18	sRNA_1458	PlantsmallRNAgenes	other	27.2795	21	23	4	4	47.9651	57.9082	1.50647	1.73829	-5.03126	0.746051	-6.74386	1.54236e-11	1.27502e-09
TGAAGCTGCCAGCATGATCTT	21	MIR167b/a-5p	PlantsmallRNAgenes	miRNA	178.087	17	11	809	785	38.8289	27.6952	304.684	341.139	3.27349	0.489222	6.69121	2.21327e-11	1.68889e-09
TGCAGAACTCACCTCGTGCGGGCCTCCCT	29	sRNA_18993	PlantsmallRNAgenes	other	142.401	47	183	4	0	107.35	460.748	1.50647	0	-8.50821	1.28971	-6.59701	4.19524e-11	2.81815e-09
AGTGGACGTATAGGGTGT	18	sRNA_7357	PlantsmallRNAgenes	other	32.7982	24	29	2	6	54.8173	73.0147	0.753236	2.60743	-5.28192	0.800935	-6.59469	4.26132e-11	2.81815e-09
TTGTTGATCTCAATAGCATTG	21	MIR863-5p	PlantsmallRNAgenes	miRNA	267.761	27	13	1257	1158	61.6694	32.7307	473.409	503.234	3.36372	0.511001	6.5826	4.62287e-11	2.86618e-09
CTGGTTCTCCTCGAAAGCT	19	sRNA_2169	PlantsmallRNAgenes	other	32.712	36	18	3	5	82.2259	45.3195	1.12985	2.17286	-5.29431	0.807877	-6.55336	5.62563e-11	3.28272e-09
AAAGGTGTGATTGGTGGGAAGTGA	24	sRNA_17979	PlantsmallRNAgenes	hc-siRNA	55.7264	45	39	34	21	102.782	98.1922	12.805	9.12601	-3.19106	0.488045	-6.53846	6.21536e-11	3.42536e-09
TGTTTTGTGCTTGAATCTAATT	22	miR403-5p	miRBase_sRNAanno	miRNA	94.3586	4	4	440	443	9.13621	10.071	165.712	192.515	4.22349	0.668461	6.31822	2.64587e-10	1.38142e-08
AGTAAGGGTAAAACGGGAAAACAG	24	sRNA_15419	PlantsmallRNAgenes	hc-siRNA	34.1031	20	34	9	4	45.681	85.6034	3.38956	1.73829	-4.65896	0.752651	-6.19007	6.01393e-10	2.98291e-08
CCTGGTTTAGTCACTTTCACT	21	miR161-3p	sRNAanno	miRNA	253.998	24	9	1225	1098	54.8173	22.6597	461.357	477.16	3.58929	0.582912	6.15752	7.38935e-10	3.49059e-08
TTCCACAGCTTTCTTGAACTT	21	miR396b-5p	miRBase_sRNAanno_PlantsmallRNAgenes_Cai_et_al_2018_top100_Cai_et_al_2018_vesicles	miRNA	10712.3	1125	613	63796	33848	2569.56	1543.38	24026.7	14709.4	3.23529	0.532182	6.0793	1.20708e-09	5.44283e-08
AACGGGGTTAGATGGTAGGACGGG	24	sRNA_4779	PlantsmallRNAgenes	hc-siRNA	25.3866	17	23	7	5	38.8289	57.9082	2.63633	2.17286	-4.32096	0.711914	-6.0695	1.28306e-09	5.5339e-08
ACTCATAAGATCGTGACACGT	21	miR5026	miRBase_sRNAanno_PlantsmallRNAgenes_Cai_et_al_2018_top100	miRNA	548.403	97	73	2422	2016	221.553	183.796	912.169	876.097	2.14017	0.354448	6.03804	1.56002e-09	6.44808e-08
TACTGCACGGTCTTGGCTCAACCCGC	26	S13563	Cai_et_al_2018_vesicles	putative hpRNA	132.421	85	118	34	59	194.144	297.094	12.805	25.6397	-3.67868	0.610089	-6.02975	1.64216e-09	6.51609e-08
AACTCGACTGCGTGAAGT	18	sRNA_11381	PlantsmallRNAgenes	hc-siRNA	28.9908	29	17	8	9	66.2375	42.8017	3.01294	3.91115	-3.98723	0.662742	-6.01627	1.78487e-09	6.55773e-08
ATTTATCGTTGACCCGGCCAAATC	24	sRNA_19469	PlantsmallRNAgenes	hc-siRNA	157.579	96	135	107	71	219.269	339.896	40.2981	30.8546	-2.97184	0.493942	-6.01658	1.78138e-09	6.55773e-08
GCACGGTCTTGGCTCAACCCGC	22	S12890	Cai_et_al_2018_vesicles	putative hpRNA	73.1441	88	31	14	19	200.997	78.0502	5.27265	8.25686	-4.37352	0.729867	-5.99222	2.06991e-09	7.33338e-08
CCCGTCTTGTATCAACTGAAT	21	miR168b-3p	miRBase_sRNAanno	miRNA	103.874	10	7	510	421	22.8405	17.6242	192.075	182.955	3.20691	0.537547	5.96582	2.43403e-09	8.04852e-08
AATGGATCTGGCCAAAGTTGAGGG	24	sRNA_15249/15250/15747/4331	PlantsmallRNAgenes	hc-siRNA	222.088	152	149	232	181	347.176	375.144	87.3754	78.6575	-2.12043	0.355306	-5.9679	2.40321e-09	8.04852e-08
TTTTCTTGGCCCATCCACTTC	21	miR3440b-5p	miRBase	miRNA	81.1169	5	5	402	343	11.4203	12.5887	151.4	149.058	3.64799	0.613705	5.94421	2.77785e-09	8.88913e-08
CTACTGCACGGGCCGGCTCAACCCG	25	S13204	Cai_et_al_2018_vesicles	other	56.0755	42	42	22	33	95.9302	105.745	8.28559	14.3409	-3.16223	0.536481	-5.8944	3.76048e-09	1.16575e-07
TTAGATTCACGCACAAACTCG	21	miR403-3p	miRBase_sRNAanno_PlantsmallRNAgenes	miRNA	1404.48	212	126	6882	5119	484.219	317.236	2591.88	2224.57	2.58638	0.439642	5.88293	4.03078e-09	1.17604e-07
ACGGGTTGGCGGGACGGGTTTGGC	24	sRNA_7526	PlantsmallRNAgenes	hc-siRNA	162.359	105	120	140	126	239.826	302.13	52.7265	54.756	-2.33333	0.396601	-5.88331	4.02148e-09	1.17604e-07
GAGAGAGGTGAGAAAAAGTAGGAG	24	sRNA_19150/5821	PlantsmallRNAgenes	hc-siRNA	24.1258	21	17	6	8	47.9651	42.8017	2.25971	3.47657	-3.99687	0.680085	-5.87702	4.17727e-09	1.18396e-07
AAAGGTCAAAATTTGGGGTCGACA	24	sRNA_12739	PlantsmallRNAgenes	hc-siRNA	156.774	97	135	67	93	221.553	339.896	25.2334	40.4152	-3.09748	0.539019	-5.74652	9.11008e-09	2.51033e-07
TGAAGCTGCCAGCATGATCTA	21	miR167b/a-5p	miRBase_sRNAanno_PlantsmallRNAgenes	miRNA	42902.1	7376	4439	217937	141532	16847.2	11176.3	82079	61505.8	2.35717	0.411132	5.73336	9.84591e-09	2.63977e-07
AGATTTTGACAAAGTGGGCTGGGC	24	sRNA_4210	PlantsmallRNAgenes	hc-siRNA	121.861	77	100	93	57	175.872	251.775	35.0255	24.7706	-2.8351	0.496472	-5.7105	1.12647e-08	2.94068e-07
TATTATCAGAGTAGTTATGAT	21	TAS1b	PlantsmallRNAgenes	secondary siRNA	111.076	10	3	544	481	22.8405	7.55324	204.88	209.029	3.74824	0.657361	5.70195	1.18446e-08	3.01278e-07
AGATGATGGGCTTAGATGATGGGC	24	S11815	PlantsmallRNAgenes_Cai_et_al_2018_top100	hc-siRNA	162.435	110	117	119	136	251.246	294.576	44.8175	59.1018	-2.3937	0.422	-5.67227	1.40914e-08	3.49467e-07
CTGCACGGTCTTGGCTCAACCCGC	24	S11983	Cai_et_al_2018_vesicles	putative hpRNA	55.8388	40	42	27	37	91.3621	105.745	10.1687	16.0792	-2.91322	0.514876	-5.6581	1.53054e-08	3.70317e-07
ATTGGGCTTTTATTTTGTTGTATT	24	sRNA_18507	PlantsmallRNAgenes	hc-siRNA	172.23	17	18	655	824	38.8289	45.3195	246.685	358.087	2.84711	0.516434	5.51302	3.52724e-08	8.33099e-07
GAGCTCCTTGAAGTTCAATGG	21	miR159b-5p	miRBase_sRNAanno	miRNA	659.969	72	79	2298	3247	164.452	198.902	865.468	1411.05	2.64805	0.482031	5.49352	3.93994e-08	9.08935e-07
TAGGTCATCGTCAAGATT	18	sRNA_3460	PlantsmallRNAgenes	other	56.2635	75	18	12	9	171.304	45.3195	4.51941	3.91115	-4.68444	0.854836	-5.47993	4.25483e-08	9.59272e-07
AAGAGGGAAAAGGGCTATTAAGCT	24	sRNA_9030	PlantsmallRNAgenes	other	185.609	103	165	134	95	235.257	415.428	50.4668	41.2843	-2.82435	0.519787	-5.43366	5.52085e-08	1.21704e-06
CTACTGCATGGGCCTGGCTCAACCCGC	27	sRNA_3468	PlantsmallRNAgenes	other	183.82	94	202	3	25	214.701	508.585	1.12985	10.8643	-5.92324	1.09362	-5.41616	6.08935e-08	1.31318e-06
TTTGCATATACTCGAATACCT	21	TAS2-siR165	Cai_et_al_2018_vesicles	secondary siRNA	60.8186	4	2	336	236	9.13621	5.0355	126.544	102.559	3.9997	0.747872	5.34811	8.88762e-08	1.83678e-06
TAGCTAAGGATTTGCATTCTC	21	MIR5663-5p	PlantsmallRNAgenes	miRNA	142.508	9	17	668	587	20.5565	42.8017	251.581	255.094	3.00942	0.562322	5.35177	8.70985e-08	1.83678e-06
TTCGATGTCTAGCAGTGCCA	20	miR775	miRBase_sRNAanno_PlantsmallRNAgenes	miRNA	219.512	30	15	878	1015	68.5216	37.7662	330.671	441.09	2.85441	0.539711	5.28878	1.23136e-07	2.49288e-06
AATATGTCTTGGATTTTGATTCTA	24	sRNA_19165/19202/19356/6101/13248	PlantsmallRNAgenes	hc-siRNA	74.6143	4	5	294	382	9.13621	12.5887	110.726	166.006	3.67783	0.696099	5.28348	1.26751e-07	2.51474e-06
AGCGGGCCTCGGTTTTATATGGGT	24	sRNA_4792	PlantsmallRNAgenes	hc-siRNA	67.8439	38	61	35	41	86.794	153.583	13.1816	17.8174	-2.95498	0.561706	-5.26073	1.43487e-07	2.79096e-06
CTACTGCACGGGCCTGGCTCATCCCGC	27	sRNA_14862	PlantsmallRNAgenes	other	1430.93	693	1580	70	314	1582.85	3978.04	26.3633	136.456	-5.09467	0.971239	-5.24554	1.55828e-07	2.97272e-06
TTAGTTGTCGTCGTATCTTTG	21	miR850-3p	sRNAanno	miRNA	159.712	17	10	954	496	38.8289	25.1775	359.293	215.548	3.16187	0.604395	5.23147	1.68167e-07	3.14757e-06
AAAGAGGGTAGAAATGAAAATGGC	24	sRNA_17469	PlantsmallRNAgenes	hc-siRNA	38.3727	26	29	26	26	59.3854	73.0147	9.79207	11.2989	-2.65034	0.507068	-5.22679	1.72477e-07	3.16847e-06
TTATAAGCCATCTTACTAGTT	21	miR844-3p	miRBase_sRNAanno_PlantsmallRNAgenes	miRNA	56.9901	1	3	263	274	2.28405	7.55324	99.0505	119.073	4.50174	0.862507	5.21937	1.79537e-07	3.23819e-06
TTAGATTCACGCACAAACTCGT	22	MIR403-3p	Cai_et_al_2018_top100_Cai_et_al_2018_vesicles	miRNA	157.272	24	18	771	549	54.8173	45.3195	290.372	238.58	2.39882	0.461538	5.19746	2.02025e-07	3.57874e-06
AGTTACTAATTCATGATCTGGC	22	sRNA_1/6	PlantsmallRNAgenes	other	45649.6	10109	6132	186760	169668	23089.5	15438.8	70337.2	73732.9	1.90275	0.368762	5.15984	2.47161e-07	4.30146e-06
AAGACTAGGCCTGGGCACGAAGCG	24	sRNA_16100	PlantsmallRNAgenes	hc-siRNA	52.3541	34	43	22	35	77.6578	108.263	8.28559	15.21	-2.98865	0.582312	-5.13238	2.86106e-07	4.89339e-06
AGGGAGAAAAAGTAGGAGAGAAGG	24	sRNA_6096	PlantsmallRNAgenes	hc-siRNA	15.9759	13	12	6	4	29.6927	30.213	2.25971	1.73829	-3.89717	0.762237	-5.1128	3.17418e-07	5.33692e-06
TCAGCTGAGCTTTCTCGTCATC	22	miR779-5p	sRNAanno	miRNA	141.524	15	16	779	456	34.2608	40.284	293.385	198.165	2.72363	0.536205	5.07945	3.78519e-07	6.25819e-06
ACAGGACGAGTTGGCGGGACGGGT	24	sRNA_18524/5887	PlantsmallRNAgenes	hc-siRNA	193.954	125	137	221	143	285.507	344.931	83.2326	62.1438	-2.11499	0.422175	-5.00975	5.45003e-07	8.86299e-06
TGCACGGTCTTGGCTCAACCCGC	23	S11278	Cai_et_al_2018_vesicles	putative hpRNA	169.936	202	71	29	66	461.379	178.76	10.9219	28.6817	-4.01841	0.806556	-4.98218	6.28717e-07	1.00595e-05
ATAGAATGGGCGAAGATAAACAAA	24	sRNA_3790	PlantsmallRNAgenes	hc-siRNA	30.0622	18	26	19	15	41.1129	65.4614	7.15574	6.51858	-2.9563	0.5967	-4.95441	7.25486e-07	1.14235e-05
ACTGCACGGTCTTGGCTCAACCCGC	25	S19639	Cai_et_al_2018_vesicles	putative hpRNA	121.34	79	106	26	65	180.44	266.881	9.79207	28.2472	-3.55934	0.721626	-4.93239	8.12285e-07	1.25904e-05
CGCTATCCATCCTGAGTTTCA	21	miR390a-3p	miRBase_sRNAanno	miRNA	958.619	162	78	4670	3473	370.016	196.384	1758.81	1509.27	2.52717	0.514333	4.91349	8.94689e-07	1.36543e-05
GGGCTGTGAGAAAAAATAGGAAAG	24	sRNA_10343	PlantsmallRNAgenes	hc-siRNA	23.0518	13	23	3	8	29.6927	57.9082	1.12985	3.47657	-4.26727	0.871646	-4.89564	9.79867e-07	1.47277e-05
ATGACTCCATAACTTTTAGACCGT	24	sRNA_12394/12395	PlantsmallRNAgenes	hc-siRNA	847.939	159	162	3835	2707	363.164	407.875	1444.33	1176.39	1.76552	0.363387	4.85851	1.1827e-06	1.7511e-05
AAAGAGTGAGAAGCCGATGAAGAA	24	sRNA_10357	PlantsmallRNAgenes	other	18.2568	10	18	6	6	22.8405	45.3195	2.25971	2.60743	-3.8048	0.790386	-4.81385	1.48049e-06	2.15978e-05
AAGCTGACGGACGAAAGAAAAATC	24	sRNA_11691	PlantsmallRNAgenes	other	35.0831	21	29	26	22	47.9651	73.0147	9.79207	9.56058	-2.63978	0.549269	-4.80599	1.53985e-06	2.21381e-05
GATGAGACTAGTGGATGTGAGGGA	24	sRNA_579	PlantsmallRNAgenes	other	27.4148	15	26	16	9	34.2608	65.4614	6.02589	3.91115	-3.31498	0.695922	-4.76343	1.90326e-06	2.69719e-05
ACGGTATCTCTCCTACGTAGC	21	miR391-3p	miRBase_sRNAanno_Cai_et_al_2018_top100_Cai_et_al_2018_vesicles	miRNA	187.343	29	12	784	823	66.2375	30.213	295.268	357.653	2.75194	0.578107	4.76027	1.93337e-06	2.70127e-05
GCTCTCTAGCCTTCTGTCATC	21	miR157a-3p/b-3p	miRBase_sRNAanno_PlantsmallRNAgenes	miRNA	42.2276	3	2	215	175	6.85216	5.0355	80.9729	76.05	3.7149	0.782596	4.74689	2.06568e-06	2.84604e-05
CTACTGCACGGGCCTGGCTCAACCCGC	27	sRNA_3467/10309/10316	PlantsmallRNAgenes	other	1412.37	802	1425	90	451	1831.81	3587.79	33.8956	195.992	-4.55971	0.963767	-4.73113	2.23273e-06	2.99904e-05
GAGGGTGAAAGATACGTAAGGAGT	24	sRNA_16744	PlantsmallRNAgenes	hc-siRNA	36.2759	20	34	24	11	45.681	85.6034	9.03883	4.78029	-3.23645	0.684134	-4.73073	2.23719e-06	2.99904e-05
GAATAAAGAAGTGGGACCCGGTGC	24	sRNA_3499/9692/14555	PlantsmallRNAgenes	other	57.5076	41	36	58	55	93.6462	90.6389	21.8438	23.9014	-2.01154	0.429383	-4.68472	2.80343e-06	3.708e-05
TATGAGAGTATTATAAGTCAC	21	miR400	miRBase_sRNAanno_PlantsmallRNAgenes	miRNA	39.4693	2	2	201	167	4.5681	5.0355	75.7002	72.5735	3.95154	0.849078	4.65392	3.25682e-06	4.1958e-05
AAGGATTGGCAAAGTGAAAGGTGG	24	sRNA_4732/13834	PlantsmallRNAgenes	hc-siRNA	38.5128	21	34	29	22	47.9651	85.6034	10.9219	9.56058	-2.69898	0.579681	-4.65598	3.22444e-06	4.1958e-05
AGAGGACGGGTTGGCGAGACGGGT	24	sRNA_11457	PlantsmallRNAgenes	hc-siRNA	30.2941	19	24	23	20	43.397	60.4259	8.66221	8.69143	-2.57726	0.555752	-4.63743	3.52771e-06	4.48652e-05
TGATTGAGCCGTGTCAATATC	21	miR170-3p	miRBase_sRNAanno_Cai_et_al_2018_top100	miRNA	624.467	104	49	3349	2015	237.541	123.37	1261.29	875.662	2.56397	0.553786	4.6299	3.65845e-06	4.5939e-05
CTACTGCACGGGCCGGCTCAACCCGC	26	S10325	PlantsmallRNAgenes_Cai_et_al_2018_vesicles	other	97.3051	68	77	29	67	155.316	193.867	10.9219	29.1163	-3.1283	0.676729	-4.62268	3.78805e-06	4.69718e-05
AATGGCTGCCACTGAATTTTGATG	24	sRNA_14840	PlantsmallRNAgenes	hc-siRNA	28.7232	19	23	13	20	43.397	57.9082	4.89603	8.69143	-2.90451	0.633225	-4.58685	4.49984e-06	5.51091e-05
AACAAGGTGACATGTGGAAGAGAG	24	sRNA_17259	PlantsmallRNAgenes	hc-siRNA	27.465	19	20	22	18	43.397	50.355	8.28559	7.82229	-2.53826	0.554354	-4.57877	4.67714e-06	5.6582e-05
TGGAAATAGCTGGTTCTC	18	sRNA_10125	PlantsmallRNAgenes	other	14.4996	12	12	1	0	27.4086	30.213	0.376618	0	-7.15851	1.5706	-4.55783	5.16847e-06	6.17726e-05
TGCGGGAAGCATTTGCACATG	21	miR822-5p	miRBase_PlantsmallRNAgenes_Cai_et_al_2018_top100	miRNA	136.969	24	21	638	460	54.8173	52.8727	240.282	199.903	2.03098	0.448844	4.52491	6.04204e-06	7.13536e-05
AGGATATATGGTGAGACGGTTTGG	24	sRNA_15332	PlantsmallRNAgenes	hc-siRNA	29.6993	21	22	26	13	47.9651	55.3904	9.79207	5.64943	-2.73335	0.606209	-4.50893	6.51554e-06	7.60402e-05
ACGGATTGGCGGGACGGGTTTGAC	24	sRNA_6726	PlantsmallRNAgenes	hc-siRNA	82.2344	50	63	89	52	114.203	158.618	33.519	22.5977	-2.27745	0.505924	-4.50156	6.74553e-06	7.78089e-05
ATATGGTGTGACGGGTTTGAGTGG	24	sRNA_14104	PlantsmallRNAgenes	hc-siRNA	29.4637	11	34	12	6	25.1246	85.6034	4.51941	2.60743	-3.94509	0.884064	-4.46246	8.10259e-06	9.19977e-05
CTGCACGGGCCGGCTCAACCCGC	23	S11585	Cai_et_al_2018_vesicles	other	32.2641	38	13	8	15	86.794	32.7307	3.01294	6.51858	-3.66207	0.821157	-4.45964	8.20978e-06	9.19977e-05
TATTGGCCTGGTTCACTCAGA	21	miR170-5p/miR171a-5p	miRBase_sRNAanno_PlantsmallRNAgenes	miRNA	608.548	134	82	2767	2024	306.063	206.455	1042.1	879.573	1.90535	0.427353	4.45849	8.25383e-06	9.19977e-05
CGCTATCCATCCTGAGTTCC	20	miR390b-3p	miRBase	miRNA	89.7815	15	6	384	380	34.2608	15.1065	144.621	165.137	2.63731	0.594932	4.43297	9.29444e-06	0.000102445
AAAGAAAGTTGGGTGTGTTGGCA	23	sRNA_5806	PlantsmallRNAgenes	hc-siRNA	29.0991	19	24	23	9	43.397	60.4259	8.66221	3.91115	-3.03269	0.687224	-4.41296	1.01967e-05	0.000111155
ACGGGTACTGGATTGAGAATGGGC	24	sRNA_9467	PlantsmallRNAgenes	hc-siRNA	36.6909	14	41	18	11	31.9767	103.228	6.77912	4.78029	-3.53973	0.805571	-4.39406	1.11251e-05	0.000119958
AAGACGGATTTGGAGGGACGGGTT	24	sRNA_16342/18334/18377/18560/18997/19203/3498/9195/9836/1324/13817	PlantsmallRNAgenes	hc-siRNA	27.4519	16	23	20	18	36.5448	57.9082	7.53236	7.82229	-2.61675	0.596639	-4.38582	1.15552e-05	0.000123256
ACGGGTTGGCGGGACGGGTTTGAC	24	sRNA_10541	PlantsmallRNAgenes	hc-siRNA	15.421	10	13	7	8	22.8405	32.7307	2.63633	3.47657	-3.18652	0.731925	-4.35361	1.33913e-05	0.000141321
AGAGAAAGAGATAGAAGAAATGAG	24	sRNA_9647	PlantsmallRNAgenes	hc-siRNA	41.089	24	32	40	32	54.8173	80.5679	15.0647	13.9063	-2.21976	0.510903	-4.34478	1.39416e-05	0.000145579
TTTTACTGCTACTTGTGTTCC	21	miR5012	miRBase_PlantsmallRNAgenes	miRNA	37.8161	3	3	203	139	6.85216	7.55324	76.4534	60.4055	3.25125	0.756013	4.30053	1.70391e-05	0.000176071
AGATATTAGTGCGGTTCAATC	21	miR171b-5p	miRBase	miRNA	106.253	20	17	462	374	45.681	42.8017	173.997	162.53	1.92637	0.44935	4.28701	1.81094e-05	0.000185202
AAGCGCGGAAAGAACAGTAGATGC	24	S10290	PlantsmallRNAgenes_Cai_et_al_2018_top100	other	28.501	14	28	11	17	31.9767	70.4969	4.1428	7.38772	-3.15424	0.741515	-4.25378	2.10188e-05	0.000212762
ACTGCAAGGGCTGGCTCAACCCGC	24	sRNA_10270	PlantsmallRNAgenes	other	28.0204	18	25	4	15	41.1129	62.9437	1.50647	6.51858	-3.71141	0.875478	-4.2393	2.24218e-05	0.000224671
CTATTGCGAGGGCTTGGCTCAACCCGC	27	sRNA_10976	PlantsmallRNAgenes	other	22.4026	24	11	5	12	54.8173	27.6952	1.88309	5.21486	-3.55867	0.840866	-4.23216	2.31462e-05	0.00022961
GGTTTCGTGGTGTAGTTGGTTATC	24	sRNA_16409	PlantsmallRNAgenes	tsRNA	188.337	29	20	598	947	66.2375	50.355	225.218	411.539	2.44683	0.57977	4.22035	2.43924e-05	0.000239577
GGGCGAGAGTAGTACTAGGATGGT	24	sRNA_8894/8921	PlantsmallRNAgenes	hc-siRNA	27.3803	13	27	13	16	29.6927	67.9792	4.89603	6.95315	-3.04223	0.721619	-4.21584	2.48849e-05	0.000242018
AGTGGGACAACAATGGAGATGTGG	24	sRNA_18489	PlantsmallRNAgenes	hc-siRNA	23.1111	13	21	17	8	29.6927	52.8727	6.4025	3.47657	-3.04888	0.72413	-4.2104	2.54917e-05	0.000245512
AGGGACAAAAATAGGGATGGGTTG	24	sRNA_4743	PlantsmallRNAgenes	hc-siRNA	21.1764	15	19	0	6	34.2608	47.8372	0	2.60743	-5.01643	1.19373	-4.20232	2.64194e-05	0.000252
TTAGAGTTTTCTGGATACTTA	21	miR781b/a	miRBase_PlantsmallRNAgenes	miRNA	33.1193	1	1	159	156	2.28405	2.51775	59.8822	67.7932	4.73549	1.12875	4.19533	2.72474e-05	0.00025559
GAGGGTGAGGAATACGTAAGGAGC	24	sRNA_12908	PlantsmallRNAgenes	hc-siRNA	15.2689	10	13	10	4	22.8405	32.7307	3.76618	1.73829	-3.31498	0.790259	-4.1948	2.73111e-05	0.00025559
TTTGGATTGAAGGGAGCTCTT	21	miR159b-3p	miRBase_sRNAanno_PlantsmallRNAgenes_Cai_et_al_2018_protoplasts_Cai_et_al_2018_top100_Cai_et_al_2018_vesicles	miRNA	6600.34	1502	918	30889	20770	3430.65	2311.29	11633.4	9026.05	1.84707	0.443599	4.16384	3.12943e-05	0.000290131
TTGTTTAGGTCCCTTAGTTTCT	22	miR840-3p	sRNAanno	miRNA	36.2872	3	4	172	146	6.85216	10.071	64.7783	63.4475	2.93177	0.706349	4.15059	3.31615e-05	0.000304594
TTCGTTGTCTGTTCGACCTTG	21	miR858b	miRBase_sRNAanno	miRNA	48.8269	7	4	259	165	15.9884	10.071	97.544	71.7043	2.68995	0.648474	4.14813	3.35205e-05	0.000305067
AAGAGAGAAGCGCAAGGGCAGAAG	24	sRNA_3784	PlantsmallRNAgenes	hc-siRNA	50.9309	10	68	13	11	22.8405	171.207	4.89603	4.78029	-4.32291	1.04269	-4.14591	3.3846e-05	0.00030523
ATAGGAAAAATCAATTGGGGGCCT	24	sRNA_13292	PlantsmallRNAgenes	hc-siRNA	36.6131	39	17	11	24	89.078	42.8017	4.1428	10.4297	-3.18957	0.771639	-4.1335	3.57277e-05	0.000316446
TCAATGCATTGAAAGTGACTA	21	miR161.2	miRBase_Cai_et_al_2018_top100_Cai_et_al_2018_vesicles	miRNA	167.501	26	11	987	486	59.3854	27.6952	371.722	211.202	2.7372	0.662053	4.13441	3.55864e-05	0.000316446
GCGGGGATAGCTCAGTTGGGAGA	23	sRNA_15290	PlantsmallRNAgenes	tsRNA	56.6782	36	50	9	35	82.2259	125.887	3.38956	15.21	-3.49095	0.857513	-4.07102	4.68084e-05	0.00041092
AATGGCTGCCACTGGATTTTGATG	24	sRNA_4737	PlantsmallRNAgenes	hc-siRNA	112.473	59	90	122	98	134.759	226.597	45.9474	42.588	-2.02684	0.499611	-4.05684	4.9741e-05	0.000432834
AGAAAACTCTGTAGCGCAGTGCGG	24	sRNA_8083	PlantsmallRNAgenes	other	56.2956	31	46	62	35	70.8056	115.816	23.3503	15.21	-2.26904	0.561895	-4.03818	5.38669e-05	0.000464661
TATTCTGGTGTCCTAGGCGTAGAGG	25	sRNA_11003	PlantsmallRNAgenes	hc-siRNA	3968.7	2232	3210	2534	4005	5098.01	8081.97	954.35	1740.46	-2.29011	0.567687	-4.03411	5.48107e-05	0.000468726
AGATGATGGGCTTAGATGATGGGT	24	sRNA_8521	PlantsmallRNAgenes	hc-siRNA	71.7284	36	61	63	63	82.2259	153.583	23.7269	27.378	-2.20393	0.546974	-4.02932	5.5938e-05	0.000474278
GCAGCACCATTAAGATTCACA	21	miR172e-5p/b-5p	sRNAanno	miRNA	922.71	194	89	3556	3876	443.106	224.08	1339.25	1684.4	2.17896	0.541793	4.02176	5.77646e-05	0.000485614
ATAGGTGGCTGCTTATAATTGGAC	24	sRNA_11618	PlantsmallRNAgenes	hc-siRNA	19.376	17	11	13	14	38.8289	27.6952	4.89603	6.084	-2.60721	0.650534	-4.0078	6.12868e-05	0.000510895
CCAATGTCTTTTCTAGTTCGT	21	S16971	Cai_et_al_2018_top100	secondary siRNA	130.633	15	2	780	436	34.2608	5.0355	293.762	189.473	3.60638	0.90058	4.0045	6.21475e-05	0.000513753
TACCTGGTTGATTCTGCC	18	sRNA_9126	PlantsmallRNAgenes	hc-siRNA	44.2616	61	11	7	17	139.327	27.6952	2.63633	7.38772	-4.06894	1.01876	-3.99403	6.49606e-05	0.000528204
ACACGATGTTCAATAGATTTA	21	TAS2-siR710	Cai_et_al_2018_top100	secondary siRNA	69.1977	11	2	311	298	25.1246	5.0355	117.128	129.502	3.01072	0.753523	3.99552	6.45519e-05	0.000528204
TTGTTTAGGTCCCTTAGTTTC	21	miR840-3p	miRBase	miRNA	16.4773	0	0	85	78	0	0	32.0125	33.8966	6.22301	1.56034	3.98824	6.6565e-05	0.000536849
TTGAATTGAAGTGCTTGAATT	21	miR846-3p	miRBase_sRNAanno_PlantsmallRNAgenes	miRNA	16.2817	0	0	91	71	0	0	34.2722	30.8546	6.20637	1.56226	3.97268	7.10683e-05	0.000563998
AAGGACAAGAATGAAACAGAGACC	24	sRNA_14367/15044	PlantsmallRNAgenes	other	50.3203	33	32	65	48	75.3737	80.5679	24.4802	20.8594	-1.77983	0.447802	-3.97458	7.05025e-05	0.000563998
TTGGACTGAAGGGAGCTCCTTC	22	MIR319c	PlantsmallRNAgenes	miRNA	49.3889	9	5	230	179	20.5565	12.5887	86.6221	77.7883	2.30033	0.583035	3.94545	7.96505e-05	0.00062709
TAGCCAAGGATGACTTGCCTG	21	miR169h/k/l/m/n/i/j	miRBase_sRNAanno	miRNA	60.1758	12	7	253	231	27.4086	17.6242	95.2843	100.386	2.11073	0.536479	3.93441	8.34001e-05	0.00065144
TCGGACCAGGCTTCATTCCCC	21	miR166e-3p/f/b-3p/a-3p/g/c/d	miRBase_sRNAanno_PlantsmallRNAgenes_Cai_et_al_2018_protoplasts_Cai_et_al_2018_top100_Cai_et_al_2018_vesicles	miRNA	24067	5661	3223	119093	69887	12930	8114.7	44852.6	30370.9	1.83769	0.470748	3.90378	9.47032e-05	0.000733949
ATAAGTGGGCTTAACTGGGTTAAC	24	sRNA_15022	PlantsmallRNAgenes	hc-siRNA	43.3006	31	27	36	48	70.8056	67.9792	13.5582	20.8594	-2.01619	0.517909	-3.89294	9.90387e-05	0.0007616
AACTCACCCGTCTATGTAAAACGC	24	sRNA_14123	PlantsmallRNAgenes	hc-siRNA	23.7844	15	18	24	15	34.2608	45.3195	9.03883	6.51858	-2.34661	0.609462	-3.85029	0.00011798	0.000900276
TTCCACAGCTTTCTTGAACTG	21	miR396a-5p	miRBase_sRNAanno_PlantsmallRNAgenes_Cai_et_al_2018_protoplasts_Cai_et_al_2018_top100_Cai_et_al_2018_vesicles	miRNA	1881.85	235	65	13132	4329	536.752	163.654	4945.75	1881.26	3.28429	0.858839	3.82411	0.000131248	0.000993876
AAAGCCGACGGGTACATAGAAACC	24	sRNA_5137	PlantsmallRNAgenes	hc-siRNA	154.13	65	148	123	113	148.463	372.627	46.324	49.1066	-2.44773	0.642527	-3.80954	0.000139224	0.00104629
AAAAGACTAAGGCTGTAAATGGTA	24	sRNA_11644	PlantsmallRNAgenes	other	111.84	63	77	141	130	143.895	193.867	53.1031	56.4943	-1.62245	0.426876	-3.80075	0.000144261	0.00106796
AATGACGTGGCGGCTTGTAATTAG	24	sRNA_3725/2284	PlantsmallRNAgenes	hc-siRNA	232.242	130	155	342	260	296.927	390.251	128.803	112.989	-1.50574	0.396124	-3.8012	0.000143998	0.00106796
ATACGCGAGTACGGTGGAAGTATG	24	sRNA_13074/13095	PlantsmallRNAgenes	other	17.6649	10	15	14	11	22.8405	37.7662	5.27265	4.78029	-2.5839	0.683524	-3.78026	0.000156666	0.0011512
ATCATGCGATCTCTTTGGATT	21	miR393b-3p	miRBase_sRNAanno_PlantsmallRNAgenes_Cai_et_al_2018_top100_Cai_et_al_2018_vesicles	miRNA	287.874	47	10	1434	1102	107.35	25.1775	540.07	478.898	2.93775	0.784535	3.74458	0.000180699	0.00131804
TTGAGCCGTGCCAATATCACG	21	miR171b-3p/c-3p	miRBase_PlantsmallRNAgenes	miRNA	23210.5	6071	3948	106087	66919	13866.5	9940.07	39954.3	29081.1	1.53595	0.410501	3.74165	0.000182815	0.00132374
GGGGGTGTAGCTCATATGGTAGAG	24	sRNA_19216/5162/2415/2623/10923/14834	PlantsmallRNAgenes	tsRNA	222.91	206	106	143	231	470.515	266.881	53.8564	100.386	-2.25889	0.60529	-3.7319	0.000190039	0.00136608
GCAGCACCATTAAGATTCAC	20	miR172b-5p/e-5p	miRBase_PlantsmallRNAgenes	miRNA	575.169	107	30	2400	2478	244.394	75.5324	903.883	1076.87	2.62798	0.706945	3.71738	0.000201302	0.00143663
AGAGAAAGTGGAGATGTGGAGATC	24	MIR8167c/d/f	PlantsmallRNAgenes	miRNA	20.2786	20	10	18	8	45.681	25.1775	6.77912	3.47657	-2.78426	0.749828	-3.71319	0.000204659	0.00145016
AATGGCTGCCACTGAATTTTAATG	24	sRNA_7326/7709/13439	PlantsmallRNAgenes	hc-siRNA	55.7487	28	46	49	57	63.9535	115.816	18.4543	24.7706	-2.05464	0.560786	-3.66386	0.000248447	0.00172349
TTTAGGTCGAGCTTCATTGGA	21	miR843	miRBase_sRNAanno_PlantsmallRNAgenes	miRNA	1847.79	435	207	8651	6025	993.563	521.174	3258.12	2618.29	1.95538	0.533668	3.66404	0.000248266	0.00172349
ATGGATCTGGCCAAAGTTGAGGGT	24	sRNA_3804	PlantsmallRNAgenes	hc-siRNA	45.8587	28	30	59	50	63.9535	75.5324	22.2205	21.7286	-1.6641	0.453814	-3.66692	0.000245486	0.00172349
AACTAAAAGGCGGTGAATGAATGG	24	sRNA_3726	PlantsmallRNAgenes	hc-siRNA	21.5603	19	12	22	10	43.397	30.213	8.28559	4.34572	-2.53757	0.695358	-3.64931	0.000262949	0.00181143
ATAGGAGGAGAAAACTTGGGGAGT	24	sRNA_9148	PlantsmallRNAgenes	hc-siRNA	26.3111	10	28	12	17	22.8405	70.4969	4.51941	7.38772	-2.96987	0.824478	-3.60212	0.000315627	0.00215932
TAGCAACTGTTCTTTAGACGA	21	TAS1c-siR196	Cai_et_al_2018_top100_Cai_et_al_2018_vesicles	secondary siRNA	28.5062	1	0	179	102	2.28405	0	67.4146	44.3263	5.54631	1.54458	3.59082	0.000329641	0.00223975
GAGAATAGAGATGAGTTGGAGTGT	24	sRNA_10319	PlantsmallRNAgenes	hc-siRNA	17.7089	9	16	15	10	20.5565	40.284	5.64927	4.34572	-2.59422	0.723277	-3.58676	0.00033481	0.0022594
TCCGCTGTAGCACACAGGCC	20	S10491	Cai_et_al_2018_top100_Cai_et_al_2018_vesicles	other	37.1249	4	6	143	162	9.13621	15.1065	53.8564	70.4006	2.36809	0.667879	3.54568	0.000391602	0.00262479
ATCATGCTATCTCTTTGGATT	21	miR393a-3p	miRBase_sRNAanno_PlantsmallRNAgenes	miRNA	9.98776	0	0	53	46	0	0	19.9607	19.9903	5.50097	1.55423	3.53935	0.000401121	0.00267055
TTTCTACCATCCGATCAACAAG	22	sRNA-TAS2-D9(-)	PlantsmallRNAgenes	secondary siRNA	4135.66	1002	464	19257	13423	2288.62	1168.23	7252.53	5833.26	1.92025	0.545495	3.5202	0.000431214	0.00285176
GGTCCCGTAGCTCAGTTGGT	20	sRNA_15490/18533/7401/3053	PlantsmallRNAgenes	tsRNA	675.901	143	43	2965	2651	326.62	108.263	1116.67	1152.05	2.38147	0.68028	3.50072	0.000463996	0.00304824
TGGAACAGTTTGTGTTTTGTT	21	MIR5998b/a	PlantsmallRNAgenes	miRNA	9.64012	0	0	47	48	0	0	17.701	20.8594	5.44886	1.55751	3.49845	0.000467977	0.00305416
AGCTAAGGATTTGCATTCTCA	21	miR5663-5p	miRBase	miRNA	36.4646	5	6	168	129	11.4203	15.1065	63.2718	56.0598	2.17637	0.623136	3.49261	0.000478331	0.00310134
AAAGTGAGAGTGTGGAAAAACGTG	24	sRNA_9268	PlantsmallRNAgenes	hc-siRNA	16.3585	17	7	10	12	38.8289	17.6242	3.76618	5.21486	-2.6654	0.7651	-3.48373	0.000494486	0.00318526
ATTTCTAGTGGGTCGTATTCA	21	miR841a-3p	miRBase_sRNAanno	miRNA	30.2087	0	1	223	79	0	2.51775	83.9858	34.3312	5.62172	1.61896	3.47243	0.000515765	0.00328944
AGGGTAACGCGACTTAGTGGAATC	24	sRNA_19530	PlantsmallRNAgenes	hc-siRNA	55.3882	23	52	55	40	52.5332	130.923	20.714	17.3829	-2.26292	0.651831	-3.47164	0.00051729	0.00328944
ATACAGGCTCGACTCTACACATGT	24	sRNA_19040	PlantsmallRNAgenes	hc-siRNA	77.6256	18	15	315	260	41.1129	37.7662	118.635	112.989	1.55279	0.457657	3.3929	0.000691561	0.00436961
TCACTCCTCTTCTTCTTGATG	21	miR847	miRBase_sRNAanno_PlantsmallRNAgenes	miRNA	373.171	48	7	2662	835	109.635	17.6242	1002.56	362.867	3.41984	1.01314	3.37549	0.000736834	0.0046262
ATCTGATTCTGTCAACACTTGGCC	24	sRNA_6973/14125	PlantsmallRNAgenes	other	10.7772	0	0	81	29	0	0	30.5061	12.6026	5.61303	1.66922	3.36267	0.000771936	0.00481611
TCTTCTCCAAATAGTTTAGGTT	22	miR830-5p	miRBase	miRNA	27.9867	5	1	146	99	11.4203	2.51775	54.9862	43.0226	2.78433	0.830397	3.35301	0.000799376	0.00495613
ACGGGACTGGGTTATATGGTAGGA	24	sRNA_4930/8763/11005/12845/12866	PlantsmallRNAgenes	hc-siRNA	21.7968	12	17	22	20	27.4086	42.8017	8.28559	8.69143	-2.0433	0.616895	-3.31224	0.000925516	0.00568971
AATCACGGGACGGGTAAAGAAATT	24	sRNA_8143/2690	PlantsmallRNAgenes	hc-siRNA	24.7975	17	16	21	28	38.8289	40.284	7.90898	12.168	-1.98341	0.599011	-3.31114	0.000929166	0.00568971
ATCGATTTGTGTCACTTTTTACAC	24	sRNA_1105	PlantsmallRNAgenes	hc-siRNA	7.5035	0	0	37	37	0	0	13.9349	16.0792	5.08712	1.54388	3.29502	0.000984148	0.00598941
AAGGCTGTGAATGGTAACCAAAAC	24	sRNA_19747	PlantsmallRNAgenes	hc-siRNA	1904.01	914	1453	2277	2330	2087.62	3658.29	857.559	1012.55	-1.61931	0.495596	-3.26739	0.00108544	0.00656556
TATGGAAGAAATTGTAGTATT	21	miR447a.2-3p/b	miRBase_sRNAanno_PlantsmallRNAgenes	miRNA	33.7486	5	6	138	130	11.4203	15.1065	51.9733	56.4943	2.03789	0.625141	3.25989	0.00111457	0.0067009
GTCTGGGTGGTGTAGTCGGT	20	sRNA_5119/8161/3214/10822/13285/14629	PlantsmallRNAgenes	tsRNA	33.2209	7	1	156	128	15.9884	2.51775	58.7524	55.6252	2.5981	0.801409	3.24191	0.00118731	0.00709525
CACGTGTTCTACTACTCCAAC	21	miR164c-3p	miRBase_sRNAanno	miRNA	8.27119	0	0	59	25	0	0	22.2205	10.8643	5.2321	1.61845	3.23278	0.0012259	0.00728199
ATTTAATTTGATGGGTTGAGTTGT	24	S56472	Cai_et_al_2018_top100	hc-siRNA	25.7852	3	4	117	97	6.85216	10.071	44.0643	42.1535	2.35887	0.730412	3.2295	0.00124007	0.00732232
GAAAACAGAACAAACCGGCGGATA	24	sRNA_18077/6564	PlantsmallRNAgenes	other	18.8151	13	12	20	18	29.6927	30.213	7.53236	7.82229	-1.96439	0.609066	-3.22524	0.00125866	0.00738811
AAGTCTTCGTGTTGCATCCCT	21	sRNA_8932	PlantsmallRNAgenes	hc-siRNA	265.333	370	45	121	132	845.099	113.299	45.5708	57.3635	-3.21965	0.999782	-3.22035	0.00128035	0.0074712
CTGCACGGTCTTGGCTCAACCCG	23	S11116	Cai_et_al_2018_vesicles	putative hpRNA	21.2937	19	10	21	20	43.397	25.1775	7.90898	8.69143	-2.05402	0.63849	-3.217	0.0012954	0.00751484
GCAAGTTGACCTTGGCTCTGT	21	MIR169d-3p/g-3	PlantsmallRNAgenes	miRNA	7.4238	0	0	50	25	0	0	18.8309	10.8643	5.07642	1.58353	3.20576	0.00134704	0.00776899
GTTTTGGACAGGTATCGACA	20	S11772	Cai_et_al_2018_top100_Cai_et_al_2018_vesicles	other	91.5607	20	12	284	422	45.681	30.213	106.959	183.389	1.9308	0.602744	3.20335	0.00135837	0.00778902
TCTCCCCGGCAACGGCGCCA	20	sRNA_979	PlantsmallRNAgenes	hc-siRNA	8.08296	0	0	27	51	0	0	10.1687	22.1632	5.19233	1.62808	3.18925	0.00142644	0.00813236
GCTCTCTATACTTCTGTCACC	21	miR157c-3p	miRBase_sRNAanno	miRNA	1590.44	376	122	7700	5283	858.804	307.165	2899.96	2295.84	2.15521	0.676174	3.18736	0.00143579	0.00813889
ATTCCTCAGGATTGGCTCGTTTGA	24	sRNA_694/11806	PlantsmallRNAgenes	hc-siRNA	6.46054	0	0	34	30	0	0	12.805	13.0372	4.87227	1.53292	3.17843	0.00148073	0.00834593
AAGTCCTTGTGTTGCATCCCT	21	sRNA_8899	PlantsmallRNAgenes	hc-siRNA	337.642	472	55	162	168	1078.07	138.476	61.0121	73.008	-3.18282	1.00546	-3.16552	0.00154805	0.0086761
AGGCTCCGAATGAAGACGTGCAGT	24	sRNA_4722	PlantsmallRNAgenes	hc-siRNA	177.997	101	105	306	234	230.689	264.363	115.245	101.69	-1.1893	0.376274	-3.16072	0.00157378	0.00877075
AATATATCTTGGATTTTGATTCTA	24	sRNA_2468	PlantsmallRNAgenes	hc-siRNA	6.32292	0	0	36	27	0	0	13.5582	11.7334	4.84302	1.53465	3.15578	0.00160071	0.00887099
ACGAGTTGGCGGGACGGGTTTGGC	24	sRNA_17395	PlantsmallRNAgenes	hc-siRNA	58.9766	30	46	85	45	68.5216	115.816	32.0125	19.5557	-1.8325	0.581386	-3.15195	0.00162181	0.00893799
TGATTGGAAATTTCGTTGACT	21	miR779.2	miRBase_sRNAanno_PlantsmallRNAgenes	miRNA	19.262	2	2	96	72	4.5681	5.0355	36.1553	31.2892	2.8154	0.895517	3.14389	0.0016672	0.00908713
AAAGCAGACACGGAGAAATCGGGA	24	sRNA_4365/10481/11548	PlantsmallRNAgenes	hc-siRNA	19.5256	10	16	19	18	22.8405	40.284	7.15574	7.82229	-2.06983	0.658179	-3.14479	0.00166205	0.00908713
TGACATCCAGATAGAAGCTTTG	22	miR5996	miRBase	miRNA	29.0584	4	3	172	80	9.13621	7.55324	64.7783	34.7657	2.57365	0.821212	3.13396	0.00172462	0.00929595
AAGGAGGTGGAAGATGATTCTAGA	24	sRNA_16291/18829/3914/8848/10384	PlantsmallRNAgenes	hc-siRNA	29.1264	16	21	35	32	36.5448	52.8727	13.1816	13.9063	-1.71911	0.548278	-3.13547	0.00171581	0.00929595
TCGGTGGATCTTAGAAAATTA	21	sRNA-TAS1c-D2(+)	PlantsmallRNAgenes	secondary siRNA	2643.75	758	393	10015	9394	1731.31	989.475	3771.83	4082.37	1.52914	0.488164	3.13244	0.00173362	0.00929595
TGCACGGGCCGGCTCAACCCGC	22	S15651	Cai_et_al_2018_vesicles	other	28.1628	34	12	0	11	77.6578	30.213	0	4.78029	-4.51408	1.44932	-3.11463	0.00184177	0.00982278
ATAAATCCCAACATCTTCCA	20	miR5654-5p	miRBase	miRNA	5.96079	0	0	31	28	0	0	11.6752	12.168	4.7558	1.5289	3.1106	0.00186706	0.00990443
GGGTCCATAGCTCAGTGGTAGAGC	24	sRNA_10001/14009	PlantsmallRNAgenes	tsRNA	664.653	391	384	885	1071	893.065	966.815	333.307	465.426	-1.21956	0.39347	-3.0995	0.00193845	0.0102284
GAGTCCTCGTGTTGCATCCCT	21	sRNA_8910	PlantsmallRNAgenes	hc-siRNA	21.9316	18	11	26	21	41.1129	27.6952	9.79207	9.12601	-1.86689	0.604201	-3.08985	0.00200259	0.010511
AGAAAACCGCAGCGGACCATTTGC	24	sRNA_16365	PlantsmallRNAgenes	hc-siRNA	31.2891	19	20	43	35	43.397	50.355	16.1946	15.21	-1.57519	0.510141	-3.08775	0.00201675	0.0105295
AATGACAAGTGGCAATGAGGGATT	24	sRNA_8469	PlantsmallRNAgenes	hc-siRNA	22.7725	15	15	31	17	34.2608	37.7662	11.6752	7.38772	-1.91093	0.619856	-3.08285	0.00205026	0.010593
TCCGGCCAACTGTACATATACATA	24	sRNA_16393	PlantsmallRNAgenes	hc-siRNA	89.8648	24	17	326	320	54.8173	42.8017	122.777	139.063	1.41981	0.460496	3.08322	0.00204772	0.010593
CGTTTGACTTGACACGTGGCACA	23	sRNA_5326/14043	PlantsmallRNAgenes	hc-siRNA	34.0296	8	3	159	116	18.2724	7.55324	59.8822	50.4103	2.07766	0.675706	3.0748	0.00210647	0.010827
TAGGTCATGCTGGTAGTTTCACC	23	miR167c-3p	miRBase_PlantsmallRNAgenes	miRNA	61.1462	16	11	240	207	36.5448	27.6952	90.3883	89.9563	1.4844	0.486875	3.04883	0.00229737	0.0117474
ATCATATGAAGAGAGTTGGCCAAC	24	sRNA_3572/4480	PlantsmallRNAgenes	hc-siRNA	17.4413	11	12	21	15	25.1246	30.213	7.90898	6.51858	-1.93364	0.63562	-3.04213	0.00234912	0.0119504
TTGAGCCGTGCCAATATCACGC	22	miR171b-3p/c-3p_22nts	sRNAanno	miRNA	15.832	0	1	83	68	0	2.51775	31.2593	29.5509	4.66281	1.53508	3.03751	0.00238544	0.0120732
AGGCTTATGATTAAAATTTGGATT	24	sRNA_15037	PlantsmallRNAgenes	hc-siRNA	16.4965	1	2	75	70	2.28405	5.0355	28.2463	30.42	3.02436	0.99778	3.03109	0.00243671	0.0121666
CCCCAAATGTAGACAAAGCA	20	miR158b	miRBase_sRNAanno_PlantsmallRNAgenes	miRNA	30.543	6	0	138	130	13.7043	0	51.9733	56.4943	2.94639	0.972335	3.03022	0.00244372	0.0121666
TGATGATTAGCAAGGACTGTT	21	sRNA_PPR-At1g63400	PlantsmallRNAgenes	secondary siRNA	35.3852	4	8	155	124	9.13621	20.142	58.3758	53.8869	1.955	0.644529	3.03322	0.00241959	0.0121666
ATGGCTCTGAAAACTGTGATTAAT	24	sRNA_9298	PlantsmallRNAgenes	hc-siRNA	81.0403	19	19	300	276	43.397	47.8372	112.985	119.942	1.35358	0.44686	3.02909	0.00245295	0.0121666
TTCGCTTGCAGAGAGAAATCAC	22	miR173-5p	miRBase_sRNAanno_PlantsmallRNAgenes	miRNA	729.677	190	143	3493	1862	433.97	360.038	1315.53	809.173	1.41976	0.470186	3.01958	0.00253127	0.0124927
TCATGGTCAGATCCGTCATCC	21	miR842	miRBase_sRNAanno_PlantsmallRNAgenes	miRNA	5.65657	0	0	37	20	0	0	13.9349	8.69143	4.68557	1.55294	3.01722	0.00255105	0.0125279
AAAGCCGGCGGTTAACAAGTAACC	24	sRNA_5987	PlantsmallRNAgenes	other	103.605	60	60	175	139	137.043	151.065	65.9081	60.4055	-1.18847	0.39421	-3.01482	0.00257134	0.0125654
AATTAGGAAAGTAGTGACTTTACT	24	sRNA_6914	PlantsmallRNAgenes	hc-siRNA	5.519	0	0	24	30	0	0	9.03883	13.0372	4.64089	1.54076	3.01208	0.00259466	0.0126172
CAGAAGACTCTCCATATATATTGG	24	sRNA_8198	PlantsmallRNAgenes	hc-siRNA	76.6749	11	19	346	238	25.1246	47.8372	130.31	103.428	1.68796	0.56121	3.00772	0.00263219	0.0127372
AGGGACAACTAGAAAACAATGAGT	24	sRNA_2063/12087	PlantsmallRNAgenes	hc-siRNA	193.778	102	126	266	287	232.973	317.236	100.18	124.722	-1.29012	0.42966	-3.00266	0.0026763	0.0128878
CATTATTATTACTGATCAGTAAAA	24	sRNA_6139	PlantsmallRNAgenes	hc-siRNA	93.0333	0	10	597	281	0	25.1775	224.841	122.115	3.80033	1.26829	2.99643	0.00273162	0.0130316
AATGGCTGCCACTGGATTTTAATG	24	sRNA_8352	PlantsmallRNAgenes	hc-siRNA	84.4967	44	59	100	118	100.498	148.547	37.6618	51.2795	-1.48463	0.495482	-2.99634	0.00273244	0.0130316
AAACGATTCGTATCTTGTTGATGC	24	sRNA_11425	PlantsmallRNAgenes	hc-siRNA	16.438	2	1	90	57	4.5681	2.51775	33.8956	24.7706	3.03446	1.01959	2.97615	0.00291892	0.0138544
TGAGAATGCAAATCCTTAGCT	21	miR5663-3p	miRBase	miRNA	5.1858	0	0	32	20	0	0	12.0518	8.69143	4.55973	1.53367	2.97309	0.00294816	0.0139265
AGAATCTTGATGATGCTGCAT	21	miR172a/b-3p	miRBase_sRNAanno_PlantsmallRNAgenes	miRNA	20.5358	4	0	105	77	9.13621	0	39.5449	33.462	2.95036	0.994931	2.96539	0.003023	0.0142124
AATGTCCGGGCTGACTGTCTCGCT	24	sRNA_10738	PlantsmallRNAgenes	hc-siRNA	21.947	16	13	18	27	36.5448	32.7307	6.77912	11.7334	-1.91156	0.646288	-2.95775	0.00309888	0.0145004
TTTAGTTGACGGAATTGTGGC	21	miR8183	miRBase_PlantsmallRNAgenes	miRNA	157.387	37	8	706	596	84.5099	20.142	265.892	259.005	2.32025	0.784863	2.95625	0.00311401	0.0145028
TTAGATTCACGCACAAACTCC	21	sRNA_16835	PlantsmallRNAgenes	other	5.88108	0	0	44	16	0	0	16.5712	6.95315	4.74228	1.61391	2.93837	0.00329943	0.0152945
TCTGTTTGCGGCTATTTTTTGATT	24	sRNA_5850	PlantsmallRNAgenes	hc-siRNA	4.80918	0	0	28	20	0	0	10.5453	8.69143	4.44973	1.52194	2.92371	0.00345881	0.0159289
GGCAAGTTGTCCTTGGCTAC	20	miR169a-3p	miRBase	miRNA	56.5479	10	9	324	135	22.8405	22.6597	122.024	58.6672	1.99041	0.680983	2.92285	0.00346839	0.0159289
TTATGTCTTGTTGATCTCAAT	21	miR863-5p	miRBase	miRNA	4.77298	0	0	23	24	0	0	8.66221	10.4297	4.43266	1.52126	2.9138	0.0035706	0.0163228
GGTGCTGTGGTGTAGTGG	18	sRNA_6953/13840	PlantsmallRNAgenes	tsRNA	22.6561	5	1	94	95	11.4203	2.51775	35.4021	41.2843	2.42953	0.837003	2.90265	0.00370017	0.0167606
ATTGTGAGGGACTCTGTTAAGGGA	24	sRNA_4552	PlantsmallRNAgenes	hc-siRNA	27.249	22	13	31	33	50.2492	32.7307	11.6752	14.3409	-1.68049	0.578848	-2.90316	0.00369414	0.0167606
CATGTGCCCATCTTCACCATC	21	miR164b-3p	miRBase_sRNAanno	miRNA	13.6659	1	0	71	59	2.28405	0	26.7399	25.6397	4.45233	1.53668	2.89738	0.00376298	0.0169044
ATCCGACGATCGGTCTGTCCGACC	24	sRNA_4544/9438/147	PlantsmallRNAgenes	hc-siRNA	4.66434	0	0	23	23	0	0	8.66221	9.99515	4.40002	1.51876	2.89712	0.003766	0.0169044
AATCAGAACTTGAACCATCACTCA	24	sRNA_3187	PlantsmallRNAgenes	hc-siRNA	23.8663	5	0	102	105	11.4203	0	38.415	45.63	2.83676	0.984027	2.88281	0.00394148	0.0175559
GTACGACGTATAGTGGAGGTAGGT	24	sRNA_8311	PlantsmallRNAgenes	hc-siRNA	35.8342	19	25	44	47	43.397	62.9437	16.5712	20.4249	-1.52116	0.527739	-2.8824	0.00394654	0.0175559
TTGCGGGAGTTTTATGACTGGTA	23	sRNA_11630	PlantsmallRNAgenes	hc-siRNA	4.54121	0	0	24	21	0	0	9.03883	9.12601	4.36372	1.5156	2.8792	0.00398685	0.0175776
ATCGTTGACCCAGCCAAATAGACT	24	MIR5635d	PlantsmallRNAgenes	miRNA	60.2018	36	34	98	83	82.2259	85.6034	36.9086	36.0695	-1.20085	0.417052	-2.87937	0.00398477	0.0175776
GTTGTCGCTGGTTGTTGTCGCTGG	24	sRNA_13034	PlantsmallRNAgenes	hc-siRNA	13.5288	0	1	77	52	0	2.51775	28.9996	22.5977	4.42638	1.54686	2.86152	0.00421615	0.0185063
AACTCAACTCAACTCAACCCATA	23	sRNA_16009	PlantsmallRNAgenes	hc-siRNA	8.82158	0	0	81	11	0	0	30.5061	4.78029	5.32434	1.86903	2.84872	0.0043896	0.0189676
ATCCAGCATTAGTCGTTAGCGATT	24	sRNA_19990	PlantsmallRNAgenes	hc-siRNA	4.40359	0	0	26	18	0	0	9.79207	7.82229	4.32353	1.51876	2.84675	0.00441684	0.0189676
ATTAGACCGTTTTGTCCGCTGCCT	24	sRNA_18233	PlantsmallRNAgenes	hc-siRNA	4.40359	0	0	26	18	0	0	9.79207	7.82229	4.32353	1.51876	2.84675	0.00441684	0.0189676
AAGGACGGGATGCCTAGGCGCGGT	24	sRNA_19599/20030	PlantsmallRNAgenes	hc-siRNA	55.0716	20	54	68	30	45.681	135.958	25.61	13.0372	-2.2271	0.781293	-2.85053	0.00436467	0.0189676
GAGGAGGTTACATGTCTAATGGGC	24	sRNA_10599/11927	PlantsmallRNAgenes	hc-siRNA	24.8794	15	16	34	28	34.2608	40.284	12.805	12.168	-1.57483	0.552601	-2.84985	0.00437396	0.0189676
ACCGCAACTCGATCTTAAAAGCCT	24	sRNA_4021	PlantsmallRNAgenes	hc-siRNA	16.6831	3	1	75	67	6.85216	2.51775	28.2463	29.1163	2.58871	0.911706	2.83941	0.00451971	0.0193257
GCGTCTGTAGCTCAGTGGA	19	sRNA_11026	PlantsmallRNAgenes	tsRNA	5.54075	0	0	15	38	0	0	5.64927	16.5137	4.64505	1.64468	2.82429	0.00473858	0.0200883
AAACCCGTTCTGTAATTTCTTTAC	24	sRNA_4814/8545/14931	PlantsmallRNAgenes	hc-siRNA	17.5388	1	3	69	79	2.28405	7.55324	25.9866	34.3312	2.64368	0.935764	2.82516	0.00472573	0.0200883
AATTGTCAGTATAAATCTTTGATC	24	MIR4245-5p	PlantsmallRNAgenes	miRNA	12.6741	0	1	61	58	0	2.51775	22.9737	25.2052	4.32616	1.53712	2.81446	0.00488599	0.0206251
TTGACTGCATTAACTTGATCG	21	MIR8179	PlantsmallRNAgenes	miRNA	4.41085	0	0	18	25	0	0	6.77912	10.8643	4.31475	1.53496	2.81098	0.00493902	0.0207606
ATGCCGATACTGTTAGTCCAAAGT	24	sRNA_9182	PlantsmallRNAgenes	hc-siRNA	31.5389	5	7	124	116	11.4203	17.6242	46.7006	50.4103	1.75049	0.62311	2.80927	0.00496533	0.0207832
AAACGCTATGTTTTCTTTGAATAT	24	sRNA_8129	PlantsmallRNAgenes	hc-siRNA	37.0794	4	9	134	152	9.13621	22.6597	50.4668	66.0549	1.88874	0.674762	2.79912	0.00512419	0.021358
ATGTCACGACTGAGTTATACGTTC	24	sRNA_16938	PlantsmallRNAgenes	hc-siRNA	4.13561	0	0	22	19	0	0	8.28559	8.25686	4.22899	1.51169	2.79752	0.0051497	0.0213745
ATTTGGCGGGACGGGTTTGGCAGG	24	sRNA_9447/9804	PlantsmallRNAgenes	hc-siRNA	29.9019	27	12	39	30	61.6694	30.213	14.6881	13.0372	-1.73389	0.621453	-2.79006	0.00526984	0.021782
ATGTCTTTTGCACTTTTGAACGGT	24	sRNA_5421	PlantsmallRNAgenes	hc-siRNA	4.05595	0	0	20	20	0	0	7.53236	8.69143	4.19789	1.51254	2.77539	0.00551356	0.022508
AAGCCCATAGATCTACTTTTTCTG	24	sRNA_8646	PlantsmallRNAgenes	hc-siRNA	4.05595	0	0	20	20	0	0	7.53236	8.69143	4.19789	1.51254	2.77539	0.00551356	0.022508
TTTTCTTCTACTTCTTGCACA	21	miR838	miRBase_sRNAanno_PlantsmallRNAgenes	miRNA	64.1599	9	0	463	142	20.5565	0	174.374	61.7092	3.50358	1.26213	2.77592	0.0055046	0.022508
ACTATAATGAGGAGGACGACTGACCC	26	sRNA_4001/20	PlantsmallRNAgenes	other	21.9979	17	11	27	26	38.8289	27.6952	10.1687	11.2989	-1.63759	0.593831	-2.75767	0.00582151	0.0236678
ATGAAGCGTAATAGACCTTGGTTC	24	sRNA_3486	PlantsmallRNAgenes	hc-siRNA	4.22254	0	0	16	25	0	0	6.02589	10.8643	4.25044	1.54325	2.75421	0.00588343	0.0238219
ATTCAAGACTGTAACCAAATATAC	24	sRNA_15217	PlantsmallRNAgenes	hc-siRNA	3.99077	0	0	17	22	0	0	6.4025	9.56058	4.17003	1.52306	2.73793	0.0061828	0.0248531
GATTTGGGCTATATTACGGACCA	23	sRNA_12720/12737	PlantsmallRNAgenes	hc-siRNA	18.4597	0	3	116	52	0	7.55324	43.6877	22.5977	3.183	1.16268	2.73764	0.00618823	0.0248531
AAGACTGTGAATGGTGACATAGAC	24	sRNA_9644	PlantsmallRNAgenes	hc-siRNA	15.6831	10	11	22	9	22.8405	27.6952	8.28559	3.91115	-2.03888	0.74514	-2.73623	0.00621474	0.024859
ATATGATCCGATTTAATCCAAACC	24	sRNA_13545	PlantsmallRNAgenes	hc-siRNA	3.83866	0	0	20	18	0	0	7.53236	7.82229	4.12057	1.50897	2.73071	0.00631983	0.0251778
ATAGTTAAACGTGCTTGGGATAGA	24	sRNA_2003	PlantsmallRNAgenes	hc-siRNA	4.00526	0	0	16	23	0	0	6.02589	9.99515	4.17414	1.53128	2.72592	0.00641229	0.025444
AAGTTGAGACTTATTTACAGTGGC	24	sRNA_15993	PlantsmallRNAgenes	hc-siRNA	3.80969	0	0	22	16	0	0	8.28559	6.95315	4.11437	1.51068	2.72353	0.00645892	0.0255269
CCCGCCTTGCATCAACTGAAT	21	miR168a-3p	miRBase_sRNAanno	miRNA	4992.14	1490	625	22318	15156	3403.24	1573.59	8405.36	6586.37	1.59072	0.584813	2.72005	0.00652717	0.0256942
ATATGAAAGAGCTGAGGAATATGG	24	sRNA_16454	PlantsmallRNAgenes	hc-siRNA	12.154	6	10	12	12	13.7043	25.1775	4.51941	5.21486	-1.99126	0.732494	-2.71846	0.00655865	0.0257161
TCATTGAGTGCAGCGTTGATG	21	miR397a	miRBase	miRNA	3.89662	0	0	16	22	0	0	6.02589	9.56058	4.13457	1.52589	2.70961	0.00673617	0.0263082
ACGGGCCGTCTTATGTTAGAATGC	24	sRNA_3861	PlantsmallRNAgenes	hc-siRNA	3.77348	0	0	17	20	0	0	6.4025	8.69143	4.09019	1.51487	2.70004	0.00693322	0.0269716
GGCAGTCTCCTTGGCTATC	19	MIR169m-3p/i-3p/k-3p/j-3p	PlantsmallRNAgenes	miRNA	24.4985	3	0	197	39	6.85216	0	74.1937	16.9483	3.69638	1.37117	2.69579	0.00702215	0.0272108
CAAAGAAAAGAAAAACGGGTC	21	sRNA_3995/58	PlantsmallRNAgenes	other	19.9013	12	14	15	26	27.4086	35.2485	5.64927	11.2989	-1.89107	0.704376	-2.68475	0.00725839	0.0280168
ACATATGATCTGCATCTTTGC	21	miR5595a/b	miRBase	miRNA	3.62138	0	0	20	16	0	0	7.53236	6.95315	4.03928	1.50721	2.67997	0.00736284	0.0283098
GGTGGCTGTAGTTTAGTGGTTAGAATC	27	sRNA_5655/1787	PlantsmallRNAgenes	tsRNA	65.6652	34	55	97	23	77.6578	138.476	36.5319	9.99515	-2.21133	0.827642	-2.67184	0.00754365	0.0288145
AAGACGCGTCAGACGGTAAAGATG	24	sRNA_1518	PlantsmallRNAgenes	hc-siRNA	45.6151	24	33	41	67	54.8173	83.0857	15.4413	29.1163	-1.63061	0.610381	-2.67146	0.00755218	0.0288145
TGCTCTCGGAATAAACCTGTG	21	sRNA_2603	PlantsmallRNAgenes	other	3.5924	0	0	22	14	0	0	8.28559	6.084	4.03272	1.51252	2.66622	0.00767088	0.0291552
ATTTCCTGACTGGTCGCATTTGCC	24	sRNA_17923	PlantsmallRNAgenes	hc-siRNA	31.8854	6	7	117	120	13.7043	17.6242	44.0643	52.1486	1.62344	0.611148	2.65637	0.0078986	0.0299062
GTTTGGTCTAGTGGTATGATTCTCGCT	27	sRNA_15653/16185/18913/7736/8269/2537/2705/13976/14620	PlantsmallRNAgenes	tsRNA	120.184	22	29	603	300	50.2492	73.0147	227.101	130.372	1.53933	0.580876	2.65001	0.00804892	0.0303594
TGGAGAAGCAGGGCACGTGCG	21	miR164c-5p	miRBase_sRNAanno_PlantsmallRNAgenes	miRNA	762.767	425	394	1534	1175	970.722	991.993	577.732	510.622	-0.850569	0.321503	-2.6456	0.00815465	0.0306417
AAACCCTAGTTTATGAATCGTCGG	24	sRNA_17005	PlantsmallRNAgenes	hc-siRNA	3.58518	0	0	15	20	0	0	5.64927	8.69143	4.01374	1.51882	2.64267	0.00822559	0.0307917
ACAAATCTGTTATCACTATGTGAC	24	sRNA_4600	PlantsmallRNAgenes	hc-siRNA	3.46204	0	0	16	18	0	0	6.02589	7.82229	3.96609	1.50944	2.62752	0.00860093	0.0318363
ATCGTGACCTTTACCTGAATCATC	24	sRNA_7280	PlantsmallRNAgenes	hc-siRNA	3.41858	0	0	19	15	0	0	7.15574	6.51858	3.95661	1.50544	2.62821	0.00858362	0.0318363
GAATAAAGAATTGGGACCCGGTGC	24	sRNA_6917	PlantsmallRNAgenes	hc-siRNA	21.0977	5	24	16	15	11.4203	60.4259	6.02589	6.51858	-2.51112	0.955097	-2.62918	0.00855918	0.0318363
CGAAACCTGGCTCTGATACCA	21	sRNA_1382	PlantsmallRNAgenes	other	87.2174	18	1	402	354	41.1129	2.51775	151.4	153.838	2.79524	1.06571	2.62289	0.00871875	0.0321524
AACGGCCTAACACAGATTACTCA	23	sRNA_3646	PlantsmallRNAgenes	hc-siRNA	35.5343	6	9	147	116	13.7043	22.6597	55.3628	50.4103	1.55073	0.591831	2.62022	0.00878737	0.0322516
AAGTAACGTCCTGCCAAACTCGTC	24	sRNA_1569	PlantsmallRNAgenes	hc-siRNA	27.1446	16	17	43	30	36.5448	42.8017	16.1946	13.0372	-1.43614	0.548288	-2.61931	0.00881067	0.0322516
AGTGGGACAACAATGGAGATAAGG	24	sRNA_8622	PlantsmallRNAgenes	hc-siRNA	16.1147	12	12	17	1	27.4086	30.213	6.4025	0.434572	-3.05926	1.17465	-2.6044	0.00920342	0.0334425
AAGGCGTGTCTCTCAAGGGAAACA	24	sRNA_13021	PlantsmallRNAgenes	other	221.117	96	171	360	228	219.269	430.535	135.582	99.0824	-1.46794	0.563454	-2.60525	0.00918061	0.0334425
ATGCACTGCCTCTTCCCTGGC	21	miR408-3p	miRBase_sRNAanno	miRNA	293.001	84	22	1335	971	191.86	55.3904	502.785	421.969	1.90032	0.732253	2.59516	0.00945461	0.0342298
TGCTCACCTCTCTTTCTGTCAGT	23	miR156b-3p	miRBase_sRNAanno	miRNA	1734.59	509	218	8648	4533	1162.58	548.869	3256.99	1969.91	1.61038	0.623701	2.58198	0.00982347	0.0354359
AAAGAGGGTAGAAATAAAAATGGA	24	sRNA_8597/2103	PlantsmallRNAgenes	hc-siRNA	15.8927	11	10	11	21	25.1246	25.1775	4.1428	9.12601	-1.932	0.74929	-2.57844	0.00992462	0.0355423
TTAGAGTGTTGAATGTGAATG	21	MIR5652	PlantsmallRNAgenes	miRNA	69.7232	22	9	285	227	50.2492	22.6597	107.336	98.6478	1.48942	0.577414	2.57947	0.00989534	0.0355423
ATCCGCAGTTGAACAGTATATCTT	24	sRNA_11025	PlantsmallRNAgenes	hc-siRNA	3.24476	0	0	16	16	0	0	6.02589	6.95315	3.87505	1.50456	2.57554	0.0100084	0.0355543
GGTACTGACGAATGATTGTTTTAG	24	sRNA_2816	PlantsmallRNAgenes	hc-siRNA	3.21578	0	0	18	14	0	0	6.77912	6.084	3.86896	1.50377	2.57284	0.0100867	0.0355543
TGATTGAGCCGCGCCAATATC	21	miR171a-3p	miRBase_sRNAanno_PlantsmallRNAgenes	miRNA	6322.17	2117	1319	24365	18308	4835.34	3320.91	9176.3	7956.14	1.07067	0.416255	2.57214	0.0101072	0.0355543
ACGGGACGGATTGGCGGGACGGGT	24	sRNA_17347	PlantsmallRNAgenes	hc-siRNA	120.635	66	68	221	178	150.747	171.207	83.2326	77.3538	-1.00237	0.389451	-2.5738	0.0100588	0.0355543
TGGAGAAGCAGGGCACGTGCA	21	miR164b-5p/a	miRBase_sRNAanno_PlantsmallRNAgenes	miRNA	4040.51	2099	2247	7841	6345	4794.23	5657.38	2953.06	2757.36	-0.871998	0.338433	-2.57658	0.00997845	0.0355543
AAGGCGGAGGAAGACAACAATATC	24	sRNA_15453	PlantsmallRNAgenes	hc-siRNA	19.4859	13	16	20	1	29.6927	40.284	7.53236	0.434572	-3.12098	1.21418	-2.57044	0.0101569	0.0356031
TTCCCTGCATCTCCACCA	18	sRNA_11156	PlantsmallRNAgenes	hc-siRNA	3.64313	0	0	11	24	0	0	4.1428	10.4297	4.03425	1.57058	2.56863	0.0102102	0.0356555
ATGCGAAACTCGGACTATCCAGTC	24	sRNA_16531	PlantsmallRNAgenes	hc-siRNA	3.26647	0	0	22	11	0	0	8.28559	4.78029	3.90053	1.52042	2.56543	0.0103047	0.0356555
AACCGTGACTGATTTGTTTCATAT	24	sRNA_18513	PlantsmallRNAgenes	hc-siRNA	3.20129	0	0	19	13	0	0	7.15574	5.64943	3.86578	1.50573	2.56738	0.010247	0.0356555
AAACACGTTCTGTAATTTCTTTAC	24	sRNA_19516/1714/11589	PlantsmallRNAgenes	hc-siRNA	14.7421	3	1	59	63	6.85216	2.51775	22.2205	27.378	2.37847	0.927257	2.56506	0.0103157	0.0356555
CCTTCTCATCGATGGTCTAGA	21	miR824-3p	miRBase_PlantsmallRNAgenes	miRNA	139.612	29	2	652	556	66.2375	5.0355	245.555	241.622	2.76624	1.08133	2.55817	0.0105225	0.0362443
TCCCAAATGTAGACAAAGCA	20	miR158a-3p	miRBase_sRNAanno_PlantsmallRNAgenes_Cai_et_al_2018_protoplasts_Cai_et_al_2018_top100_Cai_et_al_2018_vesicles	miRNA	6894.98	1808	343	29014	26830	4129.57	863.587	10927.2	11659.6	2.17733	0.853104	2.55224	0.0107031	0.0366121
TAAGCTGCCAGCATGATCTTG	21	miR167c-5p	miRBase	miRNA	27.8667	8	2	121	98	18.2724	5.0355	45.5708	42.588	1.89733	0.743352	2.55239	0.0106985	0.0366121
AAGGATCGAGGTTAAAGTTTGGGC	24	sRNA_7887	PlantsmallRNAgenes	hc-siRNA	41.623	16	38	61	26	36.5448	95.6744	22.9737	11.2989	-1.94073	0.761061	-2.55004	0.0107711	0.0367181
ATTGGATTCTGACACATTTTGACC	24	sRNA_17537/17587	PlantsmallRNAgenes	hc-siRNA	3.17232	0	0	21	11	0	0	7.90898	4.78029	3.85819	1.51577	2.54536	0.0109164	0.0370857
ACTGCCTGTGACGTATGTGTCTGG	24	sRNA_17430	PlantsmallRNAgenes	hc-siRNA	34.1461	4	9	119	138	9.13621	22.6597	44.8175	59.9709	1.73518	0.685454	2.53143	0.01136	0.0384611
ACTTGGCTGATTCTATTATT	20	miR3434-5p	miRBase_PlantsmallRNAgenes	miRNA	3.04196	0	0	15	15	0	0	5.64927	6.51858	3.78167	1.50286	2.51632	0.0118587	0.0400131
ACGGATATGCCATTTTCTAAGACT	24	sRNA_5798/11944	PlantsmallRNAgenes	hc-siRNA	10.7315	2	0	43	51	4.5681	0	16.1946	22.1632	3.00954	1.19863	2.51083	0.0120449	0.0403667
AATAGGGGAATGTACCATATGACC	24	sRNA_15286	PlantsmallRNAgenes	hc-siRNA	60.0103	29	40	96	85	66.2375	100.71	36.1553	36.9386	-1.1881	0.473111	-2.51125	0.0120306	0.0403667
ATTTGGACTCTGTTTAACCACAAC	24	sRNA_7527	PlantsmallRNAgenes	hc-siRNA	10.5948	0	2	53	40	0	5.0355	19.9607	17.3829	2.95318	1.18046	2.50171	0.0123596	0.0411435
AAGGAGTGTGACAGACTGTGCAGC	24	sRNA_581	PlantsmallRNAgenes	hc-siRNA	9.23067	6	6	10	10	13.7043	15.1065	3.76618	4.34572	-1.82983	0.731099	-2.50285	0.0123196	0.0411435
AATAATGTAATCTCTCAAGCTCGG	24	sRNA_11760	PlantsmallRNAgenes	hc-siRNA	2.98401	0	0	19	11	0	0	7.15574	4.78029	3.76894	1.50826	2.49886	0.0124593	0.0413366
TCGATAAACCTCTGCATCCAG	21	miR162b-3p/a-3p	miRBase_sRNAanno_PlantsmallRNAgenes_Cai_et_al_2018_vesicles	miRNA	3614.22	1042	334	18647	9695	2379.98	840.928	7022.79	4213.17	1.80239	0.72288	2.49335	0.0126543	0.0418272
AATCTGAATGCCACCGAAAATGTG	24	sRNA_12673	PlantsmallRNAgenes	hc-siRNA	60.4716	35	33	109	87	79.9418	83.0857	41.0514	37.8077	-1.04676	0.419997	-2.49231	0.0126915	0.0418272
AGTGACTTATGATAATCTCAT	21	MIR400-3p	PlantsmallRNAgenes	miRNA	20.897	3	3	126	50	6.85216	7.55324	47.4539	21.7286	2.26772	0.910957	2.48938	0.0127965	0.0420337
TACGAGCCACTTGAAACTGAA	21	miR841a-5p	miRBase	miRNA	84.8203	20	18	425	203	45.681	45.3195	160.063	88.2181	1.44865	0.582471	2.48708	0.0128796	0.042167
GACACTTTGGCCGAGTGGT	19	sRNA_10332	PlantsmallRNAgenes	tsRNA	3.09991	0	0	11	19	0	0	4.1428	8.25686	3.79842	1.52829	2.4854	0.0129405	0.042227
AACCGATGTAGATGGTCTCATACT	24	sRNA_18967	PlantsmallRNAgenes	hc-siRNA	21.8296	4	4	77	90	9.13621	10.071	28.9996	39.1115	1.82721	0.737672	2.47699	0.0132494	0.0429523
AAAACTGATGATTAGGTGAGCGTG	24	sRNA_18657	PlantsmallRNAgenes	other	35.4271	25	17	51	52	57.1013	42.8017	19.2075	22.5977	-1.26178	0.50928	-2.47758	0.0132279	0.0429523
TTTCGTTGTCTGTTCGACCTT	21	miR858a	miRBase_PlantsmallRNAgenes	miRNA	9.82721	1	0	66	28	2.28405	0	24.8568	12.168	3.9557	1.59904	2.47379	0.0133689	0.0431987
TCCGCTGTAGCACTTCAGGC	20	S10606	Cai_et_al_2018_top100	other	22.1135	5	0	133	62	11.4203	0	50.0902	26.9434	2.71848	1.1026	2.46551	0.0136818	0.0440659
TACGCATTGAGTTTCGTTGCTT	22	miR777	miRBase_sRNAanno_PlantsmallRNAgenes	miRNA	28.4164	0	6	159	89	0	15.1065	59.8822	38.6769	2.73683	1.1125	2.46008	0.0138906	0.0445937
AACATACGATTCTGCGAGTAGACT	24	sRNA_1130	PlantsmallRNAgenes	hc-siRNA	2.85365	0	0	13	15	0	0	4.89603	6.51858	3.68505	1.50386	2.45039	0.01427	0.045408
ATCACGGTGTCTGTACCTTCTCAC	24	sRNA_10163	PlantsmallRNAgenes	hc-siRNA	2.83916	0	0	14	14	0	0	5.27265	6.084	3.68184	1.5014	2.45228	0.0141955	0.045408
ATGTCAACATCTGATCGATAGATT	24	sRNA_10632	PlantsmallRNAgenes	hc-siRNA	2.81019	0	0	16	12	0	0	6.02589	5.21486	3.67599	1.50105	2.44895	0.0143273	0.045408
ACGATTCGTCTTGCATACTGTGAC	24	sRNA_5775	PlantsmallRNAgenes	hc-siRNA	2.81019	0	0	16	12	0	0	6.02589	5.21486	3.67599	1.50105	2.44895	0.0143273	0.045408
TTGCTTAAAGATTTTCTATGT	21	miR8170-3p	miRBase	miRNA	2.86814	0	0	12	16	0	0	4.51941	6.95315	3.68878	1.50833	2.4456	0.0144611	0.0456862
GCAAGTTGACTTTGGCTCTGT	21	MIR169e-3p	PlantsmallRNAgenes	miRNA	14.4752	2	1	98	32	4.5681	2.51775	36.9086	13.9063	2.83063	1.15863	2.44307	0.0145628	0.0458614
ATTAAATAACGTCCTGCCAAACCC	24	sRNA_7090	PlantsmallRNAgenes	hc-siRNA	2.78121	0	0	18	10	0	0	6.77912	4.34572	3.66925	1.50714	2.43457	0.0149094	0.0465543
AACAAGGATACAATTCTTACGCCT	24	sRNA_17620/12476	PlantsmallRNAgenes	hc-siRNA	15.4949	4	0	63	67	9.13621	0	23.7269	29.1163	2.48441	1.02062	2.43423	0.0149237	0.0465543
AGAGACGCGAGACATTAGACAAGG	24	sRNA_13384/13391	PlantsmallRNAgenes	hc-siRNA	15.2835	14	6	20	15	31.9767	15.1065	7.53236	6.51858	-1.75205	0.719142	-2.43631	0.014838	0.0465543
CGCACGGCGGTCTGACAGGT	20	sRNA_15656/212/14458/14459/14467/14475/14483	PlantsmallRNAgenes	other	121.109	160	20	53	112	365.448	50.355	19.9607	48.672	-2.60096	1.07229	-2.42562	0.0152825	0.0475241
AATGGATTATGTAAGAGAGGT	21	S15995_sRNA_PPR-At1g62590/At1g63130	PlantsmallRNAgenes_Cai_et_al_2018_top100	secondary siRNA	327.862	111	59	1083	1154	253.53	148.547	407.877	501.496	1.17547	0.485206	2.42262	0.0154089	0.0477675
AATGATAAAACTGTTGGATTCGTA	24	sRNA_19965	PlantsmallRNAgenes	hc-siRNA	2.73052	0	0	14	13	0	0	5.27265	5.64943	3.62776	1.50019	2.4182	0.0155975	0.0479033
TCCGCTGTAGCACTTCAGGCT	21	S10346	Cai_et_al_2018_vesicles	other	2.73052	0	0	14	13	0	0	5.27265	5.64943	3.62776	1.50019	2.4182	0.0155975	0.0479033
AGGAGGATTGACACAAATGACACT	24	sRNA_8857	PlantsmallRNAgenes	hc-siRNA	2.73052	0	0	14	13	0	0	5.27265	5.64943	3.62776	1.50019	2.4182	0.0155975	0.0479033
ATACTCACGATCTCACAACAAAAA	24	sRNA_19135/11754/12462	PlantsmallRNAgenes	hc-siRNA	2.71603	0	0	15	12	0	0	5.64927	5.21486	3.62491	1.50007	2.4165	0.0156707	0.0479794
AGAAAGGATGTTTTGGCGAAAGAG	24	sRNA_16760	PlantsmallRNAgenes	hc-siRNA	40.9792	17	35	67	27	38.8289	88.1212	25.2334	11.7334	-1.77288	0.738527	-2.40057	0.0163698	0.0499656
CTCTCAACGAAAGCACCA	18	sRNA_8750	PlantsmallRNAgenes	hc-siRNA	12.5724	1	0	19	94	2.28405	0	7.15574	40.8497	4.32881	1.81098	2.39032	0.0168339	0.0512247
ACGGCTCCATATACTCGTGAATGC	24	sRNA_4615	PlantsmallRNAgenes	hc-siRNA	2.63637	0	0	13	13	0	0	4.89603	5.64943	3.57463	1.50024	2.38271	0.0171858	0.0521355
AACCGTAGAAACACTAACAAAGCT	24	sRNA_893/895	PlantsmallRNAgenes	hc-siRNA	2.65085	0	0	12	14	0	0	4.51941	6.084	3.57774	1.50247	2.38124	0.0172545	0.0521844
TTGGCATTCTGTCCACCTCC	20	miR394b-5p/a	miRBase_sRNAanno_PlantsmallRNAgenes	miRNA	139.541	12	0	65	1165	27.4086	0	24.4802	506.276	4.26781	1.79943	2.37175	0.0177039	0.0533808
TGTTCAATTGTAGAAGTGTGGCA	23	sRNA_17110	PlantsmallRNAgenes	hc-siRNA	2.67983	0	0	10	16	0	0	3.76618	6.95315	3.58603	1.51378	2.36893	0.0178396	0.0536271
TTTGTCTCTAAGATTCGA	18	sRNA_19734	PlantsmallRNAgenes	other	16.8312	1	0	10	141	2.28405	0	3.76618	61.2746	4.77038	2.02026	2.36127	0.0182125	0.0545825
AATGGACATGGGCCTTAGTGGACA	24	sRNA_13178	PlantsmallRNAgenes	hc-siRNA	109.907	46	83	180	133	105.066	208.973	67.7912	57.798	-1.31958	0.561244	-2.35118	0.018714	0.0559166
ATGGTAGTTAGAAATGCAGGCGGT	24	sRNA_13695	PlantsmallRNAgenes	hc-siRNA	49.0201	22	35	84	60	50.2492	88.1212	31.6359	26.0743	-1.25602	0.535532	-2.34537	0.0190084	0.0566256
ATTCTATGCTAGTTACTTATGCCT	24	sRNA_4401/9346	PlantsmallRNAgenes	hc-siRNA	2.5567	0	0	11	14	0	0	4.1428	6.084	3.52267	1.50363	2.34278	0.0191407	0.0566465
AGGATGGGTTTTGCGGGACGGGTT	24	sRNA_16536/13472	PlantsmallRNAgenes	hc-siRNA	18.9343	6	19	25	11	13.7043	47.8372	9.41545	4.78029	-2.10333	0.898138	-2.34188	0.0191867	0.0566465
GATGGATATGTCTTCAAGGAC	21	miR861-3p	miRBase_sRNAanno_PlantsmallRNAgenes	miRNA	17.6079	5	1	75	65	11.4203	2.51775	28.2463	28.2472	1.98957	0.848943	2.34359	0.0190993	0.0566465
AGCGGAGATCCATGAAAAAACACC	24	sRNA_14542	PlantsmallRNAgenes	hc-siRNA	2.49875	0	0	15	10	0	0	5.64927	4.34572	3.51087	1.50054	2.33974	0.0192971	0.0568034
AAACTCGTTCTGTAATTTCTTTAC	24	sRNA_18523	PlantsmallRNAgenes	hc-siRNA	2.57119	0	0	10	15	0	0	3.76618	6.51858	3.52674	1.50897	2.33718	0.0194299	0.0570249
AAGGATTAACTATGGACTGGACAT	24	sRNA_18396	PlantsmallRNAgenes	hc-siRNA	114.51	60	65	217	174	137.043	163.654	81.7261	75.6155	-0.93291	0.399675	-2.33417	0.0195868	0.057316
AAGATGGCGTGTCTTTGAAGGGAA	24	sRNA_7702	PlantsmallRNAgenes	other	26.5145	13	22	43	11	29.6927	55.3904	16.1946	4.78029	-2.01074	0.862251	-2.33197	0.0197024	0.0574848
AAGCAGAAGGTCGTAGGT	18	sRNA_12904	PlantsmallRNAgenes	tsRNA	11.2166	2	0	77	26	4.5681	0	28.9996	11.2989	3.09176	1.33053	2.3237	0.0201417	0.0584226
ATTGTTGTTCTAGATTCTCAGTTT	24	sRNA_4184	PlantsmallRNAgenes	hc-siRNA	9.20417	0	2	44	35	0	5.0355	16.5712	15.21	2.72101	1.17091	2.32383	0.0201345	0.0584226
TGAGACTGTTGGTTTATGCCACA	23	sRNA_14671	PlantsmallRNAgenes	hc-siRNA	7.52455	0	1	34	34	0	2.51775	12.805	14.7754	3.52095	1.52256	2.31252	0.020749	0.0600089
ACTATATGCTGTGATTTCGGGCCT	24	sRNA_9090	PlantsmallRNAgenes	hc-siRNA	2.43357	0	0	12	12	0	0	4.51941	5.21486	3.45884	1.49942	2.30678	0.0210669	0.0605391
TTCCACAGCTTCTTGAACTT	20	sRNA_2726	PlantsmallRNAgenes	other	2.41908	0	0	13	11	0	0	4.89603	4.78029	3.45613	1.49881	2.30591	0.0211154	0.0605391
AAACGGGTTTGCTTTGAAGGAGAT	24	sRNA_19959	PlantsmallRNAgenes	other	71.5086	28	57	114	82	63.9535	143.512	42.9344	35.6349	-1.39682	0.605252	-2.30783	0.0210086	0.0605391
ACTTTGAAGCTTTGATTTGAA	21	miR829-5p	miRBase_sRNAanno_PlantsmallRNAgenes	miRNA	7.35748	1	0	34	33	2.28405	0	12.805	14.3409	3.50229	1.5209	2.30278	0.0212914	0.0608677
ATACTAGGACTGTTAGAACCAACC	24	sRNA_11840/12629	PlantsmallRNAgenes	hc-siRNA	139.26	44	37	471	428	100.498	93.1567	177.387	185.997	0.907155	0.394775	2.29791	0.0215672	0.0614788
ACACTGAAGGACCTAAACTAAC	22	miR840-5p	miRBase_sRNAanno_PlantsmallRNAgenes	miRNA	57.4996	19	11	205	188	43.397	27.6952	77.2067	81.6995	1.15342	0.502474	2.29549	0.0217053	0.0616952
ATGGATCTGGCCAAAGTTGAGGTT	24	sRNA_1313	PlantsmallRNAgenes	hc-siRNA	32.9638	17	21	57	43	38.8289	52.8727	21.4672	18.6866	-1.18628	0.52039	-2.2796	0.0226314	0.0641438
TCTGGGATGAATTTGGATCTT	21	MIR865-5p	PlantsmallRNAgenes	miRNA	7.16917	1	0	32	33	2.28405	0	12.0518	14.3409	3.46106	1.52211	2.27386	0.0229746	0.0647467
TGAGTTGACCCATGAATTTTGACC	24	sRNA_17802/17899/18135/18852/18928/19382/19404/4954/6284/9814/795/1202/10641/12324/14106	PlantsmallRNAgenes	hc-siRNA	7.16917	1	0	32	33	2.28405	0	12.0518	14.3409	3.46106	1.52211	2.27386	0.0229746	0.0647467
TTGAGATTTATTTACAGTGGCTGC	24	sRNA_2809	PlantsmallRNAgenes	hc-siRNA	7.09673	1	0	37	28	2.28405	0	13.9349	12.168	3.44835	1.52014	2.26844	0.0233025	0.0654846
ATGAATGGACGTACACTAATAGTA	24	sRNA_13106	PlantsmallRNAgenes	hc-siRNA	2.33941	0	0	11	12	0	0	4.1428	5.21486	3.39869	1.49992	2.26591	0.0234566	0.0655464
ATCAAGCCCGTCAATTCTAGGATT	24	sRNA_18722/4931	PlantsmallRNAgenes	hc-siRNA	2.33941	0	0	11	12	0	0	4.1428	5.21486	3.39869	1.49992	2.26591	0.0234566	0.0655464
ATTTCCATGGATTGTCAAAGTCA	23	S64268	Cai_et_al_2018_top100	hc-siRNA	2.3539	0	0	10	13	0	0	3.76618	5.64943	3.40184	1.50259	2.26398	0.0235751	0.0656925
TTAGATGACCATCAACAAACT	21	miR827	miRBase_sRNAanno_PlantsmallRNAgenes	miRNA	11.9485	0	3	63	38	0	7.55324	23.7269	16.5137	2.46757	1.0945	2.25451	0.0241638	0.0671442
ATGGTCGGCCCGTAATGAAAACGG	24	sRNA_15540	PlantsmallRNAgenes	hc-siRNA	15.4667	11	8	21	20	25.1246	20.142	7.90898	8.69143	-1.45219	0.644949	-2.25163	0.0243456	0.0674604
TCAGCTAAGATCCGGACTACAA	22	sRNA_MIR850	PlantsmallRNAgenes	hc-siRNA	129.461	45	23	451	431	102.782	57.9082	169.855	187.3	1.14797	0.510542	2.24853	0.0245427	0.0678172
GATTCTCTGTGTAAGCGAAAG	21	miR173-3p	sRNAanno	miRNA	6.89393	1	0	36	27	2.28405	0	13.5582	11.7334	3.40294	1.5192	2.23996	0.0250936	0.069032
ATCTCCAATGTATAGCTCTATATC	24	sRNA_18712/2272	PlantsmallRNAgenes	hc-siRNA	11.0997	3	0	42	50	6.85216	0	15.818	21.7286	2.39952	1.07144	2.23953	0.0251215	0.069032
ACTCGGACATTTGCATGATTGCCT	24	sRNA_2011	PlantsmallRNAgenes	hc-siRNA	21.3861	6	3	83	76	13.7043	7.55324	31.2593	33.0275	1.58322	0.70792	2.23644	0.0253231	0.0692242
TGACTCGAACGAATTAGAGGT	21	sRNA-TAS3a	PlantsmallRNAgenes	secondary siRNA	77.3391	23	12	394	180	52.5332	30.213	148.387	78.2229	1.44933	0.648087	2.23632	0.025331	0.0692242
AACGGCCACATACGAAGTTGATGT	24	sRNA_18179	PlantsmallRNAgenes	hc-siRNA	66.5966	26	52	97	91	59.3854	130.923	36.5319	39.546	-1.31924	0.590627	-2.23362	0.0255083	0.0695171
AGGCAGTCTCTTTGGCTATC	20	miR169l-3p/n-3p	sRNAanno	miRNA	10.4215	0	1	89	13	0	2.51775	33.519	5.64943	4.02378	1.80693	2.22686	0.0259564	0.070252
ATATGGACTTCGGCTAAACCAACA	24	sRNA_866	PlantsmallRNAgenes	hc-siRNA	2.24526	0	0	10	12	0	0	3.76618	5.21486	3.33581	1.50077	2.22273	0.0262341	0.070252
GTTGATCCATGAATTTTGACCCA	23	sRNA_17291	PlantsmallRNAgenes	hc-siRNA	2.21628	0	0	12	10	0	0	4.51941	4.34572	3.33044	1.49856	2.22242	0.0262547	0.070252
TATATGTTTAGATTGTGAGACGGT	24	sRNA_18677	PlantsmallRNAgenes	hc-siRNA	2.21628	0	0	12	10	0	0	4.51941	4.34572	3.33044	1.49856	2.22242	0.0262547	0.070252
AACACCGTGATTGTTTTGTTGACG	24	sRNA_6010/13481	PlantsmallRNAgenes	hc-siRNA	2.21628	0	0	12	10	0	0	4.51941	4.34572	3.33044	1.49856	2.22242	0.0262547	0.070252
ATATATTCGTTAAGACCAGGACC	23	sRNA_1910	PlantsmallRNAgenes	hc-siRNA	8.30558	1	1	42	29	2.28405	2.51775	15.818	12.6026	2.57043	1.15673	2.22214	0.0262737	0.070252
AGGCCGATCTTAAGCAGAAGAAGA	24	sRNA_19187	PlantsmallRNAgenes	hc-siRNA	20.7152	5	22	23	17	11.4203	55.3904	8.66221	7.38772	-2.04845	0.920167	-2.22617	0.0260028	0.070252
AATCTGCGTGCTTTTAGCTAAAAC	24	sRNA_3359	PlantsmallRNAgenes	hc-siRNA	96.8023	24	29	376	271	54.8173	73.0147	141.608	117.769	1.0243	0.46135	2.22023	0.026403	0.0704081
AAATCCGTTCTGTAATTTCTTTAC	24	sRNA_8379/13734	PlantsmallRNAgenes	hc-siRNA	6.72011	1	0	33	28	2.28405	0	12.4284	12.168	3.36128	1.51541	2.21807	0.0265502	0.0706106
TTGGACTGAAGGGAGCTCCTT	21	miR319c	miRBase_sRNAanno	miRNA	50.7891	13	5	321	92	29.6927	12.5887	120.894	39.9806	1.92099	0.867548	2.21428	0.0268096	0.07111
CCCCTACCTGGCGCGCCA	18	sRNA_4442	PlantsmallRNAgenes	other	254.216	379	18	40	209	865.656	45.3195	15.0647	90.8255	-3.10576	1.41369	-2.19693	0.0280258	0.0741376
ATAGACATTCTAGACCAAATCACC	24	sRNA_18045	PlantsmallRNAgenes	hc-siRNA	6.57527	1	0	28	31	2.28405	0	10.5453	13.4717	3.32399	1.52191	2.18409	0.0289558	0.0759407
ATATATACAGTAGACTTTTTGGCC	24	sRNA_15652	PlantsmallRNAgenes	hc-siRNA	6.48834	1	0	34	25	2.28405	0	12.805	10.8643	3.3076	1.51726	2.17999	0.0292582	0.0759407
AACGGATGTGATCATACCAGCACT	24	sRNA_9018	PlantsmallRNAgenes	hc-siRNA	2.12213	0	0	11	10	0	0	4.1428	4.34572	3.26448	1.49872	2.17818	0.0293928	0.0759407
ACGACAAGAAAGAATTTTTAAGCT	24	sRNA_14115	PlantsmallRNAgenes	hc-siRNA	2.12213	0	0	11	10	0	0	4.1428	4.34572	3.26448	1.49872	2.17818	0.0293928	0.0759407
AGCGACTGGCTTTAAAAACGACTG	24	sRNA_2364	PlantsmallRNAgenes	hc-siRNA	2.12213	0	0	11	10	0	0	4.1428	4.34572	3.26448	1.49872	2.17818	0.0293928	0.0759407
ATCCGAACAGTCTGTGAGAAACAC	24	sRNA_17308	PlantsmallRNAgenes	hc-siRNA	2.12213	0	0	11	10	0	0	4.1428	4.34572	3.26448	1.49872	2.17818	0.0293928	0.0759407
ATTCTCTGAGTATTTTATGGCATC	24	sRNA_6054/336	PlantsmallRNAgenes	hc-siRNA	2.12213	0	0	11	10	0	0	4.1428	4.34572	3.26448	1.49872	2.17818	0.0293928	0.0759407
GGCAAGTTGTCCTTGGCTACA	21	miR169a-3p	sRNAanno	miRNA	81.2187	24	14	410	185	54.8173	35.2485	154.413	80.3958	1.37938	0.632433	2.18106	0.0291788	0.0759407
AGATATTGGTGCGGTTCAATC	21	miR171c-5p	miRBase_sRNAanno	miRNA	92.9044	28	24	368	250	63.9535	60.4259	138.595	108.643	0.991	0.454977	2.17813	0.0293964	0.0759407
AGGCAAGGGCGGAACTATGTTGAA	24	sRNA_14596	PlantsmallRNAgenes	hc-siRNA	31.7279	6	36	38	19	13.7043	90.6389	14.3115	8.25686	-2.20213	1.01353	-2.17273	0.0298003	0.0766873
AGCGATCAATCAAAGAACAGGGCC	24	sRNA_19008/8108	PlantsmallRNAgenes	hc-siRNA	21.5217	16	10	37	24	36.5448	25.1775	13.9349	10.4297	-1.34282	0.618183	-2.17221	0.02984	0.0766873
CTGAAGTGTTTGGGGGAACTC	21	miR395a/d/e	miRBase_sRNAanno_PlantsmallRNAgenes	miRNA	66.3627	20	12	321	158	45.681	30.213	120.894	68.6623	1.31704	0.608081	2.16589	0.0303194	0.0777179
CTAACAGACCGGTAGACTTGAAC	23	sRNA_2/4	PlantsmallRNAgenes	other	29960.7	24057	12163	28614	54066	54947.4	30623.4	10776.5	23495.6	-1.32009	0.611425	-2.15904	0.0308469	0.0788662
ATTACGGACCCAAAATTACTTGTT	24	sRNA_12683/12714	PlantsmallRNAgenes	hc-siRNA	54.6139	19	5	196	204	43.397	12.5887	73.8171	88.6526	1.52512	0.706779	2.15784	0.0309401	0.0789013
AAGATAATGACAAGGTTTGAAGAT	24	sRNA_5047	PlantsmallRNAgenes	hc-siRNA	2.02797	0	0	10	10	0	0	3.76618	4.34572	3.19518	1.49924	2.1312	0.033073	0.0839091
AAGCTGTGAATGGTAACCAAAACC	24	sRNA_10544	PlantsmallRNAgenes	hc-siRNA	41.3498	23	23	79	58	52.5332	57.9082	29.7528	25.2052	-1.00429	0.471068	-2.13194	0.033012	0.0839091
AAAATGCATGGGCCGACTAGATAC	24	sRNA_9439	PlantsmallRNAgenes	hc-siRNA	13.7475	3	15	16	10	6.85216	37.7662	6.02589	4.34572	-2.09102	0.981951	-2.12946	0.0332165	0.084058
ATAAGACTGAAACATATATGT	21	TAS2-siR461	Cai_et_al_2018_top100_Cai_et_al_2018_vesicles	secondary siRNA	13.4827	1	3	79	33	2.28405	7.55324	29.7528	14.3409	2.19164	1.03446	2.11862	0.0341226	0.0861312
ATCCTGAGAATGTTCTGCAAAATC	24	sRNA_2716	PlantsmallRNAgenes	hc-siRNA	15.2038	4	2	65	51	9.13621	5.0355	24.4802	22.1632	1.70484	0.805517	2.11646	0.0343059	0.0863742
TGCGGGACGGGTTTGGCAGGACGT	24	sRNA_7879	PlantsmallRNAgenes	hc-siRNA	7.95841	0	2	40	27	0	5.0355	15.0647	11.7334	2.47644	1.17351	2.11029	0.034833	0.0874794
GCTCACTGCTCTATCTGTCAGA	22	miR156c-3p	miRBase_sRNAanno	miRNA	6.27152	0	1	38	19	0	2.51775	14.3115	8.25686	3.2376	1.54679	2.0931	0.0363399	0.0910332
ATGGAAATAAAACATGGTCAACGG	24	sRNA_16477/17154/9171/707	PlantsmallRNAgenes	hc-siRNA	38.8557	12	35	54	45	27.4086	88.1212	20.3374	19.5557	-1.52815	0.733453	-2.08351	0.0372051	0.0927818
TTTTTCCTACTCCGCCCATACC	22	miR472-3p	miRBase_PlantsmallRNAgenes	miRNA	684.557	236	93	3271	1687	539.036	234.151	1231.92	733.122	1.34488	0.645556	2.08329	0.037225	0.0927818
TCCGCTGTAGCACTTCAG	18	sRNA_16148	PlantsmallRNAgenes	other	15.3235	2	0	11	121	4.5681	0	4.1428	52.5832	3.59684	1.74248	2.06421	0.0389982	0.0969579
TCCGGTCTGATTGTATGTTAAATC	24	sRNA_9872/2223	PlantsmallRNAgenes	hc-siRNA	7.70399	2	0	27	37	4.5681	0	10.1687	16.0792	2.46016	1.19864	2.05245	0.0401255	0.0995112
CAGCCAAGGATGACTTGCCGA	21	miR169a-5p	miRBase_sRNAanno_PlantsmallRNAgenes	miRNA	299.362	109	61	1191	797	248.962	153.583	448.552	346.354	0.980058	0.479733	2.04293	0.0410598	0.101574
TGGACTTTTATACCCCTGGGATA	23	sRNA_11774	PlantsmallRNAgenes	hc-siRNA	24.3441	1	7	133	63	2.28405	17.6242	50.0902	27.378	1.98425	0.979851	2.02505	0.042862	0.105769
ATTGGATAACTGTAAAAAATTTGC	24	sRNA_11253	PlantsmallRNAgenes	hc-siRNA	5.51782	1	0	26	23	2.28405	0	9.79207	9.99515	3.04661	1.50723	2.02133	0.0432452	0.10627
TTGGGGACGAGATGTTTTGTTG	22	miR447b/a-3p	miRBase	miRNA	116.893	42	20	485	319	95.9302	50.355	182.66	138.628	1.13103	0.559638	2.02101	0.0432792	0.10627
ATGTAGATAGCGGGTCTCCAAACA	24	sRNA_16369	PlantsmallRNAgenes	hc-siRNA	24.3016	16	12	37	38	36.5448	30.213	13.9349	16.5137	-1.13707	0.564009	-2.01605	0.0437948	0.10727
GTAACGATCTGGGCACTGTCTC	22	sRNA_17457	PlantsmallRNAgenes	other	68.7774	49	33	65	128	111.919	83.0857	24.4802	55.6252	-1.28692	0.6409	-2.00799	0.0446445	0.109082
ATTCATCGTTGTACTTAAACCGGC	24	sRNA_17097	PlantsmallRNAgenes	hc-siRNA	9.49174	3	0	48	30	6.85216	0	18.0777	13.0372	2.13131	1.06219	2.00653	0.0447998	0.109193
ATACTAAACTTTCGTTGACCTAGT	24	sRNA_18979	PlantsmallRNAgenes	hc-siRNA	5.64868	0	1	21	28	0	2.51775	7.90898	12.168	3.05889	1.52766	2.00234	0.0452484	0.109593
ATCATCTGACGTGGCTTCTTCTGA	24	sRNA_15206/15909/3517	PlantsmallRNAgenes	hc-siRNA	70.5392	4	22	309	233	9.13621	55.3904	116.375	101.255	1.76325	0.880789	2.0019	0.0452953	0.109593
TTGAAAGTGACTACATCGGGG	21	MIR161.1	Cai_et_al_2018_protoplasts_Cai_et_al_2018_top100_Cai_et_al_2018_vesicles	miRNA	7097.95	2645	1564	26764	19175	6041.32	3937.76	10079.8	8332.91	0.883654	0.441369	2.00208	0.0452766	0.109593
AAACATCTGATCGTTTGACTTGAC	24	sRNA_15960/16859/4095/4996/5394/7510/9564/1466/11572	PlantsmallRNAgenes	hc-siRNA	5.51829	0	1	30	19	0	2.51775	11.2985	8.25686	3.03089	1.51723	1.99765	0.0457548	0.110435
CCTTGGAGAAATATGCGTCAA	21	miR861-5p	miRBase_sRNAanno	miRNA	5.46713	1	0	22	26	2.28405	0	8.28559	11.2989	3.02786	1.51684	1.99616	0.0459166	0.110557
ATAGTTGGTCATGGATGACTGTCT	24	sRNA_7595	PlantsmallRNAgenes	hc-siRNA	9.20975	2	1	49	26	4.5681	2.51775	18.4543	11.2989	2.05733	1.03721	1.98351	0.0473101	0.113444
GAGGTCTTGGGTTCGAGGAACGCC	24	sRNA_3447/9328/11769	PlantsmallRNAgenes	hc-siRNA	10.7079	3	1	45	38	6.85216	2.51775	16.9478	16.5137	1.8113	0.91332	1.98321	0.0473444	0.113444
AGAGGACCGTTATTTTTGAAAGAT	24	sRNA_3803	PlantsmallRNAgenes	hc-siRNA	5.37344	0	1	25	22	0	2.51775	9.41545	9.56058	2.98318	1.50597	1.9809	0.0476021	0.113786
GCTCACTCTCTTTTTGTCATAAC	23	miR156d-3p	miRBase	miRNA	51.9676	16	3	316	103	36.5448	7.55324	119.011	44.7609	1.88328	0.951209	1.97988	0.047717	0.113787
TTTGGATTGAAGGGAGCTCTA	21	miR159a	miRBase_sRNAanno_PlantsmallRNAgenes_Cai_et_al_2018_protoplasts_Cai_et_al_2018_top100_Cai_et_al_2018_vesicles	miRNA	19135.2	6938	4182	80481	45687	15846.8	10529.2	30310.6	19854.3	0.927433	0.46882	1.97823	0.0479031	0.113957
AGGGTTGATATGAGAACACAC	21	miR398c-5p/b-5p	miRBase	miRNA	10.4815	9	4	15	13	20.5565	10.071	5.64927	5.64943	-1.45088	0.739585	-1.96174	0.0497923	0.118167
GGGTCCTTAGCTCAGTGGTAGAGC	24	sRNA_7387	PlantsmallRNAgenes	tsRNA	182.606	82	113	329	310	187.292	284.505	123.907	134.717	-0.865963	0.44528	-1.94476	0.0518038	0.122648
CATTCAAGGACTTCTATTCAG	21	miR846-5p	miRBase	miRNA	28.2706	10	1	121	97	22.8405	2.51775	45.5708	42.1535	1.76928	0.911614	1.94083	0.0522793	0.123313
AAGAGGCTCTGGGCCGAAACCCGT	24	sRNA_8061	PlantsmallRNAgenes	hc-siRNA	65.8259	15	22	228	202	34.2608	55.3904	85.8689	87.7835	0.960024	0.494761	1.94038	0.0523336	0.123313
TCTTCTAACTAGTTTGTCCTTTTAG	25	sRNA_10371	PlantsmallRNAgenes	other	16.2131	0	5	73	57	0	12.5887	27.4931	24.7706	2.09114	1.07889	1.93824	0.0525934	0.123632
AAGAGAAACTTAAACCGACAGACA	24	sRNA_11087	PlantsmallRNAgenes	hc-siRNA	28.6239	23	13	58	17	52.5332	32.7307	21.8438	7.38772	-1.54244	0.798251	-1.93228	0.0533252	0.125056
AAACCGCAACCCGATCTTAAAAGC	24	sRNA_4029	PlantsmallRNAgenes	hc-siRNA	217.666	67	55	977	486	153.032	138.476	367.956	211.202	0.990321	0.513353	1.92912	0.0537155	0.125674
GACTCTGTGGCCCAATGGA	19	sRNA_5332/11012	PlantsmallRNAgenes	tsRNA	1344.28	384	27	4599	6213	877.076	67.9792	1732.07	2699.99	2.22903	1.15641	1.92755	0.0539116	0.125836
ATTCTGGTAAACTGATTGTAGATC	24	sRNA_5524	PlantsmallRNAgenes	hc-siRNA	5.03256	1	0	22	22	2.28405	0	8.28559	9.56058	2.89543	1.50554	1.92318	0.0544569	0.12681
ATGATCTCGTGAGTTAGTAACTTT	24	sRNA_18105/1843	PlantsmallRNAgenes	hc-siRNA	6.96618	0	2	26	30	0	5.0355	9.79207	13.0372	2.2406	1.16768	1.91884	0.0550041	0.127454
ACTAGCCGCTATCGTCTGCAACCG	24	sRNA_2015	PlantsmallRNAgenes	hc-siRNA	12.2064	3	2	45	46	6.85216	5.0355	16.9478	19.9903	1.62643	0.848459	1.91693	0.0552471	0.127454
AAAATAGAGTAGGGTTGGAGATA	23	sRNA_18925	PlantsmallRNAgenes	hc-siRNA	11.6769	7	7	14	18	15.9884	17.6242	5.27265	7.82229	-1.36443	0.711733	-1.91705	0.0552313	0.127454
AACAGAGATCTGAGAGAAAAAACC	24	sRNA_9317	PlantsmallRNAgenes	hc-siRNA	30.1145	26	10	48	41	59.3854	25.1775	18.0777	17.8174	-1.24344	0.649006	-1.91592	0.0553755	0.127454
TTCGCAGGAGAGATAGCGCCA	21	miR391-5p	miRBase_sRNAanno_PlantsmallRNAgenes_Cai_et_al_2018_top100	miRNA	722.534	258	190	2769	1794	589.286	478.372	1042.86	779.622	0.771128	0.401914	1.91864	0.0550298	0.127454
GGAGTCTGACATGTGTGC	18	sRNA_14274	PlantsmallRNAgenes	other	34.5358	10	1	71	198	22.8405	2.51775	26.7399	86.0452	2.13706	1.11666	1.9138	0.0556458	0.127779
AACTCTGTTCGGATCTTGGATAAC	24	sRNA_17969/19637	PlantsmallRNAgenes	hc-siRNA	13.8861	3	3	55	47	6.85216	7.55324	20.714	20.4249	1.51647	0.79399	1.90994	0.0561413	0.128619
AATCTCGTGAGTTACTAACTTTTG	24	sRNA_267	PlantsmallRNAgenes	hc-siRNA	5.03978	1	0	29	16	2.28405	0	10.9219	6.95315	2.90704	1.52292	1.90885	0.0562811	0.128642
ATTCAAAACATGAAAACGTTGACT	24	sRNA_5452	PlantsmallRNAgenes	hc-siRNA	6.60307	2	0	28	26	4.5681	0	10.5453	11.2989	2.1951	1.15172	1.90594	0.0566579	0.129141
AGAACAGAGACCGTTGGAAGAAAA	24	sRNA_6579	PlantsmallRNAgenes	hc-siRNA	148.601	117	53	264	217	267.234	133.441	99.4271	94.3021	-1.05018	0.55123	-1.90516	0.0567596	0.129141
GTAATTTGGAACAAGGACCTAACT	24	sRNA_5373	PlantsmallRNAgenes	hc-siRNA	4.96011	1	0	27	17	2.28405	0	10.1687	7.38772	2.87958	1.51249	1.90387	0.0569275	0.129227
ATTCTCATCTAAATTGGACAGCTG	24	sRNA_5949/9866	PlantsmallRNAgenes	hc-siRNA	32.2761	4	11	110	117	9.13621	27.6952	41.428	50.8449	1.34001	0.706447	1.89683	0.0578509	0.130727
AAGGACCTCATGCTATGAACGGGA	24	sRNA_15139	PlantsmallRNAgenes	hc-siRNA	34.9417	13	27	61	44	29.6927	67.9792	22.9737	19.1212	-1.20678	0.636215	-1.89682	0.057852	0.130727
TTGAAGAGGACTTGGAACTTCGAT	24	miR163	miRBase_PlantsmallRNAgenes_Cai_et_al_2018_protoplasts_Cai_et_al_2018_top100_Cai_et_al_2018_vesicles	miRNA	190.392	57	60	568	613	130.191	151.065	213.919	266.392	0.77284	0.408115	1.89368	0.0582674	0.131366
AAGGTTTCGAAGACTTGGCTTTTG	24	sRNA_16443	PlantsmallRNAgenes	hc-siRNA	5.00405	0	1	28	16	0	2.51775	10.5453	6.95315	2.87239	1.5193	1.8906	0.0586773	0.131991
AGGCTGTGAATGGTGACCAAAACC	24	sRNA_19211/4947/10148/14026	PlantsmallRNAgenes	hc-siRNA	80.9698	26	68	115	115	59.3854	171.207	43.3111	49.9757	-1.30285	0.689906	-1.88845	0.0589651	0.132338
TGACGAGAGAACTTATTGGCCT	22	S11604	PlantsmallRNAgenes_Cai_et_al_2018_top100	other	26.0969	9	4	107	77	20.5565	10.071	40.2981	33.462	1.25572	0.66552	1.88683	0.0591838	0.132529
GCTTGGGTTGTCGGGTTTCT	20	sRNA_15372	PlantsmallRNAgenes	other	6.87827	2	0	39	19	4.5681	0	14.6881	8.25686	2.27485	1.20854	1.88231	0.0597946	0.133595
AAAGCATAAACTCTGGACTTGGTG	24	sRNA_14661	PlantsmallRNAgenes	hc-siRNA	33.0501	14	27	66	17	31.9767	67.9792	24.8568	7.38772	-1.62493	0.864917	-1.87871	0.060284	0.134386
ATGGTTTAAGGTGAGATTTGAATT	24	sRNA_11280	PlantsmallRNAgenes	hc-siRNA	5.06923	0	1	31	14	0	2.51775	11.6752	6.084	2.89455	1.54332	1.87554	0.0607187	0.134749
TGCAAGGTTCAAGAACGGATC	21	S16221	Cai_et_al_2018_top100	hc-siRNA	4.85921	0	1	23	19	0	2.51775	8.66221	8.25686	2.81893	1.50242	1.87626	0.0606197	0.134749
CTACTGCACGGTCTTGGCTCAACCCGC	27	S11895	PlantsmallRNAgenes_Cai_et_al_2018_vesicles	putative hpRNA	43.7517	19	34	31	79	43.397	85.6034	11.6752	34.3312	-1.48779	0.793876	-1.87408	0.0609189	0.134892
ATTGGGCTCTATCTAGTATGATGT	24	sRNA_13165	PlantsmallRNAgenes	hc-siRNA	36.7675	10	10	113	130	22.8405	25.1775	42.5578	56.4943	1.04522	0.562146	1.85934	0.0629789	0.139143
TAATTCTGTTCTGATCTTGGATA	23	sRNA_16869/16939	PlantsmallRNAgenes	hc-siRNA	4.7356	1	0	20	21	2.28405	0	7.53236	9.12601	2.79495	1.5046	1.8576	0.063226	0.139378
TCTCGCGCTTGTACGGCTTTGGC	23	MIR5642b	PlantsmallRNAgenes	miRNA	5.20689	0	1	14	30	0	2.51775	5.27265	13.0372	2.92212	1.58056	1.84879	0.0644886	0.141846
ATTGACTTGGCCATTTAGGATATG	24	sRNA_8289	PlantsmallRNAgenes	hc-siRNA	17.1574	5	3	73	51	11.4203	7.55324	27.4931	22.1632	1.3799	0.747441	1.84616	0.0648686	0.142366
ACATTAGGTTTATTGGATTGGTCC	24	sRNA_18454	PlantsmallRNAgenes	hc-siRNA	6.29163	2	0	27	24	4.5681	0	10.1687	10.4297	2.11064	1.14822	1.8382	0.0660336	0.144285
ATGGACAATAATAGCACACACTCC	24	sRNA_10786	PlantsmallRNAgenes	hc-siRNA	16.0019	1	5	82	42	2.28405	12.5887	30.8827	18.252	1.75285	0.953548	1.83824	0.0660268	0.144285
AAGCGACAGATAACAAGATGCAGT	24	sRNA_17392/17671/933/1007	PlantsmallRNAgenes	hc-siRNA	8.37111	4	6	13	10	9.13621	15.1065	4.89603	4.34572	-1.37822	0.75084	-1.83558	0.0664202	0.144811
GAAGAGACTAAGGTCATGAATGGT	24	sRNA_17014	PlantsmallRNAgenes	hc-siRNA	54.7108	18	45	73	85	41.1129	113.299	27.4931	36.9386	-1.25746	0.685885	-1.83334	0.0667526	0.144898
AATGGTGACCGAACTGTACAATGC	24	sRNA_177	PlantsmallRNAgenes	hc-siRNA	82.9219	40	49	179	114	91.3621	123.37	67.4146	49.5412	-0.873483	0.476208	-1.83425	0.0666171	0.144898
GTTACTGATTGTTGTTTAATGCAG	24	sRNA_14663	PlantsmallRNAgenes	other	65.8078	14	18	346	128	31.9767	45.3195	130.31	55.6252	1.27013	0.693248	1.83214	0.06693	0.144966
ATGGCCCATTGTTGTTTTTGAAGC	24	sRNA_7920/12358	PlantsmallRNAgenes	hc-siRNA	27.0576	2	9	132	72	4.5681	22.6597	49.7136	31.2892	1.59242	0.870733	1.82883	0.067425	0.14572
ACAGTGTCGAGATTAAAGAAGAAC	24	sRNA_2658/11282	PlantsmallRNAgenes	hc-siRNA	18.1276	16	6	30	22	36.5448	15.1065	11.2985	9.56058	-1.31634	0.72022	-1.8277	0.0675952	0.14577
ACCGGAGCCGTAGCGAAAGCGAGT	24	sRNA_5	PlantsmallRNAgenes	other	45.4112	48	15	9	71	109.635	37.7662	3.38956	30.8546	-2.11061	1.15639	-1.82517	0.0679758	0.145957
AAAATGATCTAAGGTGGTGGTGGT	24	sRNA_18762	PlantsmallRNAgenes	hc-siRNA	13.5287	9	7	25	15	20.5565	17.6242	9.41545	6.51858	-1.2583	0.689054	-1.82613	0.0678302	0.145957
CTCTCAATGAAAGCACCA	18	sRNA_8566	PlantsmallRNAgenes	other	29.9692	7	1	28	209	15.9884	2.51775	10.5453	90.8255	2.4395	1.34359	1.81566	0.069422	0.148391
GCCCGTCTAGCTCAGTTGGTAGAGC	25	sRNA_15256/15946/16169/18141/6519/7487/10227/10453/141/1578/1913/2352/2504/10657/11190	PlantsmallRNAgenes	tsRNA	240.68	112	155	295	473	255.814	390.251	111.102	205.552	-1.02859	0.566549	-1.81554	0.0694411	0.148391
AATATGGCTAGTCGAACAAAAGTT	24	sRNA_5582	PlantsmallRNAgenes	hc-siRNA	75.838	39	41	131	142	89.078	103.228	49.3369	61.7092	-0.79197	0.436401	-1.81478	0.0695584	0.148391
ATTAAAGAAACTAGGAGAGAACCC	24	sRNA_12196	PlantsmallRNAgenes	hc-siRNA	31.0131	10	26	43	45	22.8405	65.4614	16.1946	19.5557	-1.29837	0.716268	-1.81269	0.0698801	0.148758
ATTGATGACTCTTGGAAAGATAGT	24	sRNA_3841	PlantsmallRNAgenes	hc-siRNA	6.58956	0	2	22	30	0	5.0355	8.28559	13.0372	2.13963	1.18382	1.8074	0.0707004	0.150181
ATCCATAGTTGTTAGTCTGCAGTT	24	sRNA_627	PlantsmallRNAgenes	hc-siRNA	6.36501	0	2	30	21	0	5.0355	11.2985	9.12601	2.08656	1.15546	1.80583	0.0709452	0.15038
ATTGTCTCATGAATTCGTGGTATA	24	sRNA_3380	PlantsmallRNAgenes	hc-siRNA	19.8364	7	1	60	88	15.9884	2.51775	22.5971	38.2423	1.69206	0.938392	1.80315	0.0713651	0.150947
AAGATAAGCGCCTTAGTTCTG	21	miR852	miRBase_PlantsmallRNAgenes	miRNA	9.94787	2	2	34	40	4.5681	5.0355	12.805	17.3829	1.65248	0.917023	1.802	0.0715448	0.151005
AGTGATCACCGGTTTTCTAGGAAT	24	sRNA_11374	PlantsmallRNAgenes	hc-siRNA	45.2659	11	15	158	135	25.1246	37.7662	59.5056	58.6672	0.916773	0.512185	1.78992	0.0734661	0.154731
AGAGGATGATGACTGAGAAACTGC	24	sRNA_12937	PlantsmallRNAgenes	hc-siRNA	12.6847	2	14	14	13	4.5681	35.2485	5.27265	5.64943	-1.85445	1.03828	-1.78608	0.0740858	0.155706
AGGCAACACTCTCTATATGAATGA	24	sRNA_16735	PlantsmallRNAgenes	hc-siRNA	8.0303	1	1	61	10	2.28405	2.51775	22.9737	4.34572	2.51498	1.41591	1.77623	0.0756953	0.158417
TGGGCGAGAGTAGTACTAGGATA	23	sRNA_17833/8878	PlantsmallRNAgenes	hc-siRNA	11.0557	5	8	14	17	11.4203	20.142	5.27265	7.38772	-1.31325	0.739325	-1.77628	0.075686	0.158417
GGGGATGTAGCTCAAATGGTAGA	23	sRNA_15574/15842/16504/3518/5787/6595/10568	PlantsmallRNAgenes	tsRNA	78.7644	73	25	64	141	166.736	62.9437	24.1035	61.2746	-1.43115	0.806679	-1.77413	0.0760423	0.158808
AATGTTGTGGACTGGGCTTAGCCC	24	sRNA_19771	PlantsmallRNAgenes	hc-siRNA	4.48981	0	1	26	13	0	2.51775	9.79207	5.64943	2.69434	1.52381	1.76816	0.0770349	0.160543
ATAAGAGACGGAACACTGGATATG	24	sRNA_15797/16087/9128/9891/976/1089/1705/2203	PlantsmallRNAgenes	hc-siRNA	27.8214	12	19	53	37	27.4086	47.8372	19.9607	16.0792	-1.05397	0.59642	-1.76716	0.0772018	0.160554
TTCGGATTTTATGCCCAGCCATA	23	sRNA_3503	PlantsmallRNAgenes	hc-siRNA	11.3373	3	2	45	38	6.85216	5.0355	16.9478	16.5137	1.48513	0.840942	1.76603	0.077391	0.160611
AACCAGATCAGAGAGAAAAACGCT	24	sRNA_17915	PlantsmallRNAgenes	hc-siRNA	4.33001	1	0	18	19	2.28405	0	6.77912	8.25686	2.64646	1.50135	1.76272	0.0779479	0.161092
ACGGGACGGATTTGGCGAGACGGG	24	sRNA_5225/6430	PlantsmallRNAgenes	hc-siRNA	36.5566	5	41	40	38	11.4203	103.228	15.0647	16.5137	-1.85605	1.05274	-1.76307	0.0778888	0.161092
TTCTCGGAACGCCCCCCA	18	sRNA_12644	PlantsmallRNAgenes	hc-siRNA	926.671	1364	36	173	1002	3115.45	90.6389	65.1549	435.441	-2.67927	1.53253	-1.74827	0.0804179	0.165851
AGTCCTCGTGTTGCATTCCT	20	sRNA_12435	PlantsmallRNAgenes	hc-siRNA	33.6515	30	10	59	43	68.5216	25.1775	22.2205	18.6866	-1.20164	0.688975	-1.74409	0.0811431	0.166668
ATGGCTGTGAATGGTAACTAAAAC	24	sRNA_6046	PlantsmallRNAgenes	hc-siRNA	56.6071	25	35	106	95	57.1013	88.1212	39.9215	41.2843	-0.83469	0.478592	-1.74405	0.0811499	0.166668
GGGACACAATGTTTAACACACACT	24	sRNA_18835/18836	PlantsmallRNAgenes	hc-siRNA	10.0269	7	5	11	17	15.9884	12.5887	4.1428	7.38772	-1.3226	0.761727	-1.73632	0.0825069	0.169105
ATAGACGAATGAGCCTCGAAAACG	24	sRNA_5811	PlantsmallRNAgenes	hc-siRNA	15.867	7	12	32	12	15.9884	30.213	12.0518	5.21486	-1.40688	0.814878	-1.7265	0.0842582	0.172323
AGGCCAAAAAGTACTCATTTCTGT	24	sRNA_9179	PlantsmallRNAgenes	hc-siRNA	47.2381	8	17	148	166	18.2724	42.8017	55.7395	72.1389	1.07562	0.623343	1.72557	0.0844246	0.172323
ATCTATAGTTGAACGCGTTAAACA	24	sRNA_7731	PlantsmallRNAgenes	hc-siRNA	4.22859	1	0	25	12	2.28405	0	9.41545	5.21486	2.62131	1.52377	1.72029	0.0853805	0.173917
AACTCAACTCAACCCATGAACCCT	24	sRNA_19365/11892	PlantsmallRNAgenes	hc-siRNA	8.03741	0	3	33	28	0	7.55324	12.4284	12.168	1.76104	1.02827	1.71262	0.0867818	0.176409
GCACGGCGGTCTGACAGGT	19	sRNA_10480	PlantsmallRNAgenes	other	185.147	210	34	139	283	479.651	85.6034	52.3499	122.984	-1.69009	0.988014	-1.71059	0.0871572	0.17681
TTTGAGAGACGTTTCTGGCCAACT	24	sRNA_18187	PlantsmallRNAgenes	hc-siRNA	4.1417	1	0	16	19	2.28405	0	6.02589	8.25686	2.56983	1.50406	1.70859	0.0875264	0.176835
ATGATGAATCCGACCATGATG	21	miR842-5p	sRNAanno	miRNA	7.68832	3	0	30	29	6.85216	0	11.2985	12.6026	1.7449	1.02081	1.70933	0.0873897	0.176835
AAATTGGCTGATATTATGACGATAC	25	sRNA_3	PlantsmallRNAgenes	other	4.13444	1	0	24	12	2.28405	0	9.03883	5.21486	2.58357	1.51868	1.70119	0.0889066	0.178538
GAGACGGGTGAGCTGACGAGCTGC	24	sRNA_16444	PlantsmallRNAgenes	hc-siRNA	24.9644	4	27	35	22	9.13621	67.9792	13.1816	9.56058	-1.75405	1.03014	-1.70272	0.0886196	0.178538
AACTGTTTGTGATTCCGGCCAACT	24	sRNA_9672/1267	PlantsmallRNAgenes	hc-siRNA	65.2441	17	22	242	174	38.8289	55.3904	91.1415	75.6155	0.828773	0.487175	1.70118	0.0889092	0.178538
TTTTCTCCGTCTCCGTCTCCG	21	sRNA_11617	PlantsmallRNAgenes	other	10.7455	0	4	47	35	0	10.071	17.701	15.21	1.75609	1.0333	1.69949	0.0892269	0.178712
ATCTGCGAGACGATTAGCTTCCCT	24	sRNA_13317	PlantsmallRNAgenes	hc-siRNA	10.0772	4	0	47	31	9.13621	0	17.701	13.4717	1.72438	1.01506	1.6988	0.0893562	0.178712
GTTTGGCAGGACGTTACTTAGTA	23	sRNA_4692/8541	PlantsmallRNAgenes	hc-siRNA	36.6876	9	12	121	116	20.5565	30.213	45.5708	50.4103	0.925179	0.5454	1.69633	0.0898234	0.179285
CTACTGCACGGTCTTGGCTCAACCCG	26	S11186	Cai_et_al_2018_vesicles	putative hpRNA	29.3617	13	21	28	56	29.6927	52.8727	10.5453	24.336	-1.24285	0.739616	-1.6804	0.0928794	0.185013
ATGGGCTGACCATTGGACATGGTC	24	sRNA_19772	PlantsmallRNAgenes	hc-siRNA	5.85077	0	2	28	18	0	5.0355	10.5453	7.82229	1.93485	1.1565	1.67303	0.0943218	0.187183
AACCAACATAACTATCGAAGCTGT	24	sRNA_7608/1132/1312	PlantsmallRNAgenes	hc-siRNA	7.52993	1	2	34	23	2.28405	5.0355	12.805	9.99515	1.6644	0.99492	1.6729	0.0943463	0.187183
GCAAGTTGACCTTGGCTCTGC	21	miR169f-3p	miRBase_sRNAanno_PlantsmallRNAgenes	miRNA	28.5219	2	7	214	26	4.5681	17.6242	80.5962	11.2989	2.0618	1.2353	1.66907	0.095103	0.188308
GCACCCATGGCCTAATGGA	19	sRNA_5416/2823	PlantsmallRNAgenes	tsRNA	100.918	22	0	118	711	50.2492	0	44.4409	308.98	2.80936	1.68768	1.66463	0.0959861	0.189355
ATCCTGACGTAGCGACTTGTTATT	24	sRNA_603	PlantsmallRNAgenes	hc-siRNA	11.0135	0	4	36	47	0	10.071	13.5582	20.4249	1.79721	1.07973	1.66449	0.0960136	0.189355
ATTTACAATGGCTGCCACTAGATT	24	sRNA_15847	PlantsmallRNAgenes	hc-siRNA	46.0452	39	14	77	71	89.078	35.2485	28.9996	30.8546	-1.06045	0.638209	-1.66161	0.0965915	0.190117
TGAGCCAAGGATGACTTGCCG	21	miR169f-5p/g-5p/d/e	miRBase_sRNAanno	miRNA	24.2355	9	4	93	72	20.5565	10.071	35.0255	31.2892	1.10191	0.664489	1.65828	0.0972612	0.191056
ATTAAGTAACGTTCTGCCAAACCC	24	sRNA_18840	PlantsmallRNAgenes	hc-siRNA	3.90993	1	0	17	16	2.28405	0	6.4025	6.95315	2.47743	1.4959	1.65615	0.0976911	0.191521
ATTTGGACATGTGTCACAACATA	23	sRNA_19518	PlantsmallRNAgenes	hc-siRNA	5.64703	2	0	19	25	4.5681	0	7.15574	10.8643	1.9135	1.16721	1.63938	0.101135	0.196556
AGGACCGGACCGAACTTTATAGAT	24	sRNA_18450	PlantsmallRNAgenes	hc-siRNA	7.56617	1	2	24	32	2.28405	5.0355	9.03883	13.9063	1.66589	1.0164	1.63902	0.10121	0.196556
GCCTTCTTAGCTCAGTGGTA	20	sRNA_14144	PlantsmallRNAgenes	tsRNA	52.8476	20	2	152	238	45.681	5.0355	57.2459	103.428	1.65339	1.00886	1.63887	0.10124	0.196556
ATACTGGATCAGATTGCACCTAGA	24	sRNA_8162	PlantsmallRNAgenes	hc-siRNA	10.7579	3	2	40	37	6.85216	5.0355	15.0647	16.0792	1.38077	0.840893	1.64203	0.100584	0.196556
AAGAGGCTCGCGCAGAATTCG	21	sRNA_AFB3	PlantsmallRNAgenes	secondary siRNA	70.9959	59	23	149	81	134.759	57.9082	56.1161	35.2003	-1.07933	0.658602	-1.63882	0.10125	0.196556
GTTGTCGTTTCGTGTCTGAGAGGA	24	sRNA_18623	PlantsmallRNAgenes	hc-siRNA	10.2524	5	7	11	18	11.4203	17.6242	4.1428	7.82229	-1.281	0.782177	-1.63773	0.101477	0.196612
GGGTTGATATGAGAACACACG	21	miR398b-5p/c_5p	sRNAanno_Cai_et_al_2018_protoplasts_Cai_et_al_2018_top100_Cai_et_al_2018_vesicles	miRNA	66.6476	55	23	149	62	125.623	57.9082	56.1161	26.9434	-1.14501	0.704194	-1.62599	0.103952	0.201014
AACATTGCAACATTTGAGAGGGGG	24	sRNA_16285	PlantsmallRNAgenes	hc-siRNA	47.5272	28	26	115	40	63.9535	65.4614	43.3111	17.3829	-1.08937	0.670424	-1.6249	0.104185	0.201073
AATGATTGAGAGACTATGTGTGTA	24	sRNA_17065	PlantsmallRNAgenes	hc-siRNA	3.99686	1	0	11	22	2.28405	0	4.1428	9.56058	2.50546	1.54623	1.62037	0.105153	0.202155
GTCCGGGGGTGAAAGCTGAGAATC	24	sRNA_638/639	PlantsmallRNAgenes	hc-siRNA	21.4479	4	22	23	29	9.13621	55.3904	8.66221	12.6026	-1.59525	0.984307	-1.62069	0.105085	0.202155
ATTGACCGGATTAACCGATATGGT	24	sRNA_7857	PlantsmallRNAgenes	hc-siRNA	3.77231	1	0	19	13	2.28405	0	7.15574	5.64943	2.42447	1.49762	1.61888	0.105472	0.202376
TCTTTCTGCAAACGCCTTGGA	21	miR2934-5p	miRBase_sRNAanno_PlantsmallRNAgenes	miRNA	15.9262	5	3	68	44	11.4203	7.55324	25.61	19.1212	1.2299	0.761882	1.61429	0.106465	0.203887
GCCCGTCTAGCTCAGTTGGTA	21	sRNA_15304	PlantsmallRNAgenes	tsRNA	652.333	265	81	1865	2526	605.274	203.938	702.392	1097.73	1.15263	0.714994	1.61209	0.106943	0.204407
ATTATCCCCCGTGTTTTGTCC	21	MIR163-3p	Cai_et_al_2018_vesicles	miRNA	934.303	339	259	2456	3189	774.294	652.097	924.974	1385.85	0.695739	0.435053	1.5992	0.109775	0.209417
CTGAAGTGTTTGGGGGGACTC	21	miR395f/c/b	miRBase_sRNAanno_PlantsmallRNAgenes	miRNA	376.012	255	152	899	461	582.433	382.698	338.58	200.338	-0.840893	0.526923	-1.59585	0.110521	0.210436
AACGCCTGATGCACTAGTTGTAAC	24	sRNA_9907	PlantsmallRNAgenes	hc-siRNA	27.0075	1	10	117	84	2.28405	25.1775	44.0643	36.504	1.57182	0.991439	1.5854	0.112876	0.214509
AAATTAATCTCGAAGCCGCGGCTA	24	sRNA_5196	PlantsmallRNAgenes	other	53.7178	39	21	69	108	89.078	52.8727	25.9866	46.9337	-0.966124	0.611099	-1.58096	0.113887	0.216015
AAAGAGGGTAGAAATGAAAATGGA	24	sRNA_3555/3934/9414/12233	PlantsmallRNAgenes	hc-siRNA	16.8665	7	12	23	29	15.9884	30.213	8.66221	12.6026	-1.1147	0.705835	-1.57926	0.114276	0.21634
AGTTATAGTTTGTTTGAT	18	sRNA_5410	PlantsmallRNAgenes	other	17.529	5	0	22	116	11.4203	0	8.28559	50.4103	2.33757	1.48451	1.57465	0.115338	0.217745
AAAACTGACGGGTACATAGAAACC	24	sRNA_8229	PlantsmallRNAgenes	hc-siRNA	62.5123	28	37	136	96	63.9535	93.1567	51.22	41.7189	-0.753184	0.478477	-1.57413	0.115458	0.217745
GACTTCATGGCCCAATGGA	19	sRNA_15802/6416	PlantsmallRNAgenes	tsRNA	407.192	121	2	1354	1927	276.37	5.0355	509.941	837.42	2.25825	1.43799	1.57042	0.116317	0.218951
TGGAAGATGCTTTGGGATTTATT	23	miR5654-3p	miRBase_PlantsmallRNAgenes	miRNA	26.3061	8	7	101	72	18.2724	17.6242	38.0384	31.2892	0.949882	0.606031	1.56738	0.117025	0.219866
CGATAGACTTGACACGTGGCATA	23	sRNA_7715/210	PlantsmallRNAgenes	hc-siRNA	17.1785	5	4	55	61	11.4203	10.071	20.714	26.5089	1.13149	0.722392	1.56631	0.117276	0.21992
GTGACTATTTTGCAAATTATGAAT	24	sRNA_1861	PlantsmallRNAgenes	hc-siRNA	3.63469	1	0	21	10	2.28405	0	7.90898	4.34572	2.36807	1.51406	1.56406	0.117803	0.220368
AGATTGGCCATATCTGACTCTGCT	24	sRNA_8404	PlantsmallRNAgenes	hc-siRNA	133.281	20	51	501	392	45.681	128.405	188.686	170.352	1.04843	0.670611	1.5634	0.117959	0.220368
AAGATGTAGCGTTCTTTACAGACT	24	sRNA_8237	PlantsmallRNAgenes	hc-siRNA	3.67093	1	0	11	19	2.28405	0	4.1428	8.25686	2.35956	1.52314	1.54915	0.121346	0.225422
AATAAATCCTGGAGTTGTAACTTA	24	sRNA_4861	PlantsmallRNAgenes	hc-siRNA	3.67093	1	0	11	19	2.28405	0	4.1428	8.25686	2.35956	1.52314	1.54915	0.121346	0.225422
GGCCTATTAGCTCAGTTGGTTA	22	sRNA_19520/5131/5144/2544/2546/11288	PlantsmallRNAgenes	tsRNA	22.4125	9	1	66	96	20.5565	2.51775	24.8568	41.7189	1.50752	0.972461	1.55022	0.12109	0.225422
ACGGATTGGCGGGACGAGTTTGGC	24	sRNA_19588	PlantsmallRNAgenes	hc-siRNA	8.64415	2	2	34	28	4.5681	5.0355	12.805	12.168	1.38206	0.893467	1.54686	0.121898	0.226024
GTTGATATGGCCGAGTTGG	19	sRNA_5095/5465/10475/1686/10718/11007/13536/14795/15036	PlantsmallRNAgenes	tsRNA	142.296	55	6	398	641	125.623	15.1065	149.894	278.56	1.60265	1.04682	1.53097	0.125776	0.23278
ATACGATTGGCGGCGATCCTCCAT	24	sRNA_11068	PlantsmallRNAgenes	hc-siRNA	3.54827	0	1	16	13	0	2.51775	6.02589	5.64943	2.28503	1.49353	1.52995	0.126028	0.232811
TGTGCAAATGCTTTCTACAGG	21	miR822-3p	miRBase	miRNA	8.08083	0	3	45	18	0	7.55324	16.9478	7.82229	1.76641	1.15538	1.52886	0.1263	0.23288
ATAGGGCTGGGCATATGAGTAACC	24	sRNA_19079	PlantsmallRNAgenes	hc-siRNA	15.9231	11	8	12	32	25.1246	20.142	4.51941	13.9063	-1.3061	0.856385	-1.52513	0.127226	0.234153
ATCATGAGAGTGTTGGCGGACAAG	24	sRNA_172	PlantsmallRNAgenes	hc-siRNA	16.078	5	14	33	12	11.4203	35.2485	12.4284	5.21486	-1.38944	0.911699	-1.52402	0.127505	0.234231
AGAGCTTTCTTCGGTCCACTC	21	miR319b-5p	sRNAanno	miRNA	3.46087	1	0	18	11	2.28405	0	6.77912	4.78029	2.28007	1.49828	1.52179	0.128062	0.23482
GGGAGAATTGGTTACTGTTTTGAT	24	sRNA_13760/13762/13764	PlantsmallRNAgenes	hc-siRNA	3.51929	0	1	18	11	0	2.51775	6.77912	4.78029	2.27765	1.49895	1.5195	0.128638	0.23544
ACGTGAACTTCTTAGATGGCCATT	24	sRNA_392	PlantsmallRNAgenes	hc-siRNA	5.28486	2	0	29	13	4.5681	0	10.9219	5.64943	1.80728	1.19538	1.51188	0.130564	0.238042
TTGGAACTTATTTACAATGGCTGC	24	sRNA_16632/5297/7803/1710/14825	PlantsmallRNAgenes	hc-siRNA	5.35829	0	2	17	23	0	5.0355	6.4025	9.99515	1.76051	1.1651	1.51104	0.130779	0.238042
ACAGCGCGGACAACAGTCAAAAGT	24	sRNA_5457	PlantsmallRNAgenes	hc-siRNA	68.9407	9	74	86	84	20.5565	186.313	32.3891	36.504	-1.58397	1.04797	-1.51146	0.130671	0.238042
GCGCCTGTAGCTCAGTGGA	19	sRNA_18263/7160/7632/2945/10820/15081	PlantsmallRNAgenes	tsRNA	194.015	69	6	357	1079	157.6	15.1065	134.453	468.903	1.80228	1.19407	1.50936	0.131208	0.238384
TGTGTTCTCAGGTCACCCCTT	21	miR398a-3p	miRBase_sRNAanno	miRNA	24.8375	6	8	77	84	13.7043	20.142	28.9996	36.504	0.958787	0.637152	1.5048	0.132375	0.240066
TCCCCTCTTTAGCTTGGAGAAG	22	miR853	miRBase_sRNAanno_PlantsmallRNAgenes	miRNA	12.5032	2	4	57	32	4.5681	10.071	21.4672	13.9063	1.29262	0.860312	1.5025	0.132969	0.240703
AGAGACTCTAATACCATGTAGACT	24	sRNA_14138	PlantsmallRNAgenes	hc-siRNA	3.43915	1	0	12	16	2.28405	0	4.51941	6.95315	2.24928	1.50175	1.49777	0.134192	0.242034
AACCGAACTCTCAGATCTCAATTT	24	sRNA_17762	PlantsmallRNAgenes	hc-siRNA	18.0693	5	4	91	38	11.4203	10.071	34.2722	16.5137	1.24095	0.82815	1.49846	0.134013	0.242034
CCCCCTACCTGGCGCGCCA	19	sRNA_2821/11233	PlantsmallRNAgenes	hc-siRNA	2094.72	2510	236	1963	3020	5732.97	594.188	739.301	1312.41	-1.62482	1.09996	-1.47716	0.139634	0.251391
AACGTCCTGCCAAACTCATCCCGC	24	sRNA_9850	PlantsmallRNAgenes	hc-siRNA	21.9905	8	16	40	33	18.2724	40.284	15.0647	14.3409	-0.9843	0.666863	-1.47602	0.13994	0.251486
AACCGTGAACTCTTGAAATGGTCG	24	sRNA_13645	PlantsmallRNAgenes	hc-siRNA	5.12651	0	2	18	20	0	5.0355	6.77912	8.69143	1.68003	1.14415	1.46836	0.142007	0.25474
GACCGCGTGGCCTAATGGA	19	sRNA_20036	PlantsmallRNAgenes	tsRNA	5392.32	2017	180	11559	27972	4606.93	453.195	4353.33	12155.8	1.70594	1.1645	1.46496	0.142932	0.255936
AGGATAAGGCCGAGTTCGAAGACG	24	sRNA_16481/17157/4499	PlantsmallRNAgenes	hc-siRNA	14.4365	1	17	14	17	2.28405	42.8017	5.27265	7.38772	-1.82505	1.24715	-1.46337	0.143366	0.25625
GAGAAATCAAAGTTTTTGG	19	sRNA_19059	PlantsmallRNAgenes	other	3.345	1	0	11	16	2.28405	0	4.1428	6.95315	2.19909	1.50485	1.46134	0.143922	0.256781
ATATTCCTCCGTAGCTCTGGTCCT	24	sRNA_4317/4319	PlantsmallRNAgenes	hc-siRNA	30.2214	10	8	118	77	22.8405	20.142	44.4409	33.462	0.856968	0.589243	1.45435	0.145848	0.259751
AAGCCGACGGATAACATGAAATCT	24	sRNA_5152	PlantsmallRNAgenes	hc-siRNA	11.3753	3	10	15	18	6.85216	25.1775	5.64927	7.82229	-1.23732	0.853549	-1.44962	0.147165	0.261626
ACAAGGTTCAAAGAAAGGGTAGGC	24	sRNA_124	PlantsmallRNAgenes	other	13.7139	14	3	13	24	31.9767	7.55324	4.89603	10.4297	-1.38285	0.957127	-1.44479	0.148516	0.262882
AAGTGGTATATATAAGATATGGGC	24	sRNA_13019	PlantsmallRNAgenes	hc-siRNA	40.537	17	25	83	67	38.8289	62.9437	31.2593	29.1163	-0.747452	0.517533	-1.44426	0.148666	0.262882
CGAGGTGTAGCGCAGTCTGGTCAGC	25	sRNA_4005/30	PlantsmallRNAgenes	tsRNA	41.5711	19	24	92	64	43.397	60.4259	34.6488	27.8126	-0.727837	0.503622	-1.44521	0.1484	0.262882
AGGGCTTATTGGATCTAAAGACGG	24	sRNA_16177/16609/18332/19802/20116/3432/4589/8071/8322/9196/9593/202/331/338/1137/1758/1880/11154/11230/11330/11409/11802/11884/11890/12376/14163	PlantsmallRNAgenes	hc-siRNA	55.9659	18	42	96	94	41.1129	105.745	36.1553	40.8497	-0.926913	0.643182	-1.44114	0.149546	0.263967
AACCGATACGAACTGCTGCACAGT	24	sRNA_18428	PlantsmallRNAgenes	hc-siRNA	13.582	5	10	24	20	11.4203	25.1775	9.03883	8.69143	-1.03322	0.723968	-1.42716	0.153533	0.270524
ATTCAGTCCGATTTTTTGCCCAGT	24	sRNA_8015	PlantsmallRNAgenes	hc-siRNA	3.23683	0	1	15	11	0	2.51775	5.64927	4.78029	2.12553	1.49279	1.42387	0.154484	0.271717
GATATTGTCCGCTTTAAACCAAGA	24	sRNA_1125	PlantsmallRNAgenes	hc-siRNA	10.1009	0	4	54	23	0	10.071	20.3374	9.99515	1.63319	1.15048	1.41957	0.155732	0.272943
AGAGCTTCCTTGAGTCCATTC	21	miR319a-5p	sRNAanno	miRNA	6.61736	1	2	22	25	2.28405	5.0355	8.28559	10.8643	1.40643	0.990156	1.42042	0.155486	0.272943
TGGGTGGTGATCATATAAGAT	21	miR823	miRBase_sRNAanno_PlantsmallRNAgenes	miRNA	64.5137	27	14	204	194	61.6694	35.2485	76.8301	84.3069	0.726895	0.513557	1.41541	0.156947	0.274589
ATGGAGATCGCAGTTATAGCTGTA	24	sRNA_10874	PlantsmallRNAgenes	hc-siRNA	8.31147	1	3	31	27	2.28405	7.55324	11.6752	11.7334	1.2808	0.907747	1.41096	0.158255	0.276389
AGGCTTTTAAGATCGGGTTGCGGT	24	sRNA_4030/4099/853	PlantsmallRNAgenes	hc-siRNA	318.385	141	172	660	621	322.051	433.053	248.568	269.869	-0.541712	0.385336	-1.40582	0.159778	0.278559
TGCTCACTCTCTTTTTGTCATA	22	miR156d-3p	sRNAanno	miRNA	9.78009	3	2	40	28	6.85216	5.0355	15.0647	12.168	1.18984	0.848266	1.40267	0.160716	0.279221
AACCGTGAACTCGTGAAATGGCCG	24	sRNA_16004/18147/2998	PlantsmallRNAgenes	hc-siRNA	88.7613	28	67	175	130	63.9535	168.689	65.9081	56.4943	-0.923177	0.658166	-1.40265	0.160721	0.279221
AAAGAGGATTGAGAATTGGACTCA	24	sRNA_16918	PlantsmallRNAgenes	hc-siRNA	30.8096	17	15	65	51	38.8289	37.7662	24.4802	22.1632	-0.715127	0.510626	-1.40049	0.161366	0.279364
TAGCCAAGGATGACTTGCCTGA	22	miR169i/j/l/n	sRNAanno_PlantsmallRNAgenes	miRNA	55.7195	22	14	194	148	50.2492	35.2485	73.0639	64.3166	0.67968	0.485203	1.40082	0.161269	0.279364
ACCGGAACTGCTTGAAATAATGGA	24	S14263	Cai_et_al_2018_top100	hc-siRNA	10.7521	5	7	14	20	11.4203	17.6242	5.27265	8.69143	-1.05563	0.754984	-1.39821	0.162049	0.280057
ATTTTGGGTAAGGATCGTGGAAGA	24	sRNA_4427	PlantsmallRNAgenes	hc-siRNA	7.98165	2	7	12	12	4.5681	17.6242	4.51941	5.21486	-1.16859	0.836486	-1.39702	0.162407	0.280188
CTCTCAAAGTAGGATCTCGGG	21	sRNA_19044	PlantsmallRNAgenes	other	3.12771	1	0	11	14	2.28405	0	4.1428	6.084	2.08302	1.4968	1.39165	0.16403	0.282496
AACATCGGTCAAGTTCTTTTACTT	24	sRNA_552	PlantsmallRNAgenes	hc-siRNA	3.14267	0	1	14	11	0	2.51775	5.27265	4.78029	2.0706	1.49178	1.388	0.165137	0.283909
TTGGGATTTATTTACAGCGGCTGT	24	sRNA_11458/15162	PlantsmallRNAgenes	hc-siRNA	3.06976	1	0	15	10	2.28405	0	5.64927	4.34572	2.06905	1.49301	1.38583	0.165799	0.283956
TTCTCCCCGGCAACGGCGCCA	21	sRNA_12454	PlantsmallRNAgenes	hc-siRNA	5.04638	1	1	12	25	2.28405	2.51775	4.51941	10.8643	1.6727	1.20764	1.3851	0.166023	0.283956
AGAGGTGTCTATTGTAGTACAATG	24	sRNA_19397	PlantsmallRNAgenes	hc-siRNA	8.38246	4	0	29	31	9.13621	0	10.9219	13.4717	1.36553	0.985549	1.38555	0.165884	0.283956
AGGTATTGTACTCTAATGGTCACC	24	sRNA_8330	PlantsmallRNAgenes	hc-siRNA	4.68374	2	0	18	17	4.5681	0	6.77912	7.38772	1.56788	1.13385	1.38279	0.166728	0.284671
TCCGCTGTAGCACACAGG	18	sRNA_11131	PlantsmallRNAgenes	other	49.1577	12	0	12	379	27.4086	0	4.51941	164.703	2.61924	1.90318	1.37625	0.168745	0.287128
TTGGGCGAGAGTAGTACTAGGATT	24	sRNA_9011	PlantsmallRNAgenes	hc-siRNA	6.36289	3	0	24	22	6.85216	0	9.03883	9.56058	1.38195	1.00375	1.37678	0.16858	0.287128
AATAAATCGCAGTAGCTGGAACTG	24	S12334	PlantsmallRNAgenes_Cai_et_al_2018_top100	hc-siRNA	8.24484	4	0	31	28	9.13621	0	11.6752	12.168	1.33287	0.971175	1.37243	0.169931	0.28865
AGGACTCAAACCTGAAGAATGTTG	24	sRNA_18651	PlantsmallRNAgenes	hc-siRNA	8.23035	4	0	32	27	9.13621	0	12.0518	11.7334	1.32988	0.970743	1.36996	0.170701	0.289462
ACTTGGTCTGCAGCGGTTTATTGT	24	sRNA_389	PlantsmallRNAgenes	hc-siRNA	11.6792	0	5	41	43	0	12.5887	15.4413	18.6866	1.47546	1.08263	1.36285	0.17293	0.292742
TAAGTGACGGAGATTGGCTTG	21	sRNA_7042	PlantsmallRNAgenes	other	6.2837	2	1	26	19	4.5681	2.51775	9.79207	8.25686	1.33407	0.980299	1.36088	0.173552	0.293295
ATGTAAGCAAGTCGGTTCCTGATT	24	sRNA_4621	PlantsmallRNAgenes	hc-siRNA	3.07749	0	1	11	13	0	2.51775	4.1428	5.64943	2.02011	1.4948	1.35143	0.176559	0.296356
ATTAGAGGATCTAATTTTTGGCCT	24	sRNA_10164/1534	PlantsmallRNAgenes	hc-siRNA	3.00458	1	0	12	12	2.28405	0	4.51941	5.21486	2.01827	1.49143	1.35325	0.175976	0.296356
AGCCAAGGATGACTTGCCGA	20	miR169a-5p/e/d	sRNAanno	miRNA	3.06301	0	1	12	12	0	2.51775	4.51941	5.21486	2.01658	1.49207	1.35153	0.176524	0.296356
AATGGGCATGGACATTAATGGACA	24	sRNA_16011	PlantsmallRNAgenes	hc-siRNA	2.99009	1	0	13	11	2.28405	0	4.89603	4.78029	2.015	1.49065	1.35176	0.176452	0.296356
GGGACGGGTTTGACAGGATGTTA	23	sRNA_7327	PlantsmallRNAgenes	hc-siRNA	8.51403	8	2	17	10	18.2724	5.0355	6.4025	4.34572	-1.13124	0.842427	-1.34283	0.179326	0.300492
GCGTCTGTAGTCCAACGGTTAGGATA	26	sRNA_15546/15771/5593/5675/9418/9596/2114/11051/11055/13953/14749/14750	PlantsmallRNAgenes	tsRNA	1713.55	560	1301	1953	3599	1279.07	3275.59	735.535	1564.02	-0.985909	0.740348	-1.33168	0.182964	0.306071
AAACGACGTTGTTTTGGACAGATT	24	sRNA_1217	PlantsmallRNAgenes	hc-siRNA	26.3836	9	19	49	43	20.5565	47.8372	18.4543	18.6866	-0.872363	0.656574	-1.32866	0.183961	0.307221
AGTGAAGCCGCATGCATTTCTGAT	24	sRNA_8001	PlantsmallRNAgenes	hc-siRNA	6.82785	0	3	34	16	0	7.55324	12.805	6.95315	1.44552	1.09115	1.32476	0.18525	0.308854
TTCTCAAGAAGGTGCATGAAC	21	miR825	miRBase_sRNAanno_PlantsmallRNAgenes	miRNA	8.09274	4	0	34	24	9.13621	0	12.805	10.4297	1.29816	0.981223	1.323	0.185836	0.309112
GAACCGGAACAGTGTACGTAACTA	24	sRNA_16596/18424/4501/7971/8845/12804/12917	PlantsmallRNAgenes	hc-siRNA	19.4429	9	1	76	60	20.5565	2.51775	28.623	26.0743	1.22336	0.925095	1.32242	0.186028	0.309112
TGAAATCTGTTGGGCTTC	18	sRNA_6959	PlantsmallRNAgenes	tsRNA	9.61378	4	0	19	51	9.13621	0	7.15574	22.1632	1.64322	1.24438	1.32051	0.186664	0.309651
TGTGGCCCTGCAGGAATCGGT	21	sRNA_TIR_NBS_LRR_At5g38850	PlantsmallRNAgenes	secondary siRNA	143.829	114	46	351	154	260.382	115.816	132.193	66.924	-0.918719	0.698065	-1.31609	0.188143	0.311582
AGATAAGCGCCTTAGTTCTGA	21	miR852	sRNAanno	miRNA	6.71925	0	3	19	28	0	7.55324	7.15574	12.168	1.40543	1.07152	1.31162	0.189649	0.313553
AGAGATATTTGGACTAGTAGTCTA	24	sRNA_1602	PlantsmallRNAgenes	hc-siRNA	2.98334	0	1	10	13	0	2.51775	3.76618	5.64943	1.96053	1.49667	1.30993	0.19022	0.313974
ATGTGCGGATCGGGCTCTGATACC	24	sRNA_4848	PlantsmallRNAgenes	hc-siRNA	2.93987	0	1	13	10	0	2.51775	4.89603	4.34572	1.95018	1.49141	1.30761	0.191007	0.314748
AACGGACCGTTAACAACGCTAACC	24	sRNA_13304	PlantsmallRNAgenes	hc-siRNA	4.50992	2	0	15	18	4.5681	0	5.64927	7.82229	1.49099	1.14256	1.30495	0.191908	0.315187
GGAGACTATATGAAACAAATCAGT	24	sRNA_5612/2222/13302	PlantsmallRNAgenes	hc-siRNA	11.8011	1	5	42	38	2.28405	12.5887	15.818	16.5137	1.15084	0.881828	1.30506	0.191871	0.315187
TCCGCTGTAGCACATCGG	18	sRNA_5651/5653	PlantsmallRNAgenes	other	340.623	32	0	97	2883	73.0897	0	36.5319	1252.87	4.13992	3.1806	1.30162	0.193048	0.316012
AATACGAGCCACTTGAAACTG	21	miR841a-5p	sRNAanno_PlantsmallRNAgenes	miRNA	257.157	72	83	1217	453	164.452	208.973	458.344	196.861	0.81197	0.623513	1.30225	0.192831	0.316012
AATGGACATGGACCTTAGTGGACA	24	sRNA_253	PlantsmallRNAgenes	hc-siRNA	26.5725	5	25	49	31	11.4203	62.9437	18.4543	13.4717	-1.21162	0.933049	-1.29856	0.194096	0.317204
TCCAAAGGGATCGCATTGATCC	22	miR393a-5p/b-5p	miRBase_sRNAanno	miRNA	48.3694	17	0	76	290	38.8289	0	28.623	126.026	1.98624	1.53487	1.29408	0.195639	0.3192
TATGTATAGATTGTGAGACGGTA	23	sRNA_1813	PlantsmallRNAgenes	hc-siRNA	17.1841	7	3	60	52	15.9884	7.55324	22.5971	22.5977	0.926151	0.720562	1.28532	0.198682	0.323632
TCGCTTGGTGCAGGTCGGGAA	21	miR168b-5p/a-5p	miRBase_sRNAanno_PlantsmallRNAgenes_Cai_et_al_2018_protoplasts_Cai_et_al_2018_top100_Cai_et_al_2018_vesicles	miRNA	35358.7	19260	14432	87015	65205	43990.9	36336.1	32771.4	28336.2	-0.394537	0.308538	-1.27873	0.200991	0.326858
ATGTTGCAATGTTGTGAAGTTGTA	24	sRNA_15690/11136	PlantsmallRNAgenes	hc-siRNA	14.9112	7	1	55	47	15.9884	2.51775	20.714	20.4249	1.12628	0.881654	1.27747	0.201437	0.327047
AAAAGCACGCAGATTAAGAATATT	24	sRNA_15168	PlantsmallRNAgenes	hc-siRNA	21.3504	2	9	91	55	4.5681	22.6597	34.2722	23.9014	1.11484	0.874147	1.27535	0.202186	0.327726
AATTTTTTAGGTCTGCATCTCTGC	24	sRNA_5665	PlantsmallRNAgenes	hc-siRNA	6.07414	1	2	22	20	2.28405	5.0355	8.28559	8.69143	1.23608	0.975577	1.26702	0.205148	0.331985
GCCCGTATAGCTCAGTGGTA	20	sRNA_10372/436	PlantsmallRNAgenes	tsRNA	264.405	118	42	681	980	269.518	105.745	256.477	425.88	0.860766	0.679981	1.26587	0.20556	0.332111
ATGACCCGTTACTCAGTAGAAAGT	24	sRNA_17084/17929/18464/3379/8380/9303/9423/902/1138/2122/10836/11889/14306/14420	PlantsmallRNAgenes	hc-siRNA	37.3944	11	13	112	114	25.1246	32.7307	42.1812	49.5412	0.66856	0.528613	1.26474	0.205963	0.332221
GACCCGGGTTCGATCCCCGGCAACGGCGCCA	31	sRNA_12524	PlantsmallRNAgenes	tsRNA	126.833	17	143	273	13	38.8289	360.038	102.817	5.64943	-1.87736	1.48981	-1.26014	0.207619	0.332728
ATCCCCACAGACGGCGCCA	19	sRNA_8818	PlantsmallRNAgenes	other	32.409	14	1	68	160	31.9767	2.51775	25.61	69.5315	1.45124	1.15083	1.26104	0.207295	0.332728
AGGCTTTTAAGATCGGGTTGCAGT	24	sRNA_8891	PlantsmallRNAgenes	hc-siRNA	4.50363	0	2	16	16	0	5.0355	6.02589	6.95315	1.42894	1.13311	1.26108	0.207282	0.332728
AAGTAACGTTCTGCCAAACCCGTC	24	sRNA_13742	PlantsmallRNAgenes	hc-siRNA	10.925	7	5	24	14	15.9884	12.5887	9.03883	6.084	-0.917165	0.726607	-1.26226	0.206856	0.332728
GACAATTTGGCCGAGTGGT	19	sRNA_19037/6058/2083	PlantsmallRNAgenes	tsRNA	123.505	53	4	292	582	121.055	10.071	109.972	252.921	1.46521	1.16436	1.25838	0.208256	0.333209
TCCGTTGTAGTCTAGCTGGTTAGGATACT	29	sRNA_6170	PlantsmallRNAgenes	tsRNA	54.8724	56	19	115	1	127.907	47.8372	43.3111	0.434572	-2.00543	1.59853	-1.25455	0.209642	0.334441
AGGACCGCGGACAAAATTATCAGT	24	sRNA_12963	PlantsmallRNAgenes	hc-siRNA	21.3649	15	8	34	42	34.2608	20.142	12.805	18.252	-0.818272	0.652326	-1.25439	0.2097	0.334441
TGACAGAAGATAGAGAGCAC	20	miR157d	miRBase_PlantsmallRNAgenes	miRNA	57.3509	27	3	198	197	61.6694	7.55324	74.5703	85.6106	1.20236	0.960565	1.25172	0.210673	0.335454
ATGGCATTGGGTTGTAAATAAGTC	24	sRNA_18643/20033/4691/7931/13743	PlantsmallRNAgenes	hc-siRNA	5.98627	3	0	20	22	6.85216	0	7.53236	9.56058	1.25779	1.00935	1.24613	0.212716	0.337622
GGAATGTTGTCTGGATCGAGG	21	miR165a-5p	miRBase_sRNAanno	miRNA	196.92	125	77	499	277	285.507	193.867	187.932	120.376	-0.637324	0.511285	-1.24651	0.212576	0.337622
AACGACTATTGCTGGATCCAAAAT	24	sRNA_20006	PlantsmallRNAgenes	hc-siRNA	12.2761	11	3	24	17	25.1246	7.55324	9.03883	7.38772	-1.00539	0.810452	-1.24053	0.21478	0.340354
ATTCACTGGTGTGATGATGTGTCA	24	sRNA_16357	PlantsmallRNAgenes	hc-siRNA	9.5855	1	4	39	26	2.28405	10.071	14.6881	11.2989	1.10601	0.895261	1.23541	0.216678	0.342815
AGAGACTAGATTTTAACCCGCGGT	24	sRNA_16648/13663	PlantsmallRNAgenes	hc-siRNA	19.7251	9	12	47	24	20.5565	30.213	17.701	10.4297	-0.842899	0.684051	-1.23222	0.217868	0.343601
AAAGCCTCTTGGACATGACGCATC	24	sRNA_13195	PlantsmallRNAgenes	hc-siRNA	44.1307	7	19	155	125	15.9884	47.8372	58.3758	54.3215	0.830941	0.674058	1.23274	0.217671	0.343601
AATCCACGACTATTATACACTCAT	24	sRNA_19021/1318	PlantsmallRNAgenes	hc-siRNA	6.15283	3	0	31	14	6.85216	0	11.6752	6.084	1.32673	1.07874	1.22988	0.21874	0.344429
AATGCTCGACTAGATTGCTTACCT	24	sRNA_6480	PlantsmallRNAgenes	hc-siRNA	25.3159	5	9	123	48	11.4203	22.6597	46.324	20.8594	0.98983	0.805504	1.22883	0.219134	0.344503
AACCTGGCTCTGATACCA	18	sRNA_1665/12243	PlantsmallRNAgenes	hc-siRNA	677.535	218	1	999	4219	497.923	2.51775	376.241	1833.46	2.14211	1.7477	1.22567	0.220322	0.345821
GTCAGGATGGCCGAGTGGT	19	sRNA_19192/2516/13570	PlantsmallRNAgenes	tsRNA	7.09446	3	0	11	40	6.85216	0	4.1428	17.3829	1.60562	1.31136	1.2244	0.220803	0.34603
ACCGTGAGGCCAAACTTGGCATA	23	S12062	Cai_et_al_2018_top100	hc-siRNA	178.368	23	76	723	454	52.5332	191.349	272.295	197.296	0.947968	0.775729	1.22204	0.221694	0.346878
GTGTGACCATGTATTCTCTTATA	23	sRNA_626/12893	PlantsmallRNAgenes	hc-siRNA	4.3805	0	2	17	14	0	5.0355	6.4025	6.084	1.37762	1.13033	1.21878	0.222927	0.34771
AGTCCTCGTGTTGCATCCCA	20	sRNA_8935	PlantsmallRNAgenes	hc-siRNA	90.3495	77	23	145	168	175.872	57.9082	54.6096	73.008	-0.876557	0.718775	-1.21951	0.222649	0.34771
CAGCCAAGGATGACTTGCCGG	21	miR169b-5p/c	miRBase_sRNAanno_PlantsmallRNAgenes	miRNA	5.84865	3	0	22	19	6.85216	0	8.28559	8.25686	1.21302	0.997035	1.21662	0.223747	0.348442
AGAAATGAGCGATGGATTACCACC	24	sRNA_1457	PlantsmallRNAgenes	hc-siRNA	7.22233	1	7	10	12	2.28405	17.6242	3.76618	5.21486	-1.126	0.938791	-1.19942	0.230366	0.358187
AATGCGAAACTAGGATCGGATCCG	24	sRNA_556	PlantsmallRNAgenes	hc-siRNA	19.5242	5	16	32	33	11.4203	40.284	12.0518	14.3409	-0.960455	0.808028	-1.18864	0.234581	0.364169
GAAAAACTCTGAAAAACCCATAAG	24	sRNA_5042	PlantsmallRNAgenes	hc-siRNA	4.21296	2	0	13	17	4.5681	0	4.89603	7.38772	1.35562	1.14479	1.18416	0.23635	0.366342
AGCAAGACAATCAGCACGGACATT	24	sRNA_16952	PlantsmallRNAgenes	hc-siRNA	38.8701	19	2	155	112	43.397	5.0355	58.3758	48.672	1.13323	0.960061	1.18037	0.237854	0.367641
ATAGGATTGTGCCACGTGTCAAGT	24	sRNA_17327/9313/10239	PlantsmallRNAgenes	hc-siRNA	66.5323	26	40	135	127	59.3854	100.71	50.8434	55.1906	-0.590548	0.500388	-1.18018	0.237929	0.367641
ACCGGATGTATGCAGAGATGATCT	24	sRNA_17082	PlantsmallRNAgenes	other	2.65741	0	1	10	10	0	2.51775	3.76618	4.34572	1.75309	1.4919	1.17507	0.239965	0.37021
AAATAAAGCGCTGTGGGATCAATC	24	sRNA_97	PlantsmallRNAgenes	other	14.2153	12	4	33	16	27.4086	10.071	12.4284	6.95315	-0.958285	0.824447	-1.16234	0.245099	0.377544
AAAGCCTGAACAAGATCTGATCCT	24	sRNA_10139	PlantsmallRNAgenes	hc-siRNA	10.3327	5	6	22	15	11.4203	15.1065	8.28559	6.51858	-0.832118	0.718951	-1.15741	0.247106	0.380046
TTGAATGTGAATGAATCGGGC	21	miR5652	miRBase	miRNA	4.13377	1	1	15	14	2.28405	2.51775	5.64927	6.084	1.29027	1.12318	1.14877	0.250652	0.384903
CGGACCCAAAATTACTTGTTCAAG	24	sRNA_12735	PlantsmallRNAgenes	hc-siRNA	5.7989	1	2	26	14	2.28405	5.0355	9.79207	6.084	1.14627	1.00402	1.14168	0.253586	0.388806
TGCCAAAGGAGAGTTGCCCTG	21	miR399b/c-3p	miRBase_sRNAanno_PlantsmallRNAgenes	miRNA	73.9647	32	17	284	168	73.0897	42.8017	106.959	73.008	0.631123	0.557626	1.1318	0.257717	0.39453
GCACCCGTGGCCTAATGGA	19	sRNA_6504/7092	PlantsmallRNAgenes	hc-siRNA	1618.86	645	21	1627	9979	1473.21	52.8727	612.757	4336.59	1.69721	1.50875	1.12491	0.260628	0.398371
GTCGCTTTGGCCGAGTGGT	19	sRNA_6375/6475/7718/10414/2660/10852/15074	PlantsmallRNAgenes	tsRNA	219.505	76	3	48	1562	173.588	7.55324	18.0777	678.801	1.94254	1.73183	1.12167	0.262001	0.399854
AGACCGTGAGGCCAAACTTGGCATT	25	sRNA_8937	PlantsmallRNAgenes	hc-siRNA	8.81731	2	3	28	29	4.5681	7.55324	10.5453	12.6026	0.944547	0.844531	1.11843	0.263384	0.401348
ATCGCACTCGCTGATTTACCAGTC	24	sRNA_2480	PlantsmallRNAgenes	hc-siRNA	41.4866	8	18	131	122	18.2724	45.3195	49.3369	53.0177	0.696777	0.623991	1.11665	0.264145	0.40189
ACACAAAACAACTCTGTCATGCCT	24	sRNA_16318/19032/2142/12676/13934	PlantsmallRNAgenes	hc-siRNA	24.168	11	4	94	60	25.1246	10.071	35.4021	26.0743	0.792484	0.711277	1.11417	0.265206	0.402276
GTTGTTGGCCCAGTGGTAAATCTC	24	sRNA_9263/12847	PlantsmallRNAgenes	hc-siRNA	22.6701	12	11	46	42	27.4086	27.6952	17.3244	18.252	-0.631561	0.566849	-1.11416	0.26521	0.402276
AGGCTTTTAAGATCTGGTTGCGGT	24	sRNA_12473/12512/12598/12613	PlantsmallRNAgenes	hc-siRNA	7.51108	3	5	12	14	6.85216	12.5887	4.51941	6.084	-0.866537	0.780358	-1.11044	0.266811	0.403715
TAGACCATTTGTGAGAAGGGA	21	miR824-5p	miRBase_PlantsmallRNAgenes	miRNA	271.083	125	50	1106	590	285.507	125.887	416.539	256.397	0.708527	0.638278	1.11006	0.266973	0.403715
AGGAGAAAGAATCGTGACATTAGT	24	sRNA_17830	PlantsmallRNAgenes	hc-siRNA	12.0754	8	5	29	15	18.2724	12.5887	10.9219	6.51858	-0.823909	0.744299	-1.10696	0.268311	0.405121
ATTTGGATGGACTTGGTAGAACCA	24	sRNA_19519/2983	PlantsmallRNAgenes	hc-siRNA	7.68184	0	4	26	25	0	10.071	9.79207	10.8643	1.08615	0.98819	1.09913	0.271713	0.409012
AACCGGATCTTAAAGGCGTAAGAA	24	sRNA_4031	PlantsmallRNAgenes	hc-siRNA	35.0586	18	17	63	75	41.1129	42.8017	23.7269	32.5929	-0.576864	0.524808	-1.09919	0.271685	0.409012
TCCGTTGTAGTCTAGCTGGTCAGGATA	27	sRNA_16677/16770/19838/19842/6549/10502/2110/3032/10990	PlantsmallRNAgenes	tsRNA	693.383	182	531	1243	1272	415.698	1336.92	468.136	552.775	-0.779273	0.715937	-1.08846	0.27639	0.415422
TATCCGGCGGTTCATAACATC	21	sRNA_14803	PlantsmallRNAgenes	secondary siRNA	18.1761	9	0	75	55	20.5565	0	28.2463	23.9014	1.32366	1.21848	1.08632	0.277339	0.41559
ACGTGTCATCAAAGTAGAGTGCCA	24	sRNA_9557	PlantsmallRNAgenes	hc-siRNA	4.12701	0	2	12	16	0	5.0355	4.51941	6.95315	1.24416	1.14442	1.08716	0.276967	0.41559
ATCAACTGTCATGATCGTTACAAC	24	sRNA_4471/8450	PlantsmallRNAgenes	hc-siRNA	3.92324	2	0	18	10	4.5681	0	6.77912	4.34572	1.23109	1.1423	1.07773	0.281155	0.420672
ATGGACACCCCGATTTGACAACTC	24	sRNA_18046	PlantsmallRNAgenes	hc-siRNA	5.57341	3	0	26	13	6.85216	0	9.79207	5.64943	1.12339	1.04501	1.075	0.282377	0.421864
AATGATTTTGGCAGAAGAGGATGT	24	sRNA_7484	PlantsmallRNAgenes	hc-siRNA	10.5687	10	2	14	21	22.8405	5.0355	5.27265	9.12601	-0.974205	0.913543	-1.0664	0.286242	0.426995
GATGATGGGCTTAGATGATGGGCC	24	S18182	Cai_et_al_2018_top100	hc-siRNA	18.4237	7	12	43	26	15.9884	30.213	16.1946	11.2989	-0.737589	0.692477	-1.06515	0.286809	0.4272
TTGGACTGAAGGGAGCTCCCT	21	miR319b/a/c-3p	miRBase_sRNAanno_PlantsmallRNAgenes	miRNA	42.7652	21	1	109	183	47.9651	2.51775	41.0514	79.5266	1.24732	1.17503	1.06152	0.288454	0.429004
GCTCAAGAAAGCTGTGGGAAA	21	miR396b-3p	miRBase_sRNAanno	miRNA	105.671	84	28	188	206	191.86	70.4969	70.8042	89.5218	-0.713428	0.676301	-1.0549	0.291472	0.432845
AACTGTGACGATAGCAAGTGCCGTCTGAGC	30	S14898	Cai_et_al_2018_top100	other	3132.04	15	4484	3185	11	34.2608	11289.6	1199.53	4.78029	-3.23298	3.07203	-1.05239	0.29262	0.433562
AACGACTCTCGGCAACGGATA	21	sRNA_3245	PlantsmallRNAgenes	other	5668.93	2246	1802	20286	12354	5129.98	4536.98	7640.07	5368.7	0.428338	0.407191	1.05194	0.292829	0.433562
TTGACAGAAGATAGAGAGCAC	21	miR157b-5p/a-5p/c-5p	miRBase_sRNAanno_PlantsmallRNAgenes_Cai_et_al_2018_protoplasts_Cai_et_al_2018_top100_Cai_et_al_2018_vesicles	miRNA	2070.53	996	386	7087	5445	2274.92	971.851	2669.09	2366.24	0.632855	0.604616	1.04671	0.295235	0.436473
AAGACAATCAGCACGGACATTGTT	24	sRNA_10261	PlantsmallRNAgenes	hc-siRNA	5.39284	2	1	20	16	4.5681	2.51775	7.53236	6.95315	1.0154	0.97153	1.04515	0.295953	0.436882
GGGTCCTTAGCTCAGTGGTAGAGCAATTG	29	sRNA_5648	PlantsmallRNAgenes	tsRNA	58.5107	10	62	144	2	22.8405	156.1	54.233	0.869143	-1.69707	1.64298	-1.03293	0.301638	0.444613
ACTAGAGACTACTGATGGAGATGT	24	sRNA_7429	PlantsmallRNAgenes	hc-siRNA	6.97831	2	2	29	17	4.5681	5.0355	10.9219	7.38772	0.938814	0.911153	1.03036	0.302842	0.445726
TGGGTTTGGCAGGACGTTACTTA	23	sRNA_10340	PlantsmallRNAgenes	hc-siRNA	23.0898	9	6	64	75	20.5565	15.1065	24.1035	32.5929	0.661698	0.643646	1.02805	0.303927	0.446661
AGGCTTTTAGGATAAGGTTGCGGT	24	sRNA_870/871/878	PlantsmallRNAgenes	hc-siRNA	10.0812	1	10	18	14	2.28405	25.1775	6.77912	6.084	-1.07561	1.04845	-1.0259	0.30494	0.44725
TAAGGAGGTGGAAGATGATTCTA	23	sRNA_16286	PlantsmallRNAgenes	hc-siRNA	24.8713	9	17	29	58	20.5565	42.8017	10.9219	25.2052	-0.808049	0.788124	-1.02528	0.30523	0.44725
AGACCGGGGTTGAAGTTTGAGCTC	24	sRNA_5815	PlantsmallRNAgenes	hc-siRNA	26.5162	3	26	40	43	6.85216	65.4614	15.0647	18.6866	-1.09319	1.0721	-1.01967	0.307887	0.450478
GGTCCCCGGCAACGGCGCCA	20	sRNA_8741/8823/8869	PlantsmallRNAgenes	hc-siRNA	51.9814	19	0	18	363	43.397	0	6.77912	157.75	1.91799	1.88412	1.01798	0.308689	0.450986
TGACTGGGCCGTTTAAGACATGCC	24	sRNA_3776	PlantsmallRNAgenes	hc-siRNA	12.3965	3	10	27	17	6.85216	25.1775	10.1687	7.38772	-0.849423	0.846634	-1.00329	0.315719	0.460578
ATACTCAAAAGAAAAAATGTCGGT	24	sRNA_3308/13458	PlantsmallRNAgenes	hc-siRNA	29.4235	12	17	58	59	27.4086	42.8017	21.8438	25.6397	-0.559401	0.561552	-0.996169	0.319168	0.464926
AAGGCTACCTCGTTGGTTAAGAGT	24	sRNA_1747	PlantsmallRNAgenes	hc-siRNA	172.86	91	72	400	349	207.849	181.278	150.647	151.666	-0.365054	0.369041	-0.989196	0.322567	0.469189
TTCTCGGAATGCCCCCCA	18	sRNA_5948	PlantsmallRNAgenes	tsRNA	193.76	236	9	98	406	539.036	22.6597	36.9086	176.436	-1.39742	1.42518	-0.980523	0.326828	0.47469
ACACGTCAGCTGGTAGAAAGAAGC	24	sRNA_17147/7043	PlantsmallRNAgenes	hc-siRNA	10.2188	1	10	16	17	2.28405	25.1775	6.02589	7.38772	-1.0174	1.05247	-0.966677	0.333705	0.482219
AAAACCGGAACAGTGTACCTAACT	24	sRNA_16034/10397/12320	PlantsmallRNAgenes	hc-siRNA	6.94113	4	0	31	16	9.13621	0	11.6752	6.95315	0.984055	1.01792	0.966729	0.333679	0.482219
AAAAGAGAGAAACAAACTGTAAGC	24	sRNA_8146	PlantsmallRNAgenes	hc-siRNA	7.26289	7	1	13	13	15.9884	2.51775	4.89603	5.64943	-0.841767	0.872112	-0.965205	0.334442	0.482219
TGAAGCTGCCAGCATGATCTGG	22	miR167d	miRBase_PlantsmallRNAgenes	miRNA	3249.26	1337	872	13823	5849	3053.78	2195.48	5205.99	2541.81	0.561634	0.58112	0.966468	0.33381	0.482219
AAGGAGTGGCATGTGAACACA	21	miR398a-5p	miRBase_sRNAanno	miRNA	71.9854	49	23	144	147	111.919	57.9082	54.233	63.882	-0.528378	0.546903	-0.966127	0.333981	0.482219
ATACAAGATTGGTAGACAAAGTGT	24	sRNA_312	PlantsmallRNAgenes	hc-siRNA	7.26627	0	8	11	11	0	20.142	4.1428	4.78029	-1.15344	1.20263	-0.959097	0.33751	0.484358
AAGTGATTGTTGTGCGCCGCATA	23	sRNA_1856	PlantsmallRNAgenes	hc-siRNA	3.68424	2	0	12	13	4.5681	0	4.51941	5.64943	1.08425	1.129	0.960366	0.336871	0.484358
ATAGAATCCGGTACTTTTAAGATG	24	sRNA_14299	PlantsmallRNAgenes	hc-siRNA	7.1676	0	4	24	22	0	10.071	9.03883	9.56058	0.936141	0.976811	0.958365	0.337879	0.484358
AAATTGGCTGCTGACATCTTCACC	24	sRNA_9349	PlantsmallRNAgenes	hc-siRNA	5.27744	1	2	17	17	2.28405	5.0355	6.4025	7.38772	0.934311	0.97328	0.959961	0.337075	0.484358
AAAGCAGCAAAAATTGGACCCTAA	24	sRNA_6355	PlantsmallRNAgenes	hc-siRNA	10.5862	5	6	27	13	11.4203	15.1065	10.1687	5.64943	-0.733961	0.769594	-0.953699	0.340236	0.487034
TGCCTGGCTCCCTGTATGCCA	21	miR160c-5p/a-5p/b	miRBase_sRNAanno_PlantsmallRNAgenes	miRNA	16076	19692	534	8876	33686	44977.6	1344.48	3342.86	14639	-1.36515	1.45019	-0.941361	0.34652	0.490434
AACTTCCGGTGACTGAAAAAAAGA	24	sRNA_6511	PlantsmallRNAgenes	other	5.23398	1	2	20	14	2.28405	5.0355	7.53236	6.084	0.923003	0.97584	0.945855	0.344223	0.490434
ATTTACGTGGCATCTCCTGATTGG	24	sRNA_15261	PlantsmallRNAgenes	hc-siRNA	10.1768	5	1	48	20	11.4203	2.51775	18.0777	8.69143	0.920408	0.971082	0.947816	0.343223	0.490434
GCCCACGGGTCGGATCTGTTGTGGC	25	S10067	Cai_et_al_2018_protoplasts_Cai_et_al_2018_vesicles	other	12.7365	4	9	22	25	9.13621	22.6597	8.28559	10.8643	-0.720468	0.76312	-0.944108	0.345115	0.490434
AGTCCTCGCGTTGCATCCCT	20	sRNA_8925/8945	PlantsmallRNAgenes	hc-siRNA	20.7635	17	5	39	39	38.8289	12.5887	14.6881	16.9483	-0.712189	0.756336	-0.94163	0.346382	0.490434
GTGAAGTGTTCGGATCGCGGC	21	sRNA_13023	PlantsmallRNAgenes	other	46.7365	38	11	92	87	86.794	27.6952	34.6488	37.8077	-0.666187	0.705266	-0.94459	0.344868	0.490434
ATGGTGTAAGACACTGATGACAGT	24	sRNA_13819	PlantsmallRNAgenes	hc-siRNA	24.4869	9	7	101	50	20.5565	17.6242	38.0384	21.7286	0.646345	0.686673	0.94127	0.346566	0.490434
ATCTGTTACTAATTGGGCCTAGGC	24	sRNA_3871/4405/4568	PlantsmallRNAgenes	hc-siRNA	46.2599	14	18	128	137	31.9767	45.3195	48.2071	59.5363	0.483257	0.510312	0.946983	0.343648	0.490434
AACTGTGACGATAGCAAGTGCCGTCTGAGCT	31	sRNA_7441	PlantsmallRNAgenes	other	7128.65	29	10139	7751	4	66.2375	25527.4	2919.17	1.73829	-3.13118	3.35483	-0.933335	0.350647	0.494797
GTGATTTGGGCTATATTACGGACC	24	sRNA_12718	PlantsmallRNAgenes	hc-siRNA	414.479	118	174	1164	1178	269.518	438.088	438.383	511.925	0.426483	0.456483	0.934279	0.35016	0.494797
GGCCCATTAGCTCAGTTGGTTAGA	24	sRNA_15468/19508/3236	PlantsmallRNAgenes	tsRNA	101.438	50	16	231	378	114.203	40.284	86.9987	164.268	0.697711	0.753034	0.926534	0.354169	0.499056
ACGGATAGCAAGAACAAGCGAATC	24	sRNA_9173/12803/12915	PlantsmallRNAgenes	hc-siRNA	5.67954	4	2	10	11	9.13621	5.0355	3.76618	4.78029	-0.750855	0.815426	-0.920814	0.357148	0.50254
TCTAAACCCGTCAATTCTAGGATT	24	sRNA_16341/16935/17922/19091/6332	PlantsmallRNAgenes	hc-siRNA	3.61953	1	1	13	11	2.28405	2.51775	4.89603	4.78029	1.01481	1.12126	0.905062	0.365432	0.512742
ATCAGCACATGAGAGCTTGCCACC	24	sRNA_12231	PlantsmallRNAgenes	hc-siRNA	65.5015	29	17	240	144	66.2375	42.8017	90.3883	62.5783	0.485	0.535856	0.905094	0.365415	0.512742
GGGACGAAAAAAGCATGAACTTT	23	sRNA_4372/7214/7811/9476/2801	PlantsmallRNAgenes	hc-siRNA	46.2086	9	38	91	79	20.5565	95.6744	34.2722	34.3312	-0.755272	0.836549	-0.902843	0.366609	0.513667
AGGACATTAGGTTTATTGGATTGG	24	S39976	Cai_et_al_2018_top100	hc-siRNA	11.1839	3	4	30	38	6.85216	10.071	11.2985	16.5137	0.722346	0.80129	0.901479	0.367333	0.513956
ATAAGGAAGGTAACCGTCTTGGTG	24	sRNA_18091	PlantsmallRNAgenes	hc-siRNA	14.9733	2	14	36	15	4.5681	35.2485	13.5582	6.51858	-0.974209	1.08632	-0.896797	0.369827	0.515265
ACAGACTGTGCAGACCTGGTGAAG	24	sRNA_11946	PlantsmallRNAgenes	hc-siRNA	10.818	5	6	26	16	11.4203	15.1065	9.79207	6.95315	-0.653678	0.727498	-0.898529	0.368903	0.515265
AAGAGCAGATCACAAGAACACACT	24	sRNA_15486/3827/580/14015/14018	PlantsmallRNAgenes	hc-siRNA	22.1797	9	13	56	33	20.5565	32.7307	21.0906	14.3409	-0.579873	0.646505	-0.896936	0.369753	0.515265
TTCCTTGACTCACCTTGTTTGTAG	24	sRNA_7292	PlantsmallRNAgenes	other	38.3097	16	11	129	93	36.5448	27.6952	48.5837	40.4152	0.466797	0.522314	0.89371	0.371477	0.51621
GTCGATATGTCCGAGTGGTTAAGGA	25	sRNA_18692/7068/2512/10670/10677/14379	PlantsmallRNAgenes	tsRNA	167.732	81	78	313	395	185.008	196.384	117.881	171.656	-0.397857	0.44524	-0.893581	0.371546	0.51621
AGACTGTGGGCTTCCAACCTAAAA	24	sRNA_5578/10212	PlantsmallRNAgenes	hc-siRNA	17.6294	2	17	43	16	4.5681	42.8017	16.1946	6.95315	-1.02204	1.15011	-0.888649	0.374192	0.518433
AGAAATACAGACGGCCTGAGTACT	24	sRNA_1752	PlantsmallRNAgenes	hc-siRNA	17.1074	6	11	36	31	13.7043	27.6952	13.5582	13.4717	-0.604522	0.67993	-0.889095	0.373952	0.518433
AAATCATATATATGAAAGTTGGCC	24	sRNA_16419/16501/4904/11099	PlantsmallRNAgenes	hc-siRNA	27.6626	13	6	86	77	29.6927	15.1065	32.3891	33.462	0.544971	0.614224	0.887252	0.374943	0.51875
AAGTAACGTCCTGCCAAACCCATC	24	sRNA_9478/11637	PlantsmallRNAgenes	hc-siRNA	34.7223	10	14	113	88	22.8405	35.2485	42.5578	38.2423	0.483562	0.545758	0.886037	0.375598	0.518932
GCTCCCGTAGCTCAGTTGGT	20	sRNA_6892	PlantsmallRNAgenes	tsRNA	12.5014	6	0	11	74	13.7043	0	4.1428	32.1583	1.38567	1.56845	0.883466	0.376984	0.52007
ATTCCGGGATGCATTGCAGAGATT	24	sRNA_14836	PlantsmallRNAgenes	hc-siRNA	15.0146	8	7	33	27	18.2724	17.6242	12.4284	11.7334	-0.571135	0.647129	-0.882567	0.37747	0.52007
AAACCGCAACCGGATCTTAAAGGC	24	S12374	PlantsmallRNAgenes_Cai_et_al_2018_top100_Cai_et_al_2018_vesicles	hc-siRNA	248.613	88	96	730	637	200.997	241.704	274.931	276.822	0.31872	0.362083	0.880241	0.378729	0.52108
ATAAGTGACATGATGCGGTTCGGT	24	sRNA_4674	PlantsmallRNAgenes	hc-siRNA	12.3989	5	3	49	28	11.4203	7.55324	18.4543	12.168	0.684871	0.788005	0.86912	0.384781	0.528675
AATGAGAAACCGTTGATAGAGATG	24	sRNA_4705	PlantsmallRNAgenes	hc-siRNA	7.56758	6	2	11	17	13.7043	5.0355	4.1428	7.38772	-0.727824	0.841297	-0.865122	0.386972	0.530949
TCCGATCTCATCTGAACCACCATTTTT	27	sRNA_444	PlantsmallRNAgenes	other	8.00612	2	3	24	25	4.5681	7.55324	9.03883	10.8643	0.726397	0.842095	0.862607	0.388353	0.532108
AATGGACATGTGCCTTAGTGGACA	24	sRNA_14174	PlantsmallRNAgenes	hc-siRNA	55.5363	16	38	113	109	36.5448	95.6744	42.5578	47.3683	-0.551017	0.645019	-0.854266	0.392958	0.537675
AACCTCTGATAGACTGATACTATG	24	sRNA_11953	PlantsmallRNAgenes	hc-siRNA	6.41967	4	0	22	19	9.13621	0	8.28559	8.25686	0.803417	0.943695	0.851352	0.394574	0.539142
ATAGAGGTTGTATCCTGAGATCCT	24	sRNA_16977	PlantsmallRNAgenes	hc-siRNA	8.18041	1	4	31	20	2.28405	10.071	11.6752	8.69143	0.755831	0.890011	0.849238	0.395749	0.539397
AAGCAGACTACTCAGACATGAAGG	24	sRNA_17837	PlantsmallRNAgenes	hc-siRNA	14.5062	11	4	26	30	25.1246	10.071	9.79207	13.0372	-0.639398	0.753066	-0.84906	0.395848	0.539397
AAGGAAGCTATAAGTAATA	19	sRNA_16176	PlantsmallRNAgenes	other	6.73837	4	0	15	28	9.13621	0	5.64927	12.168	0.91374	1.07757	0.847965	0.396457	0.539487
AACGGTATACCACGAATCCATGAG	24	sRNA_18559/19204/8554/1864	PlantsmallRNAgenes	hc-siRNA	6.55426	6	1	15	10	13.7043	2.51775	5.64927	4.34572	-0.724666	0.856775	-0.845807	0.397661	0.540382
ATTCCTTAAACCAATGTCGAAGTG	24	sRNA_17043	PlantsmallRNAgenes	hc-siRNA	3.5838	0	2	12	11	0	5.0355	4.51941	4.78029	0.950751	1.12606	0.844316	0.398493	0.540416
AACGGAAACTTAACGACATGCTTA	24	sRNA_17211	PlantsmallRNAgenes	hc-siRNA	27.6823	3	26	42	52	6.85216	65.4614	15.818	22.5977	-0.906716	1.07579	-0.842838	0.399319	0.540416
TGTGTTCTCAGGTCACCCCTG	21	miR398b-3p/c-3p	miRBase_sRNAanno_PlantsmallRNAgenes	miRNA	77630.6	42597	10472	222442	237215	97293.8	26365.9	83775.6	103087	0.5956	0.706177	0.843414	0.398997	0.540416
AGGACTTATTGGATCTAAAGACGG	24	sRNA_17239/13816/14791	PlantsmallRNAgenes	hc-siRNA	17.2812	6	11	39	30	13.7043	27.6952	14.6881	13.0372	-0.567027	0.682656	-0.830619	0.406189	0.548964
AAGGAATACATCACGGTCGTTGGC	24	sRNA_13217	PlantsmallRNAgenes	hc-siRNA	22.1666	6	16	54	33	13.7043	40.284	20.3374	14.3409	-0.627039	0.764458	-0.82024	0.41208	0.556167
ATCCCACTCTTGACACCA	18	sRNA_16081	PlantsmallRNAgenes	tsRNA	50.6662	28	1	117	212	63.9535	2.51775	44.0643	92.1292	1.02868	1.25738	0.818113	0.413293	0.556291
ATGACTCGTTACTCAGTAGAAAGT	24	sRNA_1865	PlantsmallRNAgenes	hc-siRNA	6.73303	0	4	24	18	0	10.071	9.03883	7.82229	0.797061	0.973752	0.818546	0.413046	0.556291
AATATTACATGCTGTGGTTTCGGG	24	sRNA_17144/4398	PlantsmallRNAgenes	hc-siRNA	20.5174	3	18	39	35	6.85216	45.3195	14.6881	15.21	-0.793424	0.971529	-0.816676	0.414114	0.556641
GGTGCTGTGGTGTAGTGGT	19	sRNA_15255/5705	PlantsmallRNAgenes	tsRNA	12.0731	5	3	34	38	11.4203	7.55324	12.805	16.5137	0.616499	0.761827	0.809238	0.418378	0.561308
ACGGGACGGGTTGGCGGGACGGGT	24	sRNA_3660/4086/6322/9487/2439/15055	PlantsmallRNAgenes	hc-siRNA	78.2017	27	47	183	147	61.6694	118.334	68.9211	63.882	-0.434578	0.537413	-0.808648	0.418718	0.561308
TGTGTTCTCAGGTCACCCCTA	21	MIR398a-3p	PlantsmallRNAgenes	miRNA	9.45256	5	1	23	35	11.4203	2.51775	8.66221	15.21	0.745837	0.923505	0.807615	0.419312	0.561347
AAGAAATGAACAGTTGAACGGAGG	24	sRNA_17094	PlantsmallRNAgenes	hc-siRNA	33.9792	2	34	58	55	4.5681	85.6034	21.8438	23.9014	-0.974521	1.2153	-0.801877	0.422624	0.565017
AAAACTAGATTGATAACCCGTGCT	24	sRNA_17238	PlantsmallRNAgenes	hc-siRNA	7.57771	0	8	12	13	0	20.142	4.51941	5.64943	-0.965709	1.2105	-0.797779	0.424999	0.567428
AAATCTTAGTCTCTGTATATTCAG	24	sRNA_5895	PlantsmallRNAgenes	hc-siRNA	3.3728	2	0	11	11	4.5681	0	4.1428	4.78029	0.896895	1.12574	0.796713	0.425618	0.567491
AGTGTCGTGCCTAAGGTTATCGGA	24	sRNA_16971	PlantsmallRNAgenes	hc-siRNA	10.6751	1	10	22	16	2.28405	25.1775	8.28559	6.95315	-0.83104	1.05041	-0.79116	0.42885	0.570652
AACTCATAGGATTGTGCCACGTGT	24	sRNA_2195/12879	PlantsmallRNAgenes	hc-siRNA	7.77434	2	3	25	22	4.5681	7.55324	9.41545	9.56058	0.65993	0.835046	0.790291	0.429358	0.570652
AACCGGATGTATGCAGAGATGATC	24	S84448	Cai_et_al_2018_top100	other	11.8014	7	5	16	29	15.9884	12.5887	6.02589	12.6026	-0.62777	0.794968	-0.78968	0.429715	0.570652
GATGAGTAAAATGAGTTGGGTTA	23	sRNA_16322	PlantsmallRNAgenes	hc-siRNA	3.48965	0	2	11	11	0	5.0355	4.1428	4.78029	0.888539	1.12689	0.788488	0.430412	0.570813
AGTAGTTGGCACATTTAAGACATG	24	sRNA_10281	PlantsmallRNAgenes	hc-siRNA	14.7949	5	5	53	35	11.4203	12.5887	19.9607	15.21	0.554888	0.715087	0.775973	0.437765	0.57979
AACTAGAAAAGACATTGGACA	21	TAS1C-siR539	Cai_et_al_2018_top100_Cai_et_al_2018_vesicles	secondary siRNA	47.6008	27	5	148	139	61.6694	12.5887	55.7395	60.4055	0.636829	0.824144	0.772716	0.43969	0.58079
AATGGCCACATATGAACTTGATA	23	sRNA_1893	PlantsmallRNAgenes	hc-siRNA	10.0297	4	6	26	14	9.13621	15.1065	9.79207	6.084	-0.595269	0.770112	-0.772965	0.439543	0.58079
ATAGGGCTTATTGGATCTAAAGAC	24	sRNA_1325	PlantsmallRNAgenes	hc-siRNA	11.0805	0	12	19	16	0	30.213	7.15574	6.95315	-1.08731	1.41372	-0.769109	0.441829	0.582064
AAGACGGAGCAGAACAACGAGACA	24	sRNA_2785	PlantsmallRNAgenes	hc-siRNA	12.9614	3	10	33	17	6.85216	25.1775	12.4284	7.38772	-0.674925	0.876504	-0.770019	0.441289	0.582064
TTCCCGGCTGGTGCACCA	18	sRNA_5757/6002/6907	PlantsmallRNAgenes	other	3857.46	4523	130	1624	9573	10330.8	327.307	611.627	4160.16	-1.15937	1.53029	-0.757611	0.448684	0.589529
GTGGACGTGCCGGAGTGGTTATC	23	sRNA_15922/18777/18778/18781/18785/18892/19304/19706/6755/11317/14322	PlantsmallRNAgenes	tsRNA	990.914	500	417	1935	2400	1142.03	1049.9	728.756	1042.97	-0.30723	0.405359	-0.757921	0.448498	0.589529
ATATGTATAGATTGTGAGACGGTG	24	sRNA_9926	PlantsmallRNAgenes	hc-siRNA	25.1064	2	24	56	33	4.5681	60.4259	21.0906	14.3409	-0.867844	1.15797	-0.749455	0.453583	0.593454
AAAGTTTAGGAGATTGTTAAGACC	24	sRNA_16021/17927	PlantsmallRNAgenes	hc-siRNA	19.8149	18	3	42	34	41.1129	7.55324	15.818	14.7754	-0.680335	0.909947	-0.747665	0.454662	0.593454
ATTGGCTGTTGATTTTAATGAGGT	24	sRNA_648	PlantsmallRNAgenes	hc-siRNA	6.32696	1	3	18	20	2.28405	7.55324	6.77912	8.69143	0.679944	0.906703	0.749908	0.45331	0.593454
TCTGGTGTTGAGATAGTTGAC	21	miR869.2	miRBase_PlantsmallRNAgenes	miRNA	7.87623	1	4	22	25	2.28405	10.071	8.28559	10.8643	0.661387	0.884452	0.747792	0.454585	0.593454
AGAAGATGTAGACTTTCGGGCTTG	24	sRNA_4771	PlantsmallRNAgenes	hc-siRNA	47.6159	22	23	132	75	50.2492	57.9082	49.7136	32.5929	-0.390702	0.521678	-0.748932	0.453898	0.593454
AAAAGCATTAATGAACCCTTGGTC	24	sRNA_12325	PlantsmallRNAgenes	hc-siRNA	11.1751	6	1	56	17	13.7043	2.51775	21.0906	7.38772	0.794671	1.06874	0.743561	0.457142	0.595907
TGGTAAGATTGCTTATAAGCT	21	miR844-5p	miRBase_sRNAanno	miRNA	6.15169	4	0	18	20	9.13621	0	6.77912	8.69143	0.7041	0.953651	0.738321	0.46032	0.599261
AAAATGGACGACACCTCAACCGGC	24	sRNA_18423	PlantsmallRNAgenes	hc-siRNA	8.96003	5	1	27	27	11.4203	2.51775	10.1687	11.7334	0.620682	0.852107	0.728408	0.466364	0.606334
GTCAATATGTCCGAGTGGTTAAGGA	25	sRNA_19891/7067/2853/14722	PlantsmallRNAgenes	tsRNA	42.1991	37	7	102	65	84.5099	17.6242	38.415	28.2472	-0.620757	0.85702	-0.72432	0.468869	0.608794
TATAGGATCGATGCGCTGTAACGC	24	sRNA_1791	PlantsmallRNAgenes	hc-siRNA	13.1932	3	10	32	20	6.85216	25.1775	12.0518	8.69143	-0.609136	0.843937	-0.721778	0.470431	0.610023
AACGTTTAGAAAGAGATGGGG	21	TAS3-siR342	Cai_et_al_2018_top100	secondary siRNA	21.4017	10	5	79	47	22.8405	12.5887	29.7528	20.4249	0.49447	0.690413	0.716194	0.473871	0.613682
AATGATTGAGAGACTATGTGTATA	24	sRNA_16207	PlantsmallRNAgenes	hc-siRNA	32.4945	9	22	65	68	20.5565	55.3904	24.4802	29.5509	-0.483672	0.683529	-0.707611	0.479187	0.619757
TCCCCACAGACGGCGCCA	18	sRNA_733	PlantsmallRNAgenes	hc-siRNA	299.783	162	6	194	1705	370.016	15.1065	73.0639	740.945	1.07894	1.53067	0.704884	0.480882	0.621139
GGACTGTTGTCTGGCTCGAGG	21	miR166a-5p/b-5p	miRBase_sRNAanno	miRNA	424.043	212	102	1403	982	484.219	256.81	528.395	426.749	0.365208	0.51912	0.703515	0.481735	0.621432
AAACCTTGAATGGTTACAGCGGCC	24	sRNA_1593	PlantsmallRNAgenes	hc-siRNA	10.2615	4	6	25	17	9.13621	15.1065	9.41545	7.38772	-0.515328	0.737508	-0.698742	0.484713	0.624462
GACCGCATAGCGCAGTGGA	19	sRNA_15683/18471/18978/20079/7060/10667	PlantsmallRNAgenes	tsRNA	2546.1	1392	28	2114	14125	3179.4	70.4969	796.17	6138.33	1.09332	1.60795	0.679946	0.496538	0.638867
GGGGATGTAGCTCATATGGTAGA	23	sRNA_10511/10533	PlantsmallRNAgenes	tsRNA	16.449	6	10	23	42	13.7043	25.1775	8.66221	18.252	-0.527701	0.794934	-0.663831	0.506799	0.651223
GGGCATTTTCGTGATTTGGGCTA	23	sRNA_12397	PlantsmallRNAgenes	hc-siRNA	269.295	108	99	731	704	246.678	249.257	275.308	305.938	0.228915	0.34577	0.662043	0.507944	0.65185
TGGAACCCGGTTAGGATTGTTAGT	24	sRNA_8592	PlantsmallRNAgenes	hc-siRNA	4.76368	0	3	19	10	0	7.55324	7.15574	4.34572	0.674541	1.02271	0.659561	0.509535	0.652205
AAAGGACTCTAGGTGAAGTAAGCT	24	sRNA_8657/8687/9244	PlantsmallRNAgenes	hc-siRNA	12.4981	4	8	25	26	9.13621	20.142	9.41545	11.2989	-0.487556	0.738739	-0.659984	0.509264	0.652205
ATTATGGACCGTCCAACTTGGCCC	24	S10062	PlantsmallRNAgenes_Cai_et_al_2018_protoplasts_Cai_et_al_2018_top100_Cai_et_al_2018_vesicles	hc-siRNA	45.9259	14	19	172	90	31.9767	47.8372	64.7783	39.1115	0.386113	0.589639	0.65483	0.512577	0.655253
AGGGCTTATTGGATTTAAAGACGG	24	sRNA_17071/4439/6869/9631/273/12086	PlantsmallRNAgenes	hc-siRNA	10.3411	4	6	27	16	9.13621	15.1065	10.1687	6.95315	-0.487192	0.754303	-0.645883	0.518355	0.661786
ATCTCTCAGGCGACGCCA	18	sRNA_9714	PlantsmallRNAgenes	other	184.509	90	29	133	942	205.565	73.0147	50.0902	409.367	0.720672	1.12458	0.640839	0.521627	0.662132
ATACGGACTTCGGCTACACCATGA	24	sRNA_735/739	PlantsmallRNAgenes	hc-siRNA	4.6985	0	3	16	12	0	7.55324	6.02589	5.21486	0.638529	0.991183	0.644209	0.51944	0.662132
TGGGAGGATTACGGACTTTGACCC	24	sRNA_5083	PlantsmallRNAgenes	hc-siRNA	8.22183	1	7	16	16	2.28405	17.6242	6.02589	6.95315	-0.591807	0.921901	-0.641943	0.52091	0.662132
AACTTCCGATGTGGGACATTGTCC	24	sRNA_11453/14366/14436/14889	PlantsmallRNAgenes	hc-siRNA	11.5733	5	3	46	23	11.4203	7.55324	17.3244	9.99515	0.521531	0.814106	0.640618	0.521771	0.662132
ACTAAGTAACGTCCTGCCAAACCC	24	sRNA_5261	PlantsmallRNAgenes	hc-siRNA	15.7321	7	8	40	27	15.9884	20.142	15.0647	11.7334	-0.424556	0.663034	-0.640323	0.521963	0.662132
GACGACTTCGAAGTTTGAGCTTGA	24	sRNA_1634	PlantsmallRNAgenes	hc-siRNA	9.86777	0	6	37	24	0	15.1065	13.9349	10.4297	0.720815	1.13403	0.635621	0.525023	0.662504
ATTTCTAATAATATTCACGCGTAG	24	sRNA_6983	PlantsmallRNAgenes	other	5.94261	2	2	18	17	4.5681	5.0355	6.77912	7.38772	0.562091	0.883911	0.635913	0.524833	0.662504
CTGCAGGATTAACCAGTTGGAGGT	24	sRNA_6887	PlantsmallRNAgenes	hc-siRNA	6.1875	2	4	13	12	4.5681	10.071	4.89603	5.21486	-0.515324	0.811359	-0.635137	0.525339	0.662504
ATGGGCTGACCATTGGACAATGGT	24	sRNA_16053	PlantsmallRNAgenes	hc-siRNA	18.802	5	13	49	29	11.4203	32.7307	18.4543	12.6026	-0.494268	0.777317	-0.635864	0.524865	0.662504
GGAATGTTGTCTGGCACGAGG	21	miR166e-5p	miRBase_sRNAanno	miRNA	619.019	395	192	1715	1023	902.201	483.408	645.9	444.567	-0.345982	0.545074	-0.634744	0.525595	0.662504
AGGACAAACCAGAAGGAGTGCTGA	24	sRNA_584	PlantsmallRNAgenes	hc-siRNA	6.04167	4	2	15	10	9.13621	5.0355	5.64927	4.34572	-0.513271	0.812657	-0.631596	0.527651	0.664251
AAGAAGTCTGTCAACCAAAAAAGT	24	sRNA_17105/3620/13163	PlantsmallRNAgenes	hc-siRNA	11.6092	0	12	20	20	0	30.213	7.53236	8.69143	-0.886393	1.41724	-0.625434	0.531686	0.667636
AAATGCTCTAAAGCTCTGACTGTG	24	sRNA_8453/8709	PlantsmallRNAgenes	hc-siRNA	8.84459	4	2	39	15	9.13621	5.0355	14.6881	6.51858	0.57513	0.919184	0.625697	0.531514	0.667636
GACATCGCTACAAAGATCAGCTGT	24	sRNA_6676	PlantsmallRNAgenes	other	30.6324	8	14	99	73	18.2724	35.2485	37.2852	31.7237	0.376812	0.60362	0.624253	0.532462	0.667765
CTCCGATTGGACCATCACTTTT	22	sRNA_6330	PlantsmallRNAgenes	other	720.068	288	263	1744	2079	657.807	662.168	656.822	903.475	0.241202	0.387068	0.62315	0.533186	0.667829
TGGCAGGACGTTACTTAATAATA	23	sRNA_9409	PlantsmallRNAgenes	hc-siRNA	11.4481	5	6	20	27	11.4203	15.1065	7.53236	11.7334	-0.460975	0.741564	-0.621626	0.534188	0.66824
ATCGGGTCCGTTTTTTCGTCAGCC	24	sRNA_15466/18100/18324/6576/1985/11283/14197	PlantsmallRNAgenes	hc-siRNA	12.2599	8	0	39	37	18.2724	0	14.6881	16.0792	0.728432	1.17605	0.61939	0.535659	0.668395
AAACAGGGATTGGCTGCTGACATC	24	sRNA_3702/8663/9660	PlantsmallRNAgenes	hc-siRNA	13.0233	10	3	23	30	22.8405	7.55324	8.66221	13.0372	-0.503728	0.812576	-0.619914	0.535314	0.668395
AAACCGTAGACAAATTAGACCGCT	24	sRNA_16776	PlantsmallRNAgenes	hc-siRNA	47.9428	18	18	132	128	41.1129	45.3195	49.7136	55.6252	0.286322	0.465102	0.615611	0.538151	0.670661
ATGGACCCACGTTGTCGGAAGAAA	24	sRNA_1538	PlantsmallRNAgenes	hc-siRNA	8.10353	6	2	19	15	13.7043	5.0355	7.15574	6.51858	-0.473932	0.785197	-0.603583	0.546121	0.679739
TCTCGCGCTTGTACGGCTTTGGCTC	25	MIR5642a	PlantsmallRNAgenes	miRNA	11.1169	1	10	14	27	2.28405	25.1775	5.27265	11.7334	-0.679534	1.13547	-0.598462	0.549532	0.682272
GCGTATGAGGAGCCATGCATA	21	miR160a-3p	miRBase_sRNAanno_PlantsmallRNAgenes	miRNA	19.2233	8	6	59	49	18.2724	15.1065	22.2205	21.294	0.379132	0.63303	0.598917	0.549229	0.682272
CTCCCGGTAGGACCTCCA	18	sRNA_4905	PlantsmallRNAgenes	other	175.616	204	2	70	472	465.947	5.0355	26.3633	205.118	-1.02545	1.71759	-0.597029	0.550488	0.682605
ATCCACTGGTAGTTCTGAATTACA	24	sRNA_13376	PlantsmallRNAgenes	hc-siRNA	5.03562	4	1	11	10	9.13621	2.51775	4.1428	4.34572	-0.489992	0.852985	-0.574445	0.565667	0.698872
AAAGTGTGATCGTGGAATCATGGC	24	sRNA_9399	PlantsmallRNAgenes	hc-siRNA	5.03562	4	1	11	10	9.13621	2.51775	4.1428	4.34572	-0.489992	0.852985	-0.574445	0.565667	0.698872
TTGGGATTTATTTACAGTGGCTGC	24	sRNA_3678	PlantsmallRNAgenes	hc-siRNA	20.3938	7	12	42	45	15.9884	30.213	15.818	19.5557	-0.37763	0.657473	-0.574366	0.56572	0.698872
CGATACAGAGAAGATTAGCATGGC	24	sRNA_4620	PlantsmallRNAgenes	other	37.2699	27	9	75	84	61.6694	22.6597	28.2463	36.504	-0.389456	0.681009	-0.57188	0.567403	0.700079
CGATAGACTTGACACATGGCATA	23	sRNA_17204/7219/7237/13402	PlantsmallRNAgenes	hc-siRNA	10.4605	1	6	28	32	2.28405	15.1065	10.5453	13.9063	0.5179	0.914546	0.566292	0.571196	0.702425
AGGACGGAAAGACATTTATTAAAT	24	sRNA_18398	PlantsmallRNAgenes	hc-siRNA	25.5318	9	15	39	67	20.5565	37.7662	14.6881	29.1163	-0.409811	0.725448	-0.564907	0.572137	0.702425
GCGTACAAGGAGTCAAGCATG	21	miR160c-3p	sRNAanno_PlantsmallRNAgenes	miRNA	105.118	75	26	257	200	171.304	65.4614	96.7908	86.9143	-0.36894	0.650918	-0.5668	0.57085	0.702425
GTTCAATAAAGCTGTGGGAAG	21	miR396a-3p	miRBase_sRNAanno_Cai_et_al_2018_top100_Cai_et_al_2018_vesicles	miRNA	872.403	435	236	2539	2176	993.563	594.188	956.233	945.628	0.25991	0.459329	0.565848	0.571497	0.702425
TGCCTGGCTCCCTGTATTT	19	sRNA_5624	PlantsmallRNAgenes	other	5.77507	4	0	14	20	9.13621	0	5.27265	8.69143	0.55537	0.985638	0.563463	0.57312	0.702545
AACTGTTGGGATAAGTTAGACCAC	24	sRNA_17253	PlantsmallRNAgenes	hc-siRNA	27.6017	4	15	89	69	9.13621	37.7662	33.519	29.9854	0.450081	0.799884	0.562683	0.573651	0.702545
AAAAGACTCTAGGTGAAGTAAGCT	24	sRNA_4058/8722/988/12632	PlantsmallRNAgenes	hc-siRNA	13.8954	8	2	43	37	18.2724	5.0355	16.1946	16.0792	0.449341	0.800943	0.561015	0.574788	0.703069
TCAAACGAGGAAAGGCTT	18	sRNA_14533	PlantsmallRNAgenes	other	818.154	473	55	390	4388	1080.36	138.476	146.881	1906.9	0.752518	1.37757	0.546263	0.584885	0.71454
GGCAAGTTGTCCTTCGGCTACA	22	miR169b-3p	miRBase	miRNA	19.5256	12	2	67	47	27.4086	5.0355	25.2334	20.4249	0.477507	0.883703	0.540348	0.588957	0.718629
TCGAACCCAGAGCTAGCTG	19	sRNA_6546	PlantsmallRNAgenes	hc-siRNA	27.6332	17	0	30	139	38.8289	0	11.2985	60.4055	0.877802	1.63038	0.538402	0.590299	0.719336
CCCCCTCCTTCTAGCGCCA	19	sRNA_17702	PlantsmallRNAgenes	hc-siRNA	1422.27	1360	125	2144	3361	3106.31	314.718	807.469	1460.6	-0.593117	1.10367	-0.537406	0.590987	0.719336
AAATGGACTTAACCGCTTGACTAA	24	sRNA_16205/5553	PlantsmallRNAgenes	hc-siRNA	20.4584	8	11	56	34	18.2724	27.6952	21.0906	14.7754	-0.349307	0.651277	-0.536342	0.591722	0.719349
AGACGACACAAGTACACGGTACAG	24	sRNA_17813/17821	PlantsmallRNAgenes	hc-siRNA	22.719	2	20	62	29	4.5681	50.355	23.3503	12.6026	-0.60224	1.13762	-0.529388	0.596536	0.724313
GCCGTCTTAGCTCAGTGGTAGAGC	24	sRNA_20040/20041/7229/10093/2640/11178/13830/14164/14402/14852	PlantsmallRNAgenes-_majorRNA	tsRNA	211.421	90	73	502	615	205.565	183.796	189.062	267.262	0.228071	0.432036	0.527898	0.59757	0.724681
CCCAGCTGGACCACCAATTTT	21	sRNA_15911	PlantsmallRNAgenes	other	88.4508	55	9	278	232	125.623	22.6597	104.7	100.821	0.466966	0.889259	0.525118	0.599501	0.726136
ATGAAGTATAAGCCAACACATCGT	24	sRNA_4436	PlantsmallRNAgenes	hc-siRNA	5.78375	1	3	18	15	2.28405	7.55324	6.77912	6.51858	0.466992	0.894491	0.522075	0.601618	0.726925
ATTACATGCTGTGGTTTCGGGCCT	24	sRNA_8008/8387/10504/1806	PlantsmallRNAgenes	hc-siRNA	18.6108	3	10	63	43	6.85216	25.1775	23.7269	18.6866	0.422166	0.808317	0.522278	0.601477	0.726925
TCTTGATGAAGAGGAATGGGA	21	miR847-5p	sRNAanno	miRNA	21.5157	19	3	69	21	43.397	7.55324	25.9866	9.12601	-0.542816	1.06461	-0.509872	0.610141	0.735585
AATGACATGTGGCACTCATTGGTG	24	sRNA_3530	PlantsmallRNAgenes	hc-siRNA	12.42	5	4	46	25	11.4203	10.071	17.3244	10.8643	0.392405	0.769889	0.509691	0.610268	0.735585
AAACCGCAACCAGATCTTAAAAGC	24	sRNA_12561	PlantsmallRNAgenes	hc-siRNA	11.6008	8	0	32	37	18.2724	0	12.0518	16.0792	0.599	1.1876	0.504378	0.613996	0.739179
AACGCCGTGATTGTTTGGTTGACG	24	sRNA_13377	PlantsmallRNAgenes	hc-siRNA	14.7396	9	5	42	23	20.5565	12.5887	15.818	9.99515	-0.364822	0.728154	-0.501023	0.616355	0.740262
GAACTAGAAAAGACATTGGACA	22	S10350	Cai_et_al_2018_vesicles	secondary siRNA	103.049	57	21	343	230	130.191	52.8727	129.18	99.9515	0.320353	0.639457	0.500977	0.616387	0.740262
AAGACGGACTTGAGCGACTACACA	24	sRNA_17225	PlantsmallRNAgenes	hc-siRNA	34.0362	11	20	93	59	25.1246	50.355	35.0255	25.6397	-0.306638	0.616933	-0.497036	0.619164	0.7418
AACGGATTATGTAAGAGAGGT	21	S15841_sRNA_PPR-At1g62910/At1g62930/At1g63150	PlantsmallRNAgenes_Cai_et_al_2018_top100	secondary siRNA	44.541	16	18	123	115	36.5448	45.3195	46.324	49.9757	0.237201	0.476845	0.497439	0.61888	0.7418
CACGGTCTAAAAGTTATGGAGT	22	S10340	Cai_et_al_2018_vesicles	hc-siRNA	4.32863	1	2	15	10	2.28405	5.0355	5.64927	4.34572	0.479786	0.973439	0.492878	0.622099	0.742757
TGACAGAAGAGAGTGAGCAC	20	miR156f-5p/c-5p/e/a-5p/b-5p/d-5p	miRBase_PlantsmallRNAgenes_Cai_et_al_2018_top100_Cai_et_al_2018_vesicles	miRNA	1020.55	647	96	3068	2778	1477.78	241.704	1155.46	1207.24	0.458125	0.929783	0.492723	0.622208	0.742757
CCTTTGTCGCTAAGATTCGA	20	sRNA_9025/9033	PlantsmallRNAgenes	hc-siRNA	4716.01	2584	971	10284	15289	5901.99	2444.73	3873.14	6644.17	0.3334	0.67486	0.494028	0.621286	0.742757
ATTCCTGGATGCATTGTAGAGGTT	24	sRNA_4821	PlantsmallRNAgenes	hc-siRNA	16.2691	5	10	41	30	11.4203	25.1775	15.4413	13.0372	-0.348669	0.710177	-0.49096	0.623455	0.74335
AAACCGCAACTGGATCTTAAAGGC	24	sRNA_4035/8874/12494/12497	PlantsmallRNAgenes	hc-siRNA	480.033	138	225	1323	1243	315.199	566.493	498.265	540.173	0.236978	0.487086	0.486521	0.626598	0.746201
ATGGAAGCAAATATCAATCGGTCC	24	sRNA_15860	PlantsmallRNAgenes	hc-siRNA	26.3527	0	16	91	71	0	40.284	34.2722	30.8546	0.701	1.45493	0.481809	0.629941	0.749283
TAAGATCCGGACTACAACAAAG	22	miR850	miRBase	miRNA	166.995	75	54	577	330	171.304	135.958	217.309	143.409	0.230784	0.481412	0.479389	0.631662	0.750429
GATTGCTGGAACAAGCTGGAAGCT	24	sRNA_16057	PlantsmallRNAgenes	hc-siRNA	12.6372	1	11	35	17	2.28405	27.6952	13.1816	7.38772	-0.526999	1.12787	-0.467253	0.640319	0.759804
ATCCCAGCAGCCACACCA	18	sRNA_4478	PlantsmallRNAgenes	other	162.812	104	2	117	839	237.541	5.0355	44.0643	364.606	0.751321	1.61734	0.464542	0.64226	0.761197
GATATCGCTTTGGACCGCTCGAAA	24	sRNA_3720	PlantsmallRNAgenes	hc-siRNA	9.03487	0	6	27	25	0	15.1065	10.1687	10.8643	0.509034	1.09962	0.46292	0.643422	0.761214
AAACTGCAACCGGATCTTAAAGGC	24	sRNA_852	PlantsmallRNAgenes	hc-siRNA	19.6991	7	11	39	47	15.9884	27.6952	14.6881	20.4249	-0.309301	0.668933	-0.46238	0.643809	0.761214
TCAAGCACCAGCTCGAAGAAGC	22	miR825-5p	sRNAanno	miRNA	8.59013	6	0	41	12	13.7043	0	15.4413	5.21486	0.568771	1.24945	0.455216	0.648954	0.766094
GTGGACGTGCCGGAGTGG	18	sRNA_20110	PlantsmallRNAgenes	tsRNA	1062.9	695	74	2333	3680	1587.42	186.313	878.65	1599.22	0.482026	1.0606	0.454484	0.649481	0.766094
AGACCGGAAGACTTGAAC	18	sRNA_11900	PlantsmallRNAgenes	other	26.0613	16	2	21	126	36.5448	5.0355	7.90898	54.756	0.583347	1.29723	0.449685	0.652938	0.767498
AGGGTTTATTGGATCTAAAGACGG	24	sRNA_9416	PlantsmallRNAgenes	hc-siRNA	8.20774	3	3	27	19	6.85216	7.55324	10.1687	8.25686	0.360505	0.799951	0.450659	0.652236	0.767498
ATGTGAGAGACTACTGATGGAGAC	24	sRNA_9327	PlantsmallRNAgenes	hc-siRNA	8.38599	6	2	22	15	13.7043	5.0355	8.28559	6.51858	-0.357071	0.794179	-0.44961	0.652992	0.767498
AAACTCAGGACAGACAGTGTGGTG	24	sRNA_19310	PlantsmallRNAgenes	hc-siRNA	42.3932	12	20	133	96	27.4086	50.355	50.0902	41.7189	0.247581	0.556086	0.44522	0.656161	0.77031
AGACTAAGATCCAACTGACAGATT	24	sRNA_7742	PlantsmallRNAgenes	hc-siRNA	7.54072	3	4	19	14	6.85216	10.071	7.15574	6.084	-0.341699	0.775166	-0.440808	0.659352	0.772228
ATTGGATTGTGACTTTGAAAGAGT	24	sRNA_14656	PlantsmallRNAgenes	hc-siRNA	47.9715	17	20	140	115	38.8289	50.355	52.7265	49.9757	0.207669	0.470263	0.441601	0.658778	0.772228
GCTGGAATAGCTCAGATGGC	20	sRNA_15895	PlantsmallRNAgenes	tsRNA	8.39464	6	0	17	31	13.7043	0	6.4025	13.4717	0.502664	1.14581	0.438698	0.66088	0.773105
GCCTCCGTAGCATAGTGGTATTGCTTTCGCT	31	sRNA_15839/19852/3526/14835	PlantsmallRNAgenes	tsRNA	27110.7	99	30905	80574	138	226.121	77811	30345.6	59.9709	-1.35973	3.17044	-0.428878	0.668012	0.774974
GCCTCTCTCACCCCACCA	18	sRNA_14172	PlantsmallRNAgenes	tsRNA	114.248	123	1	110	304	280.938	2.51775	41.428	132.11	-0.708966	1.63528	-0.433544	0.664619	0.774974
ATGTCCCGTTACTCAGTAGAAAGT	24	sRNA_18970/3351/8072	PlantsmallRNAgenes	hc-siRNA	27.1186	1	17	76	80	2.28405	42.8017	28.623	34.7657	0.500993	1.1689	0.428603	0.668212	0.774974
AGGTCTGAACTATATAATATAAAC	24	sRNA_2254	PlantsmallRNAgenes	hc-siRNA	4.35086	0	3	10	14	0	7.55324	3.76618	6.084	0.433826	1.01209	0.428645	0.668181	0.774974
AAGTTAATATTGTTTGGGACCGAG	24	sRNA_640	PlantsmallRNAgenes	hc-siRNA	11.4756	8	3	36	15	18.2724	7.55324	13.5582	6.51858	-0.370695	0.85603	-0.43304	0.664985	0.774974
GGGGATGTAGCTCAGATGGT	20	sRNA_15473/15509/3431/3466/8359/8362/1505/1570/2562/10611/10908/13461/13754/14561/14861	PlantsmallRNAgenes	tsRNA	134.287	84	17	352	391	191.86	42.8017	132.57	169.918	0.363584	0.842057	0.431781	0.665901	0.774974
ATTGAAGTCACTCAGATTAGAGGA	24	sRNA_16452	PlantsmallRNAgenes	hc-siRNA	9.52523	3	4	32	21	6.85216	10.071	12.0518	9.12601	0.335845	0.783898	0.42843	0.668338	0.774974
GTGAGCTGTAAACGATAGAATTAC	24	sRNA_14426	PlantsmallRNAgenes	hc-siRNA	10.8061	4	4	28	31	9.13621	10.071	10.5453	13.4717	0.322069	0.752683	0.427895	0.668728	0.774974
ATGGAGACAAGTGTATAAGAAATC	24	sRNA_7899	PlantsmallRNAgenes	hc-siRNA	7.51128	4	3	17	16	9.13621	7.55324	6.4025	6.95315	-0.327795	0.768644	-0.42646	0.669773	0.77528
AAGTAACGTCCTGTCAAACCCGTC	24	sRNA_11358	PlantsmallRNAgenes	hc-siRNA	76.6662	19	50	209	135	43.397	125.887	78.7131	58.6672	-0.296907	0.698456	-0.42509	0.670771	0.77553
AACGGATCCAAGGTACATTTTGGC	24	sRNA_698	PlantsmallRNAgenes	hc-siRNA	7.25382	0	5	24	17	0	12.5887	9.03883	7.38772	0.427593	1.01247	0.422324	0.672788	0.776053
AAGTAACGTCCTGCCAAACCCGTT	24	sRNA_5220	PlantsmallRNAgenes	hc-siRNA	6.54287	1	5	15	13	2.28405	12.5887	5.64927	5.64943	-0.362806	0.856968	-0.42336	0.672033	0.776053
GTAAGAAGAAAGAAAATGATGGAGT	25	sRNA_19901	PlantsmallRNAgenes	other	24.2275	13	9	56	54	29.6927	22.6597	21.0906	23.4669	-0.237826	0.574062	-0.414286	0.678665	0.781922
TTTGGGTCTGGTGAATTAAATTCC	24	sRNA_17231	PlantsmallRNAgenes	hc-siRNA	6.75938	4	1	27	12	9.13621	2.51775	10.1687	5.21486	0.3808	0.928595	0.410082	0.681746	0.784561
AAACCGCAACCAGATCTTAAAGGC	24	sRNA_12491	PlantsmallRNAgenes	hc-siRNA	18.4104	13	0	59	50	29.6927	0	22.2205	21.7286	0.554031	1.35788	0.40801	0.683266	0.7854
GGGCATCTTTCTATTGGCAGG	21	miR399c-5p	miRBase	miRNA	11.1831	3	5	51	14	6.85216	12.5887	19.2075	6.084	0.3936	0.974923	0.403724	0.686416	0.788001
AGAGAAATCCGGATTACAAAAAGT	24	sRNA_17716	PlantsmallRNAgenes	hc-siRNA	16.3541	9	6	34	39	20.5565	15.1065	12.805	16.9483	-0.269167	0.66829	-0.40277	0.687117	0.788001
TCCATTGTCGTCCAGCGGTTAGGATA	26	sRNA_9904	PlantsmallRNAgenes	tsRNA	75.4641	10	44	209	206	22.8405	110.781	78.7131	89.5218	0.336852	0.847966	0.397247	0.691185	0.791695
ACGGATGCGCTTGGAGAGAAAGAG	24	sRNA_11956	PlantsmallRNAgenes	hc-siRNA	11.9914	5	6	20	32	11.4203	15.1065	7.53236	13.9063	-0.307672	0.776498	-0.39623	0.691935	0.791695
CATCTCCGGGCTGTGATCGAC	21	sRNA_15720	PlantsmallRNAgenes	other	8.34206	7	1	21	16	15.9884	2.51775	7.90898	6.95315	-0.342648	0.872669	-0.392643	0.694583	0.792896
ACAGGAGCTAGCAACATGTATACT	24	sRNA_3134	PlantsmallRNAgenes	hc-siRNA	27.6044	5	20	53	66	11.4203	50.355	19.9607	28.6817	-0.336722	0.85732	-0.392761	0.694496	0.792896
ATAGACCGCACCCAAAACCGTACC	24	sRNA_14338	PlantsmallRNAgenes	hc-siRNA	79.4	26	44	193	172	59.3854	110.781	72.6873	74.7463	-0.202771	0.525393	-0.385942	0.69954	0.797636
CGTTCCCCGGCAACGGCGCCA	21	MIR8175	PlantsmallRNAgenes	miRNA	182.708	124	9	256	756	283.223	22.6597	96.4142	328.536	0.472916	1.23905	0.381676	0.702702	0.799165
TGACAGAAGAGAGTGAGCACA	21	miR156d-5p/f-5p/e/b-5p/c-5p/a-5p	sRNAanno	miRNA	115.718	106	9	241	247	242.11	22.6597	90.7649	107.339	-0.420332	1.09739	-0.383031	0.701697	0.799165
AATTGGGAAGCATTGTGTGAACTA	24	sRNA_16944/4703/1480/12049/12991	PlantsmallRNAgenes	hc-siRNA	11.8251	7	2	34	31	15.9884	5.0355	12.805	13.4717	0.300757	0.789652	0.380873	0.703298	0.799165
AGAACTCTGCAGTTAAGCGTGCTT	24	sRNA_8967	PlantsmallRNAgenes	hc-siRNA	5.31153	4	0	16	14	9.13621	0	6.02589	6.084	0.351308	0.927277	0.37886	0.704792	0.799947
CCCCTCTCTCTAGCGCCA	18	sRNA_17663/17667	PlantsmallRNAgenes	hc-siRNA	75.4233	75	4	16	263	171.304	10.071	6.02589	114.292	-0.59398	1.58873	-0.373871	0.7085	0.802817
AAAGCACAAGTCACTCCACCAATA	24	sRNA_19570/688/2141	PlantsmallRNAgenes	hc-siRNA	25.0219	7	12	75	59	15.9884	30.213	28.2463	25.6397	0.232336	0.622415	0.373281	0.708939	0.802817
GAGAATAGGGTTGGACATATGAGT	24	sRNA_5520	PlantsmallRNAgenes	hc-siRNA	4.21324	0	3	12	11	0	7.55324	4.51941	4.78029	0.361712	0.985759	0.366937	0.713666	0.805919
AGATGATGGACTTAGATGATGGGC	24	sRNA_12279/14614	PlantsmallRNAgenes	hc-siRNA	9.84884	5	4	21	23	11.4203	10.071	7.90898	9.99515	-0.269457	0.735549	-0.366334	0.714116	0.805919
AACACCTGGATTGCATGAAATTGG	24	sRNA_3529	PlantsmallRNAgenes	hc-siRNA	56.8122	14	29	185	121	31.9767	73.0147	69.6743	52.5832	0.226513	0.615126	0.368238	0.712695	0.805919
GACAGTTTGGCCGAGTGG	18	sRNA_15703/10018/10830/13993	PlantsmallRNAgenes	tsRNA	338.791	232	5	217	1682	529.9	12.5887	81.7261	730.95	0.582547	1.59939	0.364231	0.715686	0.806773
GGAGGCAGCGGTTCATCGATC	21	miR162a-5p/b-5p	sRNAanno	miRNA	9.43642	7	0	22	31	15.9884	0	8.28559	13.4717	0.415614	1.14469	0.363081	0.716545	0.806824
GCTGTGGACTTAGTTTAAAGACGA	24	sRNA_3488	PlantsmallRNAgenes	hc-siRNA	6.44004	4	2	10	18	9.13621	5.0355	3.76618	7.82229	-0.3148	0.873645	-0.36033	0.718601	0.808222
TTACGGGACGGGTTGGCGGGACA	23	sRNA_14050	PlantsmallRNAgenes	hc-siRNA	10.1785	0	7	29	28	0	17.6242	10.9219	12.168	0.414101	1.18258	0.350166	0.726214	0.814937
ATAAATGGATATGAAAGAGGAAGC	24	sRNA_18095	PlantsmallRNAgenes	hc-siRNA	5.41997	3	2	11	13	6.85216	5.0355	4.1428	5.64943	-0.295538	0.843666	-0.350302	0.726112	0.814937
AATGAGATACTCCCTCCGTCTAAG	24	sRNA_19326	PlantsmallRNAgenes	hc-siRNA	5.37042	2	2	20	10	4.5681	5.0355	7.53236	4.34572	0.319426	0.915611	0.348866	0.72719	0.81511
AGATAGAAAGTTGTATTAGAGAGG	24	sRNA_19912/1405	PlantsmallRNAgenes	hc-siRNA	5.56626	0	5	13	11	0	12.5887	4.89603	4.78029	-0.332336	0.961287	-0.34572	0.729553	0.816506
AATGGACTCCGCAGAATTACTAGT	24	sRNA_17346/13170	PlantsmallRNAgenes	hc-siRNA	7.89536	5	1	18	25	11.4203	2.51775	6.77912	10.8643	0.306907	0.889544	0.345017	0.730082	0.816506
GTTGACCCATGAATTTTGACCCA	23	sRNA_16292/16849/18765/8287/9402/9609/12871	PlantsmallRNAgenes	hc-siRNA	36.1948	9	23	93	72	20.5565	57.9082	35.0255	31.2892	-0.234008	0.680496	-0.343879	0.730937	0.816543
ATTAGACATGTAACCTCCTCAAGT	24	sRNA_4303	PlantsmallRNAgenes	hc-siRNA	14.4226	7	6	36	30	15.9884	15.1065	13.5582	13.0372	-0.22621	0.662729	-0.341332	0.732854	0.817763
AACAGCTGTCCAAATTGAATGAGA	24	sRNA_7313	PlantsmallRNAgenes	hc-siRNA	10.0101	1	8	26	18	2.28405	20.142	9.79207	7.82229	-0.324401	0.974875	-0.332761	0.739315	0.824045
AAACATGTTATCCAGGATCCGAAC	24	sRNA_4635/10925/12954	PlantsmallRNAgenes	hc-siRNA	38.4629	19	15	103	78	43.397	37.7662	38.7916	33.8966	-0.160322	0.489247	-0.327692	0.743144	0.827384
AGGGTTTGAACTGCACAAGAAACT	24	sRNA_11979	PlantsmallRNAgenes	hc-siRNA	9.35915	2	5	25	25	4.5681	12.5887	9.41545	10.8643	0.261434	0.802993	0.325575	0.744746	0.828238
ATACTTAGATCAGGTGACGTGACA	24	sRNA_14290/14295	PlantsmallRNAgenes	hc-siRNA	12.1135	7	4	26	29	15.9884	10.071	9.79207	12.6026	-0.230303	0.721257	-0.319308	0.749493	0.832584
ATATGAAGAGAGTTGGCCAACTTT	24	sRNA_3437	PlantsmallRNAgenes	hc-siRNA	7.24185	7	0	16	16	15.9884	0	6.02589	6.95315	-0.33351	1.05099	-0.317328	0.750995	0.833319
AACGACATGACTCAAATGGCAAGT	24	sRNA_17713/9775/11756	PlantsmallRNAgenes	hc-siRNA	11.9088	0	8	58	13	0	20.142	21.8438	5.64943	0.465475	1.47832	0.314868	0.752862	0.833635
AATTCCGGCTCTTTGACTATAACC	24	sRNA_16289	PlantsmallRNAgenes	hc-siRNA	6.70994	0	6	15	14	0	15.1065	5.64927	6.084	-0.329962	1.04837	-0.314738	0.75296	0.833635
GAGATAAGTTGGAAACTAGACACT	24	sRNA_20057/6226	PlantsmallRNAgenes	hc-siRNA	16.3301	3	9	27	59	6.85216	22.6597	10.1687	25.6397	0.288534	0.94808	0.304335	0.760873	0.840519
AAAAGCACGTAGATTAAGAACATT	24	sRNA_7251	PlantsmallRNAgenes	hc-siRNA	11.1663	5	5	26	25	11.4203	12.5887	9.79207	10.8643	-0.216167	0.708932	-0.30492	0.760427	0.840519
ATACGGACTTAGGCTACACCATCA	24	sRNA_17631	PlantsmallRNAgenes	hc-siRNA	5.55806	2	3	13	12	4.5681	7.55324	4.89603	5.21486	-0.249107	0.835906	-0.298009	0.765697	0.844907
ATAAGAACTTAAACCGCAACCCGA	24	sRNA_4032/4033/4037/8877/854/12492/12495/12496/12507/12609	PlantsmallRNAgenes	hc-siRNA	10.9587	0	10	38	10	0	25.1775	14.3115	4.34572	-0.418177	1.49369	-0.279963	0.779506	0.859189
ATAGGGCTTATTGGATTTAAAGAC	24	sRNA_4084	PlantsmallRNAgenes	hc-siRNA	5.31761	5	0	10	14	11.4203	0	3.76618	6.084	-0.266657	0.96375	-0.276687	0.78202	0.860049
GCTGGAGTAGCTCAGTTGGTTAGAGC	26	sRNA_4847/1592/2344/15131	PlantsmallRNAgenes	tsRNA	413.424	146	177	716	1392	333.472	445.641	269.658	604.924	0.166902	0.601696	0.277386	0.781484	0.860049
TGTTCAATTGTAGAAGTGGGGCA	23	sRNA_16807	PlantsmallRNAgenes	hc-siRNA	7.89677	2	4	30	13	4.5681	10.071	11.2985	5.64943	0.234981	0.889868	0.264063	0.791732	0.869282
CATTTTTGGTAAGCAGAACTGGC	23	sRNA_2086	PlantsmallRNAgenes	hc-siRNA	14.2763	10	3	34	32	22.8405	7.55324	12.805	13.9063	-0.202706	0.769295	-0.263496	0.792168	0.869282
ATGGTCGAAGTAGGCAAAATC	21	miR472-5p	miRBase_PlantsmallRNAgenes	miRNA	6.7814	2	4	17	14	4.5681	10.071	6.4025	6.084	-0.208762	0.807658	-0.258478	0.796038	0.872131
GAACTAGAAAAGACATTGGAC	21	TAS1c-siR541	Cai_et_al_2018_top100_Cai_et_al_2018_vesicles	secondary siRNA	386.236	219	90	1420	652	500.207	226.597	534.797	283.341	0.170107	0.659716	0.257849	0.796523	0.872131
GCTCTCGTAGCTCAGTTGGTTAGAGCACCCGTT	33	sRNA_1796	PlantsmallRNAgenes	tsRNA	76.1313	17	62	291	0	38.8289	156.1	109.596	0	-0.830363	3.27374	-0.253644	0.799771	0.874722
AACAAGCAGACTACTCAGACATGA	24	sRNA_1036	PlantsmallRNAgenes	hc-siRNA	9.36889	9	0	23	19	20.5565	0	8.66221	8.25686	-0.301334	1.19691	-0.25176	0.801227	0.875349
AAGCTCAGGAGGGATAGCGCC	21	miR390b-5p/a-5p	miRBase_sRNAanno_PlantsmallRNAgenes_Cai_et_al_2018_protoplasts_Cai_et_al_2018_top100	miRNA	2998.12	1784	868	7688	6528	4074.75	2185.4	2895.44	2836.88	-0.127204	0.51225	-0.248324	0.803883	0.877285
ATTAAGTAACGTCTTGCCAAACCC	24	sRNA_12979	PlantsmallRNAgenes	hc-siRNA	5.38279	5	0	13	12	11.4203	0	4.89603	5.21486	-0.226054	0.918686	-0.246062	0.805634	0.878229
ATCCTGTCTCCGCAACCA	18	sRNA_18613	PlantsmallRNAgenes	other	559.958	473	69	125	2160	1080.36	173.725	47.0772	938.675	-0.347604	1.41967	-0.244848	0.806574	0.878289
ATACTGGACAGCTGACGGATTAGC	24	sRNA_1598	PlantsmallRNAgenes	hc-siRNA	6.4634	2	3	18	16	4.5681	7.55324	6.77912	6.95315	0.193332	0.832876	0.232126	0.81644	0.888058
ATTTACAATGGCTGCCACTGGATT	24	sRNA_7965	PlantsmallRNAgenes	hc-siRNA	66.7005	34	24	186	135	77.6578	60.4259	70.0509	58.6672	-0.103345	0.452359	-0.228458	0.81929	0.890182
ACTTGGCATAATGGCGGATCTCA	23	sRNA_10152	PlantsmallRNAgenes	hc-siRNA	67.6573	23	31	193	155	52.5332	78.0502	72.6873	67.3586	0.10539	0.46722	0.225569	0.821537	0.891646
ATATTTGGCTTAACCGGATTGGTC	24	sRNA_3485	PlantsmallRNAgenes	hc-siRNA	14.506	2	9	46	31	4.5681	22.6597	17.3244	13.4717	0.197289	0.886147	0.222637	0.823818	0.893145
AAGAACTTAAACCGCAACCCGATC	24	sRNA_12499	PlantsmallRNAgenes	hc-siRNA	39.9649	16	16	127	81	36.5448	40.284	47.8305	35.2003	0.114853	0.519298	0.221169	0.82496	0.893407
TCCGATGTCGTCCAGCGGTTAGGATA	26	sRNA_19741	PlantsmallRNAgenes	tsRNA	2473.85	735	1381	5621	6035	1678.78	3477.01	2116.97	2622.64	-0.121288	0.566929	-0.213938	0.830595	0.898528
TGGAGGCAGCGGTTCATCGATC	22	miR162b-5p/a-5p	miRBase	miRNA	8.83623	5	2	19	27	11.4203	5.0355	7.15574	11.7334	0.176812	0.834445	0.211892	0.832191	0.899274
GTTTGGCAGGACGTTACTTAGTAA	24	sRNA_1606	PlantsmallRNAgenes	hc-siRNA	55.4732	34	15	120	141	77.6578	37.7662	45.1941	61.2746	-0.122775	0.588851	-0.208499	0.83484	0.901154
GGCAGCCACTGTAAATAAGTCTCA	24	sRNA_19956	PlantsmallRNAgenes	hc-siRNA	16.7127	4	9	40	46	9.13621	22.6597	15.0647	19.9903	0.152893	0.746281	0.204873	0.837672	0.903229
AAGCGCGCTTAGACCATCATTATT	24	sRNA_2532	PlantsmallRNAgenes	hc-siRNA	29.0964	5	20	70	65	11.4203	50.355	26.3633	28.2472	-0.168396	0.82751	-0.203497	0.838747	0.903406
GTTCTGGGCCGAAACTCGTAATCC	24	sRNA_629	PlantsmallRNAgenes	hc-siRNA	19.3483	0	17	48	38	0	42.8017	18.0777	16.5137	-0.300236	1.51544	-0.198118	0.842953	0.905969
ATGATCGGCTGCCCAATTTAGAGG	24	sRNA_17965	PlantsmallRNAgenes	hc-siRNA	18.5938	4	12	48	39	9.13621	30.213	18.0777	16.9483	-0.153851	0.775365	-0.198424	0.842714	0.905969
GATTGGCTTAGAAACTCTAAAAAA	24	sRNA_6860	PlantsmallRNAgenes	hc-siRNA	22.9443	6	12	74	46	13.7043	30.213	27.8697	19.9903	0.136112	0.692925	0.196431	0.844272	0.906405
TGACAGAAGATAGAGAGCACT	21	miR157c-5p/d	sRNAanno	miRNA	52.6706	36	11	136	114	82.2259	27.6952	51.22	49.5412	-0.131787	0.678408	-0.194259	0.845973	0.907249
GGTTTGGACGGTGACATTATATA	23	sRNA_16603	PlantsmallRNAgenes	hc-siRNA	57.1473	21	25	144	146	47.9651	62.9437	54.233	63.4475	0.0882312	0.464244	0.190053	0.849267	0.909798
ATAGCGTCTGGGAGAGTTTCAACT	24	sRNA_11872	PlantsmallRNAgenes	hc-siRNA	29.7931	5	18	85	70	11.4203	45.3195	32.0125	30.42	0.148804	0.787979	0.188842	0.850216	0.909832
GGTTTCGTCGTGTAGTTGGTTATC	24	sRNA_15767/16799/9530/9532/9533/1560/10658/14785/15013	PlantsmallRNAgenes	tsRNA	17.6995	14	0	35	59	31.9767	0	13.1816	25.6397	0.269261	1.44092	0.186868	0.851764	0.910494
AAGGAAGCTCCGATGGTCACAATT	24	sRNA_19225	PlantsmallRNAgenes	hc-siRNA	84.0135	23	49	281	125	52.5332	123.37	105.83	54.3215	-0.131543	0.708315	-0.185713	0.85267	0.910494
GCGTTTGGTCTAGTGGTATGATTCT	25	sRNA_15577	PlantsmallRNAgenes	tsRNA	8.14334	0	7	12	24	0	17.6242	4.51941	10.4297	-0.218665	1.26662	-0.172637	0.862937	0.91954
GATTGATAAACTTGATGTGGAACC	24	sRNA_11445	PlantsmallRNAgenes	hc-siRNA	21.0472	5	13	59	41	11.4203	32.7307	22.2205	17.8174	-0.127951	0.741474	-0.172562	0.862995	0.91954
GCGGATCCAATACCAAGACTACT	23	sRNA_65	PlantsmallRNAgenes	other	10.393	3	6	14	33	6.85216	15.1065	5.27265	14.3409	-0.157449	0.928689	-0.169539	0.865373	0.920483
ATCTAGGCTCCGAATGATGACGTG	24	sRNA_1204	PlantsmallRNAgenes	hc-siRNA	12.4478	6	4	31	33	13.7043	10.071	11.6752	14.3409	0.121451	0.718319	0.169076	0.865737	0.920483
ACCCTCCTTCTAGCGCCA	18	sRNA_4176	PlantsmallRNAgenes	hc-siRNA	82.0799	64	1	50	370	146.179	2.51775	18.8309	160.792	0.270643	1.64274	0.164751	0.86914	0.922125
ACCCAATTGACGTCGCTGAGAATC	24	sRNA_17151	PlantsmallRNAgenes	other	5.87771	0	5	14	13	0	12.5887	5.27265	5.64943	-0.159791	0.968458	-0.164996	0.868947	0.922125
GTGGCACGACCCTGTGAGTTA	21	miR5026-5p	sRNAanno	miRNA	378.314	206	121	1069	772	470.515	304.647	402.605	335.489	-0.0715399	0.443273	-0.16139	0.871786	0.923944
AGACACGGGATAATCGATACTCTT	24	sRNA_14159	PlantsmallRNAgenes	hc-siRNA	9.32389	0	7	28	21	0	17.6242	10.5453	9.12601	0.184315	1.17262	0.157182	0.875101	0.926468
GATCCCCGGCAACGGCGCCA	20	miR8175	miRBase	miRNA	45.0745	34	2	18	209	77.6578	5.0355	6.77912	90.8255	0.235329	1.51372	0.155464	0.876456	0.926913
CGATCCCCGGCAACGGCGCCA	21	MIR8175	Cai_et_al_2018_top100_Cai_et_al_2018_vesicles	miRNA	53.0391	49	1	46	185	111.919	2.51775	17.3244	80.3958	-0.230889	1.49962	-0.153964	0.877638	0.927174
AGTAGTCAGAAATGTAGGTGGCCT	24	sRNA_1162	PlantsmallRNAgenes	hc-siRNA	7.32992	6	0	23	16	13.7043	0	8.66221	6.95315	0.152549	1.0057	0.151685	0.879436	0.928085
AGAGTTGGTCTGCGACGCGACAGT	24	sRNA_1857	PlantsmallRNAgenes	hc-siRNA	38.7267	14	19	114	74	31.9767	47.8372	42.9344	32.1583	-0.0815306	0.542906	-0.150175	0.880627	0.928355
ATGCAATGGTGGACTCTTAACTTG	24	sRNA_6158	PlantsmallRNAgenes	hc-siRNA	26.2145	9	12	94	43	20.5565	30.213	35.4021	18.6866	0.0985879	0.691254	0.142622	0.886589	0.933648
AAACTACACTCGGACACTCTGCGT	24	sRNA_9696	PlantsmallRNAgenes	hc-siRNA	68.9809	12	42	176	176	27.4086	105.745	66.2848	76.4846	0.105375	0.774358	0.13608	0.891758	0.938095
AAGTAACCTGATCGTAGATAGATG	24	sRNA_19833	PlantsmallRNAgenes	hc-siRNA	10.0315	3	5	33	19	6.85216	12.5887	12.4284	8.25686	0.106413	0.79148	0.134448	0.893048	0.938457
ATGATCTCTGGAGCGAAGTAG	21	sRNA_13773	PlantsmallRNAgenes	other	19.4219	14	2	63	39	31.9767	5.0355	23.7269	16.9483	0.123555	0.945719	0.130646	0.896055	0.940621
ATCGGCCTACAATTCAAAACTAAT	24	sRNA_11924	PlantsmallRNAgenes	hc-siRNA	7.46899	3	3	18	20	6.85216	7.55324	6.77912	8.69143	0.101479	0.802071	0.126521	0.899319	0.94305
ATGTGTGATGACTGTAGCTGTATA	24	sRNA_4557	PlantsmallRNAgenes	hc-siRNA	21.9486	12	7	42	62	27.4086	17.6242	15.818	26.9434	-0.0833702	0.689481	-0.120917	0.903756	0.946342
GCGGGGATAGCTCAGTTGGG	20	sRNA_15346/19512/19513/7424/10535/297/458/2600/10708/11063/11931/14496/14536/14537	PlantsmallRNAgenes	tsRNA	92.1109	48	28	215	247	109.635	70.4969	80.9729	107.339	0.0604614	0.503231	0.120146	0.904367	0.946342
CGTCTGCCTGGGTTTCACA	19	sRNA_6578	PlantsmallRNAgenes	other	9.77617	7	1	12	37	15.9884	2.51775	4.51941	16.0792	0.131959	1.12921	0.116859	0.906972	0.947069
AAATAATGGATCTGATTGGTAACC	24	sRNA_18969	PlantsmallRNAgenes	hc-siRNA	20.0709	5	11	47	54	11.4203	27.6952	17.701	23.4669	0.0844173	0.71901	0.117408	0.906537	0.947069
GATTGGACTGAAGGGAGCTCC	21	miR319a-3p	sRNAanno	miRNA	30.8792	4	20	125	39	9.13621	50.355	47.0772	16.9483	0.11461	1.02554	0.111757	0.911016	0.950293
GAGTGGTCAGACGTATTAGAATGT	24	sRNA_14832	PlantsmallRNAgenes	hc-siRNA	17.3531	10	5	51	34	22.8405	12.5887	19.2075	14.7754	-0.0679202	0.686979	-0.0988679	0.921243	0.959951
GAAAGGAATTTGCGGTAGATATA	23	sRNA_3207	PlantsmallRNAgenes	hc-siRNA	4.52931	4	0	10	12	9.13621	0	3.76618	5.21486	-0.0874048	0.933689	-0.0936124	0.925417	0.962279
AGGGCATACCGCTTTGATAGTTAC	24	sRNA_18253	PlantsmallRNAgenes	hc-siRNA	6.15149	3	2	13	18	6.85216	5.0355	4.89603	7.82229	0.081089	0.859856	0.0943054	0.924867	0.962279
TGGATTATGTAAGAGAGGTGA	21	S18763	Cai_et_al_2018_top100	secondary siRNA	19.4238	10	6	64	36	22.8405	15.1065	24.1035	15.6446	0.0630299	0.686091	0.0918682	0.926803	0.962408
TCGGACCAGGCTTCATCCCCC	21	miR165b/a-3p	miRBase_sRNAanno_PlantsmallRNAgenes_Cai_et_al_2018_protoplasts_Cai_et_al_2018_top100_Cai_et_al_2018_vesicles	miRNA	3883.97	2269	1080	11599	7515	5182.52	2719.17	4368.39	3265.81	-0.0497629	0.546768	-0.0910129	0.927482	0.962408
AAGGTCAGTTGACACAGTCGCAAC	24	sRNA_11116	PlantsmallRNAgenes	hc-siRNA	7.70944	0	6	21	18	0	15.1065	7.90898	7.82229	0.0921246	1.07089	0.0860259	0.931446	0.965511
ATAAGAACTTAAACCGCAACCCA	23	sRNA_4022/12605	PlantsmallRNAgenes	hc-siRNA	8.03949	5	2	29	11	11.4203	5.0355	10.9219	4.78029	-0.0753918	0.898852	-0.0838756	0.933155	0.966274
TGAAAGTGACTACATCGGGGT	21	miR161.1	miRBase_sRNAanno_PlantsmallRNAgenes	miRNA	20379.1	11525	5943	56877	43281	26323.7	14963	21420.9	18808.7	-0.0374381	0.462798	-0.0808952	0.935525	0.966709
TCCGTCGTAGTCTAGCTGGTTAGGATA	27	sRNA_9934/1700	PlantsmallRNAgenes	tsRNA	126.371	46	60	309	306	105.066	151.065	116.375	132.979	-0.0366642	0.447807	-0.0818751	0.934746	0.966709
AATAGGAACATGTAATTGGAAACT	24	sRNA_3473/8298/9383	PlantsmallRNAgenes	hc-siRNA	23.5194	0	18	66	55	0	45.3195	24.8568	23.9014	0.112136	1.50815	0.074353	0.940729	0.971076
GTAGGCGTGCCGGAGTGG	18	sRNA_16015	PlantsmallRNAgenes	tsRNA	17.8432	15	0	27	62	34.2608	0	10.1687	26.9434	0.10592	1.51146	0.0700781	0.944132	0.973574
AGGATAACACGACTTAGTAGAATC	24	sRNA_7877	PlantsmallRNAgenes	hc-siRNA	16.9742	1	13	55	28	2.28405	32.7307	20.714	12.168	-0.0775191	1.16138	-0.0667474	0.946783	0.974393
CGTTCCCCACAGACGGCGCCA	21	sRNA_10422	PlantsmallRNAgenes	hc-siRNA	140.74	99	24	277	396	226.121	60.4259	104.323	172.09	-0.0542633	0.814608	-0.0666128	0.94689	0.974393
GGGGTGGTGGCGCAGTTGG	19	sRNA_15407	PlantsmallRNAgenes	tsRNA	190.019	157	12	395	512	358.596	30.213	148.764	222.501	-0.0678586	1.13273	-0.0599071	0.95223	0.978872
ATCCCACAGCTGTCACCA	18	sRNA_18296	PlantsmallRNAgenes	tsRNA	274.203	231	1	195	1135	527.616	2.51775	73.4405	493.239	0.0957148	1.79971	0.0531833	0.957586	0.981328
ATTGGAGACTGCTATTTAGAGAAA	24	sRNA_10779	PlantsmallRNAgenes	hc-siRNA	18.2015	8	7	38	52	18.2724	17.6242	14.3115	22.5977	0.0365235	0.684952	0.0533227	0.957475	0.981328
AATGGCGGCTTGATTTGATTTTTG	24	sRNA_364	PlantsmallRNAgenes	hc-siRNA	23.1889	8	11	70	47	18.2724	27.6952	26.3633	20.4249	0.0337479	0.620281	0.0544075	0.956611	0.981328
AAACATAAAAGAGGGATGCAACAC	24	sRNA_12409	PlantsmallRNAgenes	hc-siRNA	22.5434	10	9	54	56	22.8405	22.6597	20.3374	24.336	-0.0279455	0.591348	-0.0472573	0.962308	0.985149
AAACGCCCAGGACTAGCAGTAACG	24	sRNA_3681	PlantsmallRNAgenes	hc-siRNA	13.4938	12	0	29	36	27.4086	0	10.9219	15.6446	-0.0583185	1.36148	-0.0428346	0.965833	0.985679
AGGCCCTCCTTCTAGCGCCA	20	sRNA_817	PlantsmallRNAgenes	hc-siRNA	29.2611	24	1	72	75	54.8173	2.51775	27.1165	32.5929	0.0511068	1.20701	0.0423418	0.966226	0.985679
ATCACACCGGATTGGATTGACATC	24	sRNA_17436/4069/4070/4173/8699/8961/9076/740/741/837/877/915/922/12391/12522	PlantsmallRNAgenes	hc-siRNA	9.83746	0	8	21	26	0	20.142	7.90898	11.2989	-0.0497316	1.25518	-0.0396211	0.968395	0.985679
TTTGCTTCCAGCTTTTGTCTC	21	miR773a	miRBase	miRNA	5.88254	5	0	16	14	11.4203	0	6.02589	6.084	0.0362402	0.926177	0.0391289	0.968788	0.985679
AAGATCCGGACTACAACAAAGC	22	miR850-5p	sRNAanno	miRNA	130.284	81	29	379	277	185.008	73.0147	142.738	120.376	0.0255936	0.642865	0.0398117	0.968243	0.985679
ATTGGGCTTGTCTAATAGGATTCA	24	sRNA_2234	PlantsmallRNAgenes	hc-siRNA	58.8209	17	31	169	126	38.8289	78.0502	63.6484	54.756	0.0249358	0.558524	0.044646	0.964389	0.985679
AACCATAGAAACACTAACAAAGCT	24	sRNA_17592	PlantsmallRNAgenes	hc-siRNA	4.60898	4	0	12	11	9.13621	0	4.51941	4.78029	-0.0320948	0.920572	-0.034864	0.972188	0.988126
AGCCACTGTAAATAAGTCTCAACT	24	sRNA_3610/3796	PlantsmallRNAgenes	hc-siRNA	9.33382	8	0	31	17	18.2724	0	11.6752	7.38772	0.0398852	1.18705	0.0336001	0.973196	0.988138
AATCAGAGCGCACCGGACTACGCC	24	sRNA_6733	PlantsmallRNAgenes	hc-siRNA	9.36378	6	2	22	24	13.7043	5.0355	8.28559	10.4297	-0.0244833	0.793551	-0.0308528	0.975387	0.98935
TTTGGGACCGGTATAAGAAATTA	23	sRNA_18557	PlantsmallRNAgenes	hc-siRNA	36.0498	12	18	124	57	27.4086	45.3195	46.7006	24.7706	-0.0183131	0.658997	-0.0277893	0.97783	0.990815
AGGACAAGTTGATCTAATACAATG	24	sRNA_17183	PlantsmallRNAgenes	hc-siRNA	9.70612	2	6	22	25	4.5681	15.1065	8.28559	10.8643	-0.0196502	0.82091	-0.0239371	0.980903	0.992914
GAGAGATCCCCTGTTACTGAAGCC	24	sRNA_17721/889	PlantsmallRNAgenes	hc-siRNA	5.99939	3	2	16	14	6.85216	5.0355	6.02589	6.084	0.017921	0.830889	0.0215685	0.982792	0.993812
AGGAACGATAGACAGCTTGCAACT	24	sRNA_3877/4412/4562/9665	PlantsmallRNAgenes	hc-siRNA	11.3795	0	9	18	37	0	22.6597	6.77912	16.0792	0.0255356	1.39729	0.018275	0.985419	0.995454
ATCTCAGAGATAACGAACCAGCTG	24	sRNA_17012	PlantsmallRNAgenes	hc-siRNA	5.87578	4	1	13	16	9.13621	2.51775	4.89603	6.95315	-0.0124294	0.867736	-0.0143239	0.988572	0.997277
AGGGTCCGGTCATATCTGAAAATA	24	sRNA_546	PlantsmallRNAgenes	hc-siRNA	7.44146	0	6	17	19	0	15.1065	6.4025	8.25686	-0.0118578	1.08063	-0.0109731	0.991245	0.997277
AACCTATAAGTTATCGTTGACCCG	24	MIR5635a-5p	PlantsmallRNAgenes	miRNA	11.1689	1	8	36	20	2.28405	20.142	13.5582	8.69143	0.0117993	1.00847	0.0117002	0.990665	0.997277
ATTTGGCCGGATCAACTATAACTT	24	sRNA_11917	PlantsmallRNAgenes	hc-siRNA	28.2354	6	17	76	64	13.7043	42.8017	28.623	27.8126	0.00912807	0.723189	0.012622	0.989929	0.997277
GTCAGGTTGGCCGAGTGGT	19	sRNA_10907	PlantsmallRNAgenes	tsRNA	19.4271	17	0	34	60	38.8289	0	12.805	26.0743	-0.00644261	1.50025	-0.00429436	0.996574	0.999151
GAGAAACTCTGAGAAACCCATAAG	24	sRNA_19781/14119	PlantsmallRNAgenes	hc-siRNA	27.2021	16	7	77	59	36.5448	17.6242	28.9996	25.6397	0.00349677	0.624927	0.00559549	0.995535	0.999151
AACGACGAAACTCTGGAAGGATTT	24	sRNA_13152	PlantsmallRNAgenes	hc-siRNA	16.783	7	7	44	39	15.9884	17.6242	16.5712	16.9483	-0.00230466	0.6421	-0.00358926	0.997136	0.999151
ACAGGGAACAAGCAGAGCATG	21	miR408-5p	miRBase_sRNAanno_PlantsmallRNAgenes	miRNA	48.8419	24	17	98	140	54.8173	42.8017	36.9086	60.84	-0.00220411	0.557849	-0.00395108	0.996847	0.999151
GGGCTCATAGCTCAGTGGTAGAGC	24	sRNA_19152	PlantsmallRNAgenes	tsRNA	4.93683	0	4	13	11	0	10.071	4.89603	4.78029	-0.00085059	0.938728	-0.000906109	0.999277	0.999277
ATGTAAAAATGGTCTGCAGATGGT	24	sRNA_11881	PlantsmallRNAgenes	hc-siRNA	4.93683	0	4	13	11	0	10.071	4.89603	4.78029	-0.00085059	0.938728	-0.000906109	0.999277	0.999277
