# Supplementary material for: Identification of Arabidopsis thaliana small RNAs responsive to the fungal pathogen Botrytis cinerea at an early stage of interaction
Source: PLoS One. 2024 Jun 14;19(6):e0304790. doi: 10.1371/journal.pone.0304790 (PMC11178217; doi:10.1371/journal.pone.0304790)
Supplement: S4 Table — (XLSX) [file pone.0304790.s013.xlsx]

## Sheet: Hoja1
sRNA	len	ID	DB	Type	baseMean	mock_raw_1	mock_raw_2	Bc_raw_1	Bc_raw_2	mock_normalized_1	mock_normalized_2	Bc_normalized_1	Bc_normalized_2	log2FoldChange	lfcSE	stat	pvalue	padj
GAGTGGCGCAGCGGAAGCGTGGTGGG	26	sRNA_13577	PlantsmallRNAgenes	tsRNA	1223.76	832	1107	318	202	1900.33	2787.15	119.764	87.7835	-4.49655	0.459271	-9.79064	1.23513e-22	1.22525e-19
GTTCAAGCCTGTAGTCGTG	19	sRNA_13693	PlantsmallRNAgenes	other	46.719	36	40	7	3	82.2259	100.71	2.63633	1.30372	-5.51326	0.68436	-8.05607	7.87839e-16	2.60512e-13
GATCATGTTCGCAGTTTCACC	21	miR167a-3p	miRBase_sRNAanno_Cai_et_al_2018_top100	miRNA	1253.07	121	103	5233	5766	276.37	259.328	1970.84	2505.74	3.0626	0.379024	8.08022	6.46497e-16	2.60512e-13
TATATGTTTCAGTCTTATCCC	21	S19300	Cai_et_al_2018_vesicles	secondary siRNA	435.032	23	9	2203	1922	52.5332	22.6597	829.689	835.247	4.45902	0.559219	7.97366	1.54047e-15	3.82037e-13
CTTTGTCTACAATTTTGGAAA	21	miR158a-5p	miRBase_sRNAanno	miRNA	713.257	49	28	3019	3529	111.919	70.4969	1137.01	1533.6	3.86854	0.488232	7.92358	2.30771e-15	4.57849e-13
GCCGGCCGGGGGACGGACTGGGA	23	sRNA_9031	PlantsmallRNAgenes	other	5677.21	6222	3135	1180	368	14211.4	7893.14	444.409	159.922	-5.19261	0.727417	-7.13843	9.44041e-13	1.56082e-10
TTCTAAGTTCAACATATCGAC	21	TAS1c-siR602	Cai_et_al_2018_protoplasts_Cai_et_al_2018_top100_Cai_et_al_2018_vesicles	secondary siRNA	392.45	38	19	1901	1655	86.794	47.8372	715.951	719.216	3.40866	0.48726	6.99556	2.64196e-12	3.27603e-10
TTTGCTTCCAGCTTTTGTCTCC	22	miR773a	sRNAanno_PlantsmallRNAgenes	miRNA	336.555	28	28	1864	1173	63.9535	70.4969	702.016	509.753	3.17315	0.453244	7.00099	2.54167e-12	3.27603e-10
GAGAAAAGAAATCAGGTGGTAGGA	24	sRNA_19546	PlantsmallRNAgenes	hc-siRNA	61.3237	50	43	26	30	114.203	108.263	9.79207	13.0372	-3.28958	0.473813	-6.94278	3.84445e-12	4.23744e-10
AGCAAGGTGACATGTGGAAGAGAG	24	sRNA_7782	PlantsmallRNAgenes	hc-siRNA	53.7014	43	38	29	23	98.2143	95.6744	10.9219	9.99515	-3.21111	0.464184	-6.91775	4.58865e-12	4.55194e-10
TCCAATGTCTTTTCTAGTTCGT	22	TAS1c-siR483	Cai_et_al_2018_protoplasts_Cai_et_al_2018_top100_Cai_et_al_2018_vesicles	secondary siRNA	1609.73	181	112	8567	5792	413.413	281.988	3226.49	2517.04	3.04511	0.44632	6.82272	8.93356e-12	8.05645e-10
CGACGATCCGTAGCTGGT	18	sRNA_1458	PlantsmallRNAgenes	other	27.2795	21	23	4	4	47.9651	57.9082	1.50647	1.73829	-5.03126	0.746051	-6.74386	1.54236e-11	1.27502e-09
TGAAGCTGCCAGCATGATCTT	21	MIR167b/a-5p	PlantsmallRNAgenes	miRNA	178.087	17	11	809	785	38.8289	27.6952	304.684	341.139	3.27349	0.489222	6.69121	2.21327e-11	1.68889e-09
TGCAGAACTCACCTCGTGCGGGCCTCCCT	29	sRNA_18993	PlantsmallRNAgenes	other	142.401	47	183	4	0	107.35	460.748	1.50647	0	-8.50821	1.28971	-6.59701	4.19524e-11	2.81815e-09
AGTGGACGTATAGGGTGT	18	sRNA_7357	PlantsmallRNAgenes	other	32.7982	24	29	2	6	54.8173	73.0147	0.753236	2.60743	-5.28192	0.800935	-6.59469	4.26132e-11	2.81815e-09
TTGTTGATCTCAATAGCATTG	21	MIR863-5p	PlantsmallRNAgenes	miRNA	267.761	27	13	1257	1158	61.6694	32.7307	473.409	503.234	3.36372	0.511001	6.5826	4.62287e-11	2.86618e-09
CTGGTTCTCCTCGAAAGCT	19	sRNA_2169	PlantsmallRNAgenes	other	32.712	36	18	3	5	82.2259	45.3195	1.12985	2.17286	-5.29431	0.807877	-6.55336	5.62563e-11	3.28272e-09
AAAGGTGTGATTGGTGGGAAGTGA	24	sRNA_17979	PlantsmallRNAgenes	hc-siRNA	55.7264	45	39	34	21	102.782	98.1922	12.805	9.12601	-3.19106	0.488045	-6.53846	6.21536e-11	3.42536e-09
TGTTTTGTGCTTGAATCTAATT	22	miR403-5p	miRBase_sRNAanno	miRNA	94.3586	4	4	440	443	9.13621	10.071	165.712	192.515	4.22349	0.668461	6.31822	2.64587e-10	1.38142e-08
AGTAAGGGTAAAACGGGAAAACAG	24	sRNA_15419	PlantsmallRNAgenes	hc-siRNA	34.1031	20	34	9	4	45.681	85.6034	3.38956	1.73829	-4.65896	0.752651	-6.19007	6.01393e-10	2.98291e-08
CCTGGTTTAGTCACTTTCACT	21	miR161-3p	sRNAanno	miRNA	253.998	24	9	1225	1098	54.8173	22.6597	461.357	477.16	3.58929	0.582912	6.15752	7.38935e-10	3.49059e-08
TTCCACAGCTTTCTTGAACTT	21	miR396b-5p	miRBase_sRNAanno_PlantsmallRNAgenes_Cai_et_al_2018_top100_Cai_et_al_2018_vesicles	miRNA	10712.3	1125	613	63796	33848	2569.56	1543.38	24026.7	14709.4	3.23529	0.532182	6.0793	1.20708e-09	5.44283e-08
AACGGGGTTAGATGGTAGGACGGG	24	sRNA_4779	PlantsmallRNAgenes	hc-siRNA	25.3866	17	23	7	5	38.8289	57.9082	2.63633	2.17286	-4.32096	0.711914	-6.0695	1.28306e-09	5.5339e-08
ACTCATAAGATCGTGACACGT	21	miR5026	miRBase_sRNAanno_PlantsmallRNAgenes_Cai_et_al_2018_top100	miRNA	548.403	97	73	2422	2016	221.553	183.796	912.169	876.097	2.14017	0.354448	6.03804	1.56002e-09	6.44808e-08
TACTGCACGGTCTTGGCTCAACCCGC	26	S13563	Cai_et_al_2018_vesicles	putative hpRNA	132.421	85	118	34	59	194.144	297.094	12.805	25.6397	-3.67868	0.610089	-6.02975	1.64216e-09	6.51609e-08
AACTCGACTGCGTGAAGT	18	sRNA_11381	PlantsmallRNAgenes	hc-siRNA	28.9908	29	17	8	9	66.2375	42.8017	3.01294	3.91115	-3.98723	0.662742	-6.01627	1.78487e-09	6.55773e-08
ATTTATCGTTGACCCGGCCAAATC	24	sRNA_19469	PlantsmallRNAgenes	hc-siRNA	157.579	96	135	107	71	219.269	339.896	40.2981	30.8546	-2.97184	0.493942	-6.01658	1.78138e-09	6.55773e-08
GCACGGTCTTGGCTCAACCCGC	22	S12890	Cai_et_al_2018_vesicles	putative hpRNA	73.1441	88	31	14	19	200.997	78.0502	5.27265	8.25686	-4.37352	0.729867	-5.99222	2.06991e-09	7.33338e-08
CCCGTCTTGTATCAACTGAAT	21	miR168b-3p	miRBase_sRNAanno	miRNA	103.874	10	7	510	421	22.8405	17.6242	192.075	182.955	3.20691	0.537547	5.96582	2.43403e-09	8.04852e-08
AATGGATCTGGCCAAAGTTGAGGG	24	sRNA_15249/15250/15747/4331	PlantsmallRNAgenes	hc-siRNA	222.088	152	149	232	181	347.176	375.144	87.3754	78.6575	-2.12043	0.355306	-5.9679	2.40321e-09	8.04852e-08
TTTTCTTGGCCCATCCACTTC	21	miR3440b-5p	miRBase	miRNA	81.1169	5	5	402	343	11.4203	12.5887	151.4	149.058	3.64799	0.613705	5.94421	2.77785e-09	8.88913e-08
CTACTGCACGGGCCGGCTCAACCCG	25	S13204	Cai_et_al_2018_vesicles	other	56.0755	42	42	22	33	95.9302	105.745	8.28559	14.3409	-3.16223	0.536481	-5.8944	3.76048e-09	1.16575e-07
TTAGATTCACGCACAAACTCG	21	miR403-3p	miRBase_sRNAanno_PlantsmallRNAgenes	miRNA	1404.48	212	126	6882	5119	484.219	317.236	2591.88	2224.57	2.58638	0.439642	5.88293	4.03078e-09	1.17604e-07
ACGGGTTGGCGGGACGGGTTTGGC	24	sRNA_7526	PlantsmallRNAgenes	hc-siRNA	162.359	105	120	140	126	239.826	302.13	52.7265	54.756	-2.33333	0.396601	-5.88331	4.02148e-09	1.17604e-07
GAGAGAGGTGAGAAAAAGTAGGAG	24	sRNA_19150/5821	PlantsmallRNAgenes	hc-siRNA	24.1258	21	17	6	8	47.9651	42.8017	2.25971	3.47657	-3.99687	0.680085	-5.87702	4.17727e-09	1.18396e-07
AAAGGTCAAAATTTGGGGTCGACA	24	sRNA_12739	PlantsmallRNAgenes	hc-siRNA	156.774	97	135	67	93	221.553	339.896	25.2334	40.4152	-3.09748	0.539019	-5.74652	9.11008e-09	2.51033e-07
TGAAGCTGCCAGCATGATCTA	21	miR167b/a-5p	miRBase_sRNAanno_PlantsmallRNAgenes	miRNA	42902.1	7376	4439	217937	141532	16847.2	11176.3	82079	61505.8	2.35717	0.411132	5.73336	9.84591e-09	2.63977e-07
AGATTTTGACAAAGTGGGCTGGGC	24	sRNA_4210	PlantsmallRNAgenes	hc-siRNA	121.861	77	100	93	57	175.872	251.775	35.0255	24.7706	-2.8351	0.496472	-5.7105	1.12647e-08	2.94068e-07
TATTATCAGAGTAGTTATGAT	21	TAS1b	PlantsmallRNAgenes	secondary siRNA	111.076	10	3	544	481	22.8405	7.55324	204.88	209.029	3.74824	0.657361	5.70195	1.18446e-08	3.01278e-07
AGATGATGGGCTTAGATGATGGGC	24	S11815	PlantsmallRNAgenes_Cai_et_al_2018_top100	hc-siRNA	162.435	110	117	119	136	251.246	294.576	44.8175	59.1018	-2.3937	0.422	-5.67227	1.40914e-08	3.49467e-07
CTGCACGGTCTTGGCTCAACCCGC	24	S11983	Cai_et_al_2018_vesicles	putative hpRNA	55.8388	40	42	27	37	91.3621	105.745	10.1687	16.0792	-2.91322	0.514876	-5.6581	1.53054e-08	3.70317e-07
ATTGGGCTTTTATTTTGTTGTATT	24	sRNA_18507	PlantsmallRNAgenes	hc-siRNA	172.23	17	18	655	824	38.8289	45.3195	246.685	358.087	2.84711	0.516434	5.51302	3.52724e-08	8.33099e-07
GAGCTCCTTGAAGTTCAATGG	21	miR159b-5p	miRBase_sRNAanno	miRNA	659.969	72	79	2298	3247	164.452	198.902	865.468	1411.05	2.64805	0.482031	5.49352	3.93994e-08	9.08935e-07
TAGGTCATCGTCAAGATT	18	sRNA_3460	PlantsmallRNAgenes	other	56.2635	75	18	12	9	171.304	45.3195	4.51941	3.91115	-4.68444	0.854836	-5.47993	4.25483e-08	9.59272e-07
AAGAGGGAAAAGGGCTATTAAGCT	24	sRNA_9030	PlantsmallRNAgenes	other	185.609	103	165	134	95	235.257	415.428	50.4668	41.2843	-2.82435	0.519787	-5.43366	5.52085e-08	1.21704e-06
CTACTGCATGGGCCTGGCTCAACCCGC	27	sRNA_3468	PlantsmallRNAgenes	other	183.82	94	202	3	25	214.701	508.585	1.12985	10.8643	-5.92324	1.09362	-5.41616	6.08935e-08	1.31318e-06
TTTGCATATACTCGAATACCT	21	TAS2-siR165	Cai_et_al_2018_vesicles	secondary siRNA	60.8186	4	2	336	236	9.13621	5.0355	126.544	102.559	3.9997	0.747872	5.34811	8.88762e-08	1.83678e-06
TAGCTAAGGATTTGCATTCTC	21	MIR5663-5p	PlantsmallRNAgenes	miRNA	142.508	9	17	668	587	20.5565	42.8017	251.581	255.094	3.00942	0.562322	5.35177	8.70985e-08	1.83678e-06
TTCGATGTCTAGCAGTGCCA	20	miR775	miRBase_sRNAanno_PlantsmallRNAgenes	miRNA	219.512	30	15	878	1015	68.5216	37.7662	330.671	441.09	2.85441	0.539711	5.28878	1.23136e-07	2.49288e-06
AATATGTCTTGGATTTTGATTCTA	24	sRNA_19165/19202/19356/6101/13248	PlantsmallRNAgenes	hc-siRNA	74.6143	4	5	294	382	9.13621	12.5887	110.726	166.006	3.67783	0.696099	5.28348	1.26751e-07	2.51474e-06
AGCGGGCCTCGGTTTTATATGGGT	24	sRNA_4792	PlantsmallRNAgenes	hc-siRNA	67.8439	38	61	35	41	86.794	153.583	13.1816	17.8174	-2.95498	0.561706	-5.26073	1.43487e-07	2.79096e-06
CTACTGCACGGGCCTGGCTCATCCCGC	27	sRNA_14862	PlantsmallRNAgenes	other	1430.93	693	1580	70	314	1582.85	3978.04	26.3633	136.456	-5.09467	0.971239	-5.24554	1.55828e-07	2.97272e-06
TTAGTTGTCGTCGTATCTTTG	21	miR850-3p	sRNAanno	miRNA	159.712	17	10	954	496	38.8289	25.1775	359.293	215.548	3.16187	0.604395	5.23147	1.68167e-07	3.14757e-06
AAAGAGGGTAGAAATGAAAATGGC	24	sRNA_17469	PlantsmallRNAgenes	hc-siRNA	38.3727	26	29	26	26	59.3854	73.0147	9.79207	11.2989	-2.65034	0.507068	-5.22679	1.72477e-07	3.16847e-06
TTATAAGCCATCTTACTAGTT	21	miR844-3p	miRBase_sRNAanno_PlantsmallRNAgenes	miRNA	56.9901	1	3	263	274	2.28405	7.55324	99.0505	119.073	4.50174	0.862507	5.21937	1.79537e-07	3.23819e-06
TTAGATTCACGCACAAACTCGT	22	MIR403-3p	Cai_et_al_2018_top100_Cai_et_al_2018_vesicles	miRNA	157.272	24	18	771	549	54.8173	45.3195	290.372	238.58	2.39882	0.461538	5.19746	2.02025e-07	3.57874e-06
AGTTACTAATTCATGATCTGGC	22	sRNA_1/6	PlantsmallRNAgenes	other	45649.6	10109	6132	186760	169668	23089.5	15438.8	70337.2	73732.9	1.90275	0.368762	5.15984	2.47161e-07	4.30146e-06
AAGACTAGGCCTGGGCACGAAGCG	24	sRNA_16100	PlantsmallRNAgenes	hc-siRNA	52.3541	34	43	22	35	77.6578	108.263	8.28559	15.21	-2.98865	0.582312	-5.13238	2.86106e-07	4.89339e-06
AGGGAGAAAAAGTAGGAGAGAAGG	24	sRNA_6096	PlantsmallRNAgenes	hc-siRNA	15.9759	13	12	6	4	29.6927	30.213	2.25971	1.73829	-3.89717	0.762237	-5.1128	3.17418e-07	5.33692e-06
TCAGCTGAGCTTTCTCGTCATC	22	miR779-5p	sRNAanno	miRNA	141.524	15	16	779	456	34.2608	40.284	293.385	198.165	2.72363	0.536205	5.07945	3.78519e-07	6.25819e-06
ACAGGACGAGTTGGCGGGACGGGT	24	sRNA_18524/5887	PlantsmallRNAgenes	hc-siRNA	193.954	125	137	221	143	285.507	344.931	83.2326	62.1438	-2.11499	0.422175	-5.00975	5.45003e-07	8.86299e-06
TGCACGGTCTTGGCTCAACCCGC	23	S11278	Cai_et_al_2018_vesicles	putative hpRNA	169.936	202	71	29	66	461.379	178.76	10.9219	28.6817	-4.01841	0.806556	-4.98218	6.28717e-07	1.00595e-05
ATAGAATGGGCGAAGATAAACAAA	24	sRNA_3790	PlantsmallRNAgenes	hc-siRNA	30.0622	18	26	19	15	41.1129	65.4614	7.15574	6.51858	-2.9563	0.5967	-4.95441	7.25486e-07	1.14235e-05
ACTGCACGGTCTTGGCTCAACCCGC	25	S19639	Cai_et_al_2018_vesicles	putative hpRNA	121.34	79	106	26	65	180.44	266.881	9.79207	28.2472	-3.55934	0.721626	-4.93239	8.12285e-07	1.25904e-05
CGCTATCCATCCTGAGTTTCA	21	miR390a-3p	miRBase_sRNAanno	miRNA	958.619	162	78	4670	3473	370.016	196.384	1758.81	1509.27	2.52717	0.514333	4.91349	8.94689e-07	1.36543e-05
GGGCTGTGAGAAAAAATAGGAAAG	24	sRNA_10343	PlantsmallRNAgenes	hc-siRNA	23.0518	13	23	3	8	29.6927	57.9082	1.12985	3.47657	-4.26727	0.871646	-4.89564	9.79867e-07	1.47277e-05
ATGACTCCATAACTTTTAGACCGT	24	sRNA_12394/12395	PlantsmallRNAgenes	hc-siRNA	847.939	159	162	3835	2707	363.164	407.875	1444.33	1176.39	1.76552	0.363387	4.85851	1.1827e-06	1.7511e-05
AAAGAGTGAGAAGCCGATGAAGAA	24	sRNA_10357	PlantsmallRNAgenes	other	18.2568	10	18	6	6	22.8405	45.3195	2.25971	2.60743	-3.8048	0.790386	-4.81385	1.48049e-06	2.15978e-05
AAGCTGACGGACGAAAGAAAAATC	24	sRNA_11691	PlantsmallRNAgenes	other	35.0831	21	29	26	22	47.9651	73.0147	9.79207	9.56058	-2.63978	0.549269	-4.80599	1.53985e-06	2.21381e-05
GATGAGACTAGTGGATGTGAGGGA	24	sRNA_579	PlantsmallRNAgenes	other	27.4148	15	26	16	9	34.2608	65.4614	6.02589	3.91115	-3.31498	0.695922	-4.76343	1.90326e-06	2.69719e-05
ACGGTATCTCTCCTACGTAGC	21	miR391-3p	miRBase_sRNAanno_Cai_et_al_2018_top100_Cai_et_al_2018_vesicles	miRNA	187.343	29	12	784	823	66.2375	30.213	295.268	357.653	2.75194	0.578107	4.76027	1.93337e-06	2.70127e-05
GCTCTCTAGCCTTCTGTCATC	21	miR157a-3p/b-3p	miRBase_sRNAanno_PlantsmallRNAgenes	miRNA	42.2276	3	2	215	175	6.85216	5.0355	80.9729	76.05	3.7149	0.782596	4.74689	2.06568e-06	2.84604e-05
CTACTGCACGGGCCTGGCTCAACCCGC	27	sRNA_3467/10309/10316	PlantsmallRNAgenes	other	1412.37	802	1425	90	451	1831.81	3587.79	33.8956	195.992	-4.55971	0.963767	-4.73113	2.23273e-06	2.99904e-05
GAGGGTGAAAGATACGTAAGGAGT	24	sRNA_16744	PlantsmallRNAgenes	hc-siRNA	36.2759	20	34	24	11	45.681	85.6034	9.03883	4.78029	-3.23645	0.684134	-4.73073	2.23719e-06	2.99904e-05
GAATAAAGAAGTGGGACCCGGTGC	24	sRNA_3499/9692/14555	PlantsmallRNAgenes	other	57.5076	41	36	58	55	93.6462	90.6389	21.8438	23.9014	-2.01154	0.429383	-4.68472	2.80343e-06	3.708e-05
TATGAGAGTATTATAAGTCAC	21	miR400	miRBase_sRNAanno_PlantsmallRNAgenes	miRNA	39.4693	2	2	201	167	4.5681	5.0355	75.7002	72.5735	3.95154	0.849078	4.65392	3.25682e-06	4.1958e-05
AAGGATTGGCAAAGTGAAAGGTGG	24	sRNA_4732/13834	PlantsmallRNAgenes	hc-siRNA	38.5128	21	34	29	22	47.9651	85.6034	10.9219	9.56058	-2.69898	0.579681	-4.65598	3.22444e-06	4.1958e-05
AGAGGACGGGTTGGCGAGACGGGT	24	sRNA_11457	PlantsmallRNAgenes	hc-siRNA	30.2941	19	24	23	20	43.397	60.4259	8.66221	8.69143	-2.57726	0.555752	-4.63743	3.52771e-06	4.48652e-05
TGATTGAGCCGTGTCAATATC	21	miR170-3p	miRBase_sRNAanno_Cai_et_al_2018_top100	miRNA	624.467	104	49	3349	2015	237.541	123.37	1261.29	875.662	2.56397	0.553786	4.6299	3.65845e-06	4.5939e-05
CTACTGCACGGGCCGGCTCAACCCGC	26	S10325	PlantsmallRNAgenes_Cai_et_al_2018_vesicles	other	97.3051	68	77	29	67	155.316	193.867	10.9219	29.1163	-3.1283	0.676729	-4.62268	3.78805e-06	4.69718e-05
AATGGCTGCCACTGAATTTTGATG	24	sRNA_14840	PlantsmallRNAgenes	hc-siRNA	28.7232	19	23	13	20	43.397	57.9082	4.89603	8.69143	-2.90451	0.633225	-4.58685	4.49984e-06	5.51091e-05
AACAAGGTGACATGTGGAAGAGAG	24	sRNA_17259	PlantsmallRNAgenes	hc-siRNA	27.465	19	20	22	18	43.397	50.355	8.28559	7.82229	-2.53826	0.554354	-4.57877	4.67714e-06	5.6582e-05
TGGAAATAGCTGGTTCTC	18	sRNA_10125	PlantsmallRNAgenes	other	14.4996	12	12	1	0	27.4086	30.213	0.376618	0	-7.15851	1.5706	-4.55783	5.16847e-06	6.17726e-05
TGCGGGAAGCATTTGCACATG	21	miR822-5p	miRBase_PlantsmallRNAgenes_Cai_et_al_2018_top100	miRNA	136.969	24	21	638	460	54.8173	52.8727	240.282	199.903	2.03098	0.448844	4.52491	6.04204e-06	7.13536e-05
AGGATATATGGTGAGACGGTTTGG	24	sRNA_15332	PlantsmallRNAgenes	hc-siRNA	29.6993	21	22	26	13	47.9651	55.3904	9.79207	5.64943	-2.73335	0.606209	-4.50893	6.51554e-06	7.60402e-05
ACGGATTGGCGGGACGGGTTTGAC	24	sRNA_6726	PlantsmallRNAgenes	hc-siRNA	82.2344	50	63	89	52	114.203	158.618	33.519	22.5977	-2.27745	0.505924	-4.50156	6.74553e-06	7.78089e-05
ATATGGTGTGACGGGTTTGAGTGG	24	sRNA_14104	PlantsmallRNAgenes	hc-siRNA	29.4637	11	34	12	6	25.1246	85.6034	4.51941	2.60743	-3.94509	0.884064	-4.46246	8.10259e-06	9.19977e-05
CTGCACGGGCCGGCTCAACCCGC	23	S11585	Cai_et_al_2018_vesicles	other	32.2641	38	13	8	15	86.794	32.7307	3.01294	6.51858	-3.66207	0.821157	-4.45964	8.20978e-06	9.19977e-05
TATTGGCCTGGTTCACTCAGA	21	miR170-5p/miR171a-5p	miRBase_sRNAanno_PlantsmallRNAgenes	miRNA	608.548	134	82	2767	2024	306.063	206.455	1042.1	879.573	1.90535	0.427353	4.45849	8.25383e-06	9.19977e-05
CGCTATCCATCCTGAGTTCC	20	miR390b-3p	miRBase	miRNA	89.7815	15	6	384	380	34.2608	15.1065	144.621	165.137	2.63731	0.594932	4.43297	9.29444e-06	0.000102445
AAAGAAAGTTGGGTGTGTTGGCA	23	sRNA_5806	PlantsmallRNAgenes	hc-siRNA	29.0991	19	24	23	9	43.397	60.4259	8.66221	3.91115	-3.03269	0.687224	-4.41296	1.01967e-05	0.000111155
ACGGGTACTGGATTGAGAATGGGC	24	sRNA_9467	PlantsmallRNAgenes	hc-siRNA	36.6909	14	41	18	11	31.9767	103.228	6.77912	4.78029	-3.53973	0.805571	-4.39406	1.11251e-05	0.000119958
AAGACGGATTTGGAGGGACGGGTT	24	sRNA_16342/18334/18377/18560/18997/19203/3498/9195/9836/1324/13817	PlantsmallRNAgenes	hc-siRNA	27.4519	16	23	20	18	36.5448	57.9082	7.53236	7.82229	-2.61675	0.596639	-4.38582	1.15552e-05	0.000123256
ACGGGTTGGCGGGACGGGTTTGAC	24	sRNA_10541	PlantsmallRNAgenes	hc-siRNA	15.421	10	13	7	8	22.8405	32.7307	2.63633	3.47657	-3.18652	0.731925	-4.35361	1.33913e-05	0.000141321
AGAGAAAGAGATAGAAGAAATGAG	24	sRNA_9647	PlantsmallRNAgenes	hc-siRNA	41.089	24	32	40	32	54.8173	80.5679	15.0647	13.9063	-2.21976	0.510903	-4.34478	1.39416e-05	0.000145579
TTTTACTGCTACTTGTGTTCC	21	miR5012	miRBase_PlantsmallRNAgenes	miRNA	37.8161	3	3	203	139	6.85216	7.55324	76.4534	60.4055	3.25125	0.756013	4.30053	1.70391e-05	0.000176071
AGATATTAGTGCGGTTCAATC	21	miR171b-5p	miRBase	miRNA	106.253	20	17	462	374	45.681	42.8017	173.997	162.53	1.92637	0.44935	4.28701	1.81094e-05	0.000185202
AAGCGCGGAAAGAACAGTAGATGC	24	S10290	PlantsmallRNAgenes_Cai_et_al_2018_top100	other	28.501	14	28	11	17	31.9767	70.4969	4.1428	7.38772	-3.15424	0.741515	-4.25378	2.10188e-05	0.000212762
ACTGCAAGGGCTGGCTCAACCCGC	24	sRNA_10270	PlantsmallRNAgenes	other	28.0204	18	25	4	15	41.1129	62.9437	1.50647	6.51858	-3.71141	0.875478	-4.2393	2.24218e-05	0.000224671
CTATTGCGAGGGCTTGGCTCAACCCGC	27	sRNA_10976	PlantsmallRNAgenes	other	22.4026	24	11	5	12	54.8173	27.6952	1.88309	5.21486	-3.55867	0.840866	-4.23216	2.31462e-05	0.00022961
GGTTTCGTGGTGTAGTTGGTTATC	24	sRNA_16409	PlantsmallRNAgenes	tsRNA	188.337	29	20	598	947	66.2375	50.355	225.218	411.539	2.44683	0.57977	4.22035	2.43924e-05	0.000239577
GGGCGAGAGTAGTACTAGGATGGT	24	sRNA_8894/8921	PlantsmallRNAgenes	hc-siRNA	27.3803	13	27	13	16	29.6927	67.9792	4.89603	6.95315	-3.04223	0.721619	-4.21584	2.48849e-05	0.000242018
AGTGGGACAACAATGGAGATGTGG	24	sRNA_18489	PlantsmallRNAgenes	hc-siRNA	23.1111	13	21	17	8	29.6927	52.8727	6.4025	3.47657	-3.04888	0.72413	-4.2104	2.54917e-05	0.000245512
AGGGACAAAAATAGGGATGGGTTG	24	sRNA_4743	PlantsmallRNAgenes	hc-siRNA	21.1764	15	19	0	6	34.2608	47.8372	0	2.60743	-5.01643	1.19373	-4.20232	2.64194e-05	0.000252
TTAGAGTTTTCTGGATACTTA	21	miR781b/a	miRBase_PlantsmallRNAgenes	miRNA	33.1193	1	1	159	156	2.28405	2.51775	59.8822	67.7932	4.73549	1.12875	4.19533	2.72474e-05	0.00025559
GAGGGTGAGGAATACGTAAGGAGC	24	sRNA_12908	PlantsmallRNAgenes	hc-siRNA	15.2689	10	13	10	4	22.8405	32.7307	3.76618	1.73829	-3.31498	0.790259	-4.1948	2.73111e-05	0.00025559
TTTGGATTGAAGGGAGCTCTT	21	miR159b-3p	miRBase_sRNAanno_PlantsmallRNAgenes_Cai_et_al_2018_protoplasts_Cai_et_al_2018_top100_Cai_et_al_2018_vesicles	miRNA	6600.34	1502	918	30889	20770	3430.65	2311.29	11633.4	9026.05	1.84707	0.443599	4.16384	3.12943e-05	0.000290131
TTGTTTAGGTCCCTTAGTTTCT	22	miR840-3p	sRNAanno	miRNA	36.2872	3	4	172	146	6.85216	10.071	64.7783	63.4475	2.93177	0.706349	4.15059	3.31615e-05	0.000304594
TTCGTTGTCTGTTCGACCTTG	21	miR858b	miRBase_sRNAanno	miRNA	48.8269	7	4	259	165	15.9884	10.071	97.544	71.7043	2.68995	0.648474	4.14813	3.35205e-05	0.000305067
AAGAGAGAAGCGCAAGGGCAGAAG	24	sRNA_3784	PlantsmallRNAgenes	hc-siRNA	50.9309	10	68	13	11	22.8405	171.207	4.89603	4.78029	-4.32291	1.04269	-4.14591	3.3846e-05	0.00030523
ATAGGAAAAATCAATTGGGGGCCT	24	sRNA_13292	PlantsmallRNAgenes	hc-siRNA	36.6131	39	17	11	24	89.078	42.8017	4.1428	10.4297	-3.18957	0.771639	-4.1335	3.57277e-05	0.000316446
TCAATGCATTGAAAGTGACTA	21	miR161.2	miRBase_Cai_et_al_2018_top100_Cai_et_al_2018_vesicles	miRNA	167.501	26	11	987	486	59.3854	27.6952	371.722	211.202	2.7372	0.662053	4.13441	3.55864e-05	0.000316446
GCGGGGATAGCTCAGTTGGGAGA	23	sRNA_15290	PlantsmallRNAgenes	tsRNA	56.6782	36	50	9	35	82.2259	125.887	3.38956	15.21	-3.49095	0.857513	-4.07102	4.68084e-05	0.00041092
AATGGCTGCCACTGGATTTTGATG	24	sRNA_4737	PlantsmallRNAgenes	hc-siRNA	112.473	59	90	122	98	134.759	226.597	45.9474	42.588	-2.02684	0.499611	-4.05684	4.9741e-05	0.000432834
AGAAAACTCTGTAGCGCAGTGCGG	24	sRNA_8083	PlantsmallRNAgenes	other	56.2956	31	46	62	35	70.8056	115.816	23.3503	15.21	-2.26904	0.561895	-4.03818	5.38669e-05	0.000464661
TATTCTGGTGTCCTAGGCGTAGAGG	25	sRNA_11003	PlantsmallRNAgenes	hc-siRNA	3968.7	2232	3210	2534	4005	5098.01	8081.97	954.35	1740.46	-2.29011	0.567687	-4.03411	5.48107e-05	0.000468726
AGATGATGGGCTTAGATGATGGGT	24	sRNA_8521	PlantsmallRNAgenes	hc-siRNA	71.7284	36	61	63	63	82.2259	153.583	23.7269	27.378	-2.20393	0.546974	-4.02932	5.5938e-05	0.000474278
GCAGCACCATTAAGATTCACA	21	miR172e-5p/b-5p	sRNAanno	miRNA	922.71	194	89	3556	3876	443.106	224.08	1339.25	1684.4	2.17896	0.541793	4.02176	5.77646e-05	0.000485614
ATAGGTGGCTGCTTATAATTGGAC	24	sRNA_11618	PlantsmallRNAgenes	hc-siRNA	19.376	17	11	13	14	38.8289	27.6952	4.89603	6.084	-2.60721	0.650534	-4.0078	6.12868e-05	0.000510895
CCAATGTCTTTTCTAGTTCGT	21	S16971	Cai_et_al_2018_top100	secondary siRNA	130.633	15	2	780	436	34.2608	5.0355	293.762	189.473	3.60638	0.90058	4.0045	6.21475e-05	0.000513753
TACCTGGTTGATTCTGCC	18	sRNA_9126	PlantsmallRNAgenes	hc-siRNA	44.2616	61	11	7	17	139.327	27.6952	2.63633	7.38772	-4.06894	1.01876	-3.99403	6.49606e-05	0.000528204
ACACGATGTTCAATAGATTTA	21	TAS2-siR710	Cai_et_al_2018_top100	secondary siRNA	69.1977	11	2	311	298	25.1246	5.0355	117.128	129.502	3.01072	0.753523	3.99552	6.45519e-05	0.000528204
TTGTTTAGGTCCCTTAGTTTC	21	miR840-3p	miRBase	miRNA	16.4773	0	0	85	78	0	0	32.0125	33.8966	6.22301	1.56034	3.98824	6.6565e-05	0.000536849
TTGAATTGAAGTGCTTGAATT	21	miR846-3p	miRBase_sRNAanno_PlantsmallRNAgenes	miRNA	16.2817	0	0	91	71	0	0	34.2722	30.8546	6.20637	1.56226	3.97268	7.10683e-05	0.000563998
AAGGACAAGAATGAAACAGAGACC	24	sRNA_14367/15044	PlantsmallRNAgenes	other	50.3203	33	32	65	48	75.3737	80.5679	24.4802	20.8594	-1.77983	0.447802	-3.97458	7.05025e-05	0.000563998
TTGGACTGAAGGGAGCTCCTTC	22	MIR319c	PlantsmallRNAgenes	miRNA	49.3889	9	5	230	179	20.5565	12.5887	86.6221	77.7883	2.30033	0.583035	3.94545	7.96505e-05	0.00062709
TAGCCAAGGATGACTTGCCTG	21	miR169h/k/l/m/n/i/j	miRBase_sRNAanno	miRNA	60.1758	12	7	253	231	27.4086	17.6242	95.2843	100.386	2.11073	0.536479	3.93441	8.34001e-05	0.00065144
TCGGACCAGGCTTCATTCCCC	21	miR166e-3p/f/b-3p/a-3p/g/c/d	miRBase_sRNAanno_PlantsmallRNAgenes_Cai_et_al_2018_protoplasts_Cai_et_al_2018_top100_Cai_et_al_2018_vesicles	miRNA	24067	5661	3223	119093	69887	12930	8114.7	44852.6	30370.9	1.83769	0.470748	3.90378	9.47032e-05	0.000733949
ATAAGTGGGCTTAACTGGGTTAAC	24	sRNA_15022	PlantsmallRNAgenes	hc-siRNA	43.3006	31	27	36	48	70.8056	67.9792	13.5582	20.8594	-2.01619	0.517909	-3.89294	9.90387e-05	0.0007616
AACTCACCCGTCTATGTAAAACGC	24	sRNA_14123	PlantsmallRNAgenes	hc-siRNA	23.7844	15	18	24	15	34.2608	45.3195	9.03883	6.51858	-2.34661	0.609462	-3.85029	0.00011798	0.000900276
TTCCACAGCTTTCTTGAACTG	21	miR396a-5p	miRBase_sRNAanno_PlantsmallRNAgenes_Cai_et_al_2018_protoplasts_Cai_et_al_2018_top100_Cai_et_al_2018_vesicles	miRNA	1881.85	235	65	13132	4329	536.752	163.654	4945.75	1881.26	3.28429	0.858839	3.82411	0.000131248	0.000993876
AAAGCCGACGGGTACATAGAAACC	24	sRNA_5137	PlantsmallRNAgenes	hc-siRNA	154.13	65	148	123	113	148.463	372.627	46.324	49.1066	-2.44773	0.642527	-3.80954	0.000139224	0.00104629
AAAAGACTAAGGCTGTAAATGGTA	24	sRNA_11644	PlantsmallRNAgenes	other	111.84	63	77	141	130	143.895	193.867	53.1031	56.4943	-1.62245	0.426876	-3.80075	0.000144261	0.00106796
AATGACGTGGCGGCTTGTAATTAG	24	sRNA_3725/2284	PlantsmallRNAgenes	hc-siRNA	232.242	130	155	342	260	296.927	390.251	128.803	112.989	-1.50574	0.396124	-3.8012	0.000143998	0.00106796
ATACGCGAGTACGGTGGAAGTATG	24	sRNA_13074/13095	PlantsmallRNAgenes	other	17.6649	10	15	14	11	22.8405	37.7662	5.27265	4.78029	-2.5839	0.683524	-3.78026	0.000156666	0.0011512
ATCATGCGATCTCTTTGGATT	21	miR393b-3p	miRBase_sRNAanno_PlantsmallRNAgenes_Cai_et_al_2018_top100_Cai_et_al_2018_vesicles	miRNA	287.874	47	10	1434	1102	107.35	25.1775	540.07	478.898	2.93775	0.784535	3.74458	0.000180699	0.00131804
TTGAGCCGTGCCAATATCACG	21	miR171b-3p/c-3p	miRBase_PlantsmallRNAgenes	miRNA	23210.5	6071	3948	106087	66919	13866.5	9940.07	39954.3	29081.1	1.53595	0.410501	3.74165	0.000182815	0.00132374
GGGGGTGTAGCTCATATGGTAGAG	24	sRNA_19216/5162/2415/2623/10923/14834	PlantsmallRNAgenes	tsRNA	222.91	206	106	143	231	470.515	266.881	53.8564	100.386	-2.25889	0.60529	-3.7319	0.000190039	0.00136608
GCAGCACCATTAAGATTCAC	20	miR172b-5p/e-5p	miRBase_PlantsmallRNAgenes	miRNA	575.169	107	30	2400	2478	244.394	75.5324	903.883	1076.87	2.62798	0.706945	3.71738	0.000201302	0.00143663
AGAGAAAGTGGAGATGTGGAGATC	24	MIR8167c/d/f	PlantsmallRNAgenes	miRNA	20.2786	20	10	18	8	45.681	25.1775	6.77912	3.47657	-2.78426	0.749828	-3.71319	0.000204659	0.00145016
AATGGCTGCCACTGAATTTTAATG	24	sRNA_7326/7709/13439	PlantsmallRNAgenes	hc-siRNA	55.7487	28	46	49	57	63.9535	115.816	18.4543	24.7706	-2.05464	0.560786	-3.66386	0.000248447	0.00172349
TTTAGGTCGAGCTTCATTGGA	21	miR843	miRBase_sRNAanno_PlantsmallRNAgenes	miRNA	1847.79	435	207	8651	6025	993.563	521.174	3258.12	2618.29	1.95538	0.533668	3.66404	0.000248266	0.00172349
ATGGATCTGGCCAAAGTTGAGGGT	24	sRNA_3804	PlantsmallRNAgenes	hc-siRNA	45.8587	28	30	59	50	63.9535	75.5324	22.2205	21.7286	-1.6641	0.453814	-3.66692	0.000245486	0.00172349
AACTAAAAGGCGGTGAATGAATGG	24	sRNA_3726	PlantsmallRNAgenes	hc-siRNA	21.5603	19	12	22	10	43.397	30.213	8.28559	4.34572	-2.53757	0.695358	-3.64931	0.000262949	0.00181143
ATAGGAGGAGAAAACTTGGGGAGT	24	sRNA_9148	PlantsmallRNAgenes	hc-siRNA	26.3111	10	28	12	17	22.8405	70.4969	4.51941	7.38772	-2.96987	0.824478	-3.60212	0.000315627	0.00215932
TAGCAACTGTTCTTTAGACGA	21	TAS1c-siR196	Cai_et_al_2018_top100_Cai_et_al_2018_vesicles	secondary siRNA	28.5062	1	0	179	102	2.28405	0	67.4146	44.3263	5.54631	1.54458	3.59082	0.000329641	0.00223975
GAGAATAGAGATGAGTTGGAGTGT	24	sRNA_10319	PlantsmallRNAgenes	hc-siRNA	17.7089	9	16	15	10	20.5565	40.284	5.64927	4.34572	-2.59422	0.723277	-3.58676	0.00033481	0.0022594
TCCGCTGTAGCACACAGGCC	20	S10491	Cai_et_al_2018_top100_Cai_et_al_2018_vesicles	other	37.1249	4	6	143	162	9.13621	15.1065	53.8564	70.4006	2.36809	0.667879	3.54568	0.000391602	0.00262479
ATCATGCTATCTCTTTGGATT	21	miR393a-3p	miRBase_sRNAanno_PlantsmallRNAgenes	miRNA	9.98776	0	0	53	46	0	0	19.9607	19.9903	5.50097	1.55423	3.53935	0.000401121	0.00267055
TTTCTACCATCCGATCAACAAG	22	sRNA-TAS2-D9(-)	PlantsmallRNAgenes	secondary siRNA	4135.66	1002	464	19257	13423	2288.62	1168.23	7252.53	5833.26	1.92025	0.545495	3.5202	0.000431214	0.00285176
GGTCCCGTAGCTCAGTTGGT	20	sRNA_15490/18533/7401/3053	PlantsmallRNAgenes	tsRNA	675.901	143	43	2965	2651	326.62	108.263	1116.67	1152.05	2.38147	0.68028	3.50072	0.000463996	0.00304824
TGGAACAGTTTGTGTTTTGTT	21	MIR5998b/a	PlantsmallRNAgenes	miRNA	9.64012	0	0	47	48	0	0	17.701	20.8594	5.44886	1.55751	3.49845	0.000467977	0.00305416
AGCTAAGGATTTGCATTCTCA	21	miR5663-5p	miRBase	miRNA	36.4646	5	6	168	129	11.4203	15.1065	63.2718	56.0598	2.17637	0.623136	3.49261	0.000478331	0.00310134
AAAGTGAGAGTGTGGAAAAACGTG	24	sRNA_9268	PlantsmallRNAgenes	hc-siRNA	16.3585	17	7	10	12	38.8289	17.6242	3.76618	5.21486	-2.6654	0.7651	-3.48373	0.000494486	0.00318526
ATTTCTAGTGGGTCGTATTCA	21	miR841a-3p	miRBase_sRNAanno	miRNA	30.2087	0	1	223	79	0	2.51775	83.9858	34.3312	5.62172	1.61896	3.47243	0.000515765	0.00328944
AGGGTAACGCGACTTAGTGGAATC	24	sRNA_19530	PlantsmallRNAgenes	hc-siRNA	55.3882	23	52	55	40	52.5332	130.923	20.714	17.3829	-2.26292	0.651831	-3.47164	0.00051729	0.00328944
ATACAGGCTCGACTCTACACATGT	24	sRNA_19040	PlantsmallRNAgenes	hc-siRNA	77.6256	18	15	315	260	41.1129	37.7662	118.635	112.989	1.55279	0.457657	3.3929	0.000691561	0.00436961
TCACTCCTCTTCTTCTTGATG	21	miR847	miRBase_sRNAanno_PlantsmallRNAgenes	miRNA	373.171	48	7	2662	835	109.635	17.6242	1002.56	362.867	3.41984	1.01314	3.37549	0.000736834	0.0046262
ATCTGATTCTGTCAACACTTGGCC	24	sRNA_6973/14125	PlantsmallRNAgenes	other	10.7772	0	0	81	29	0	0	30.5061	12.6026	5.61303	1.66922	3.36267	0.000771936	0.00481611
TCTTCTCCAAATAGTTTAGGTT	22	miR830-5p	miRBase	miRNA	27.9867	5	1	146	99	11.4203	2.51775	54.9862	43.0226	2.78433	0.830397	3.35301	0.000799376	0.00495613
ACGGGACTGGGTTATATGGTAGGA	24	sRNA_4930/8763/11005/12845/12866	PlantsmallRNAgenes	hc-siRNA	21.7968	12	17	22	20	27.4086	42.8017	8.28559	8.69143	-2.0433	0.616895	-3.31224	0.000925516	0.00568971
AATCACGGGACGGGTAAAGAAATT	24	sRNA_8143/2690	PlantsmallRNAgenes	hc-siRNA	24.7975	17	16	21	28	38.8289	40.284	7.90898	12.168	-1.98341	0.599011	-3.31114	0.000929166	0.00568971
ATCGATTTGTGTCACTTTTTACAC	24	sRNA_1105	PlantsmallRNAgenes	hc-siRNA	7.5035	0	0	37	37	0	0	13.9349	16.0792	5.08712	1.54388	3.29502	0.000984148	0.00598941
AAGGCTGTGAATGGTAACCAAAAC	24	sRNA_19747	PlantsmallRNAgenes	hc-siRNA	1904.01	914	1453	2277	2330	2087.62	3658.29	857.559	1012.55	-1.61931	0.495596	-3.26739	0.00108544	0.00656556
TATGGAAGAAATTGTAGTATT	21	miR447a.2-3p/b	miRBase_sRNAanno_PlantsmallRNAgenes	miRNA	33.7486	5	6	138	130	11.4203	15.1065	51.9733	56.4943	2.03789	0.625141	3.25989	0.00111457	0.0067009
GTCTGGGTGGTGTAGTCGGT	20	sRNA_5119/8161/3214/10822/13285/14629	PlantsmallRNAgenes	tsRNA	33.2209	7	1	156	128	15.9884	2.51775	58.7524	55.6252	2.5981	0.801409	3.24191	0.00118731	0.00709525
CACGTGTTCTACTACTCCAAC	21	miR164c-3p	miRBase_sRNAanno	miRNA	8.27119	0	0	59	25	0	0	22.2205	10.8643	5.2321	1.61845	3.23278	0.0012259	0.00728199
ATTTAATTTGATGGGTTGAGTTGT	24	S56472	Cai_et_al_2018_top100	hc-siRNA	25.7852	3	4	117	97	6.85216	10.071	44.0643	42.1535	2.35887	0.730412	3.2295	0.00124007	0.00732232
GAAAACAGAACAAACCGGCGGATA	24	sRNA_18077/6564	PlantsmallRNAgenes	other	18.8151	13	12	20	18	29.6927	30.213	7.53236	7.82229	-1.96439	0.609066	-3.22524	0.00125866	0.00738811
AAGTCTTCGTGTTGCATCCCT	21	sRNA_8932	PlantsmallRNAgenes	hc-siRNA	265.333	370	45	121	132	845.099	113.299	45.5708	57.3635	-3.21965	0.999782	-3.22035	0.00128035	0.0074712
CTGCACGGTCTTGGCTCAACCCG	23	S11116	Cai_et_al_2018_vesicles	putative hpRNA	21.2937	19	10	21	20	43.397	25.1775	7.90898	8.69143	-2.05402	0.63849	-3.217	0.0012954	0.00751484
GCAAGTTGACCTTGGCTCTGT	21	MIR169d-3p/g-3	PlantsmallRNAgenes	miRNA	7.4238	0	0	50	25	0	0	18.8309	10.8643	5.07642	1.58353	3.20576	0.00134704	0.00776899
GTTTTGGACAGGTATCGACA	20	S11772	Cai_et_al_2018_top100_Cai_et_al_2018_vesicles	other	91.5607	20	12	284	422	45.681	30.213	106.959	183.389	1.9308	0.602744	3.20335	0.00135837	0.00778902
TCTCCCCGGCAACGGCGCCA	20	sRNA_979	PlantsmallRNAgenes	hc-siRNA	8.08296	0	0	27	51	0	0	10.1687	22.1632	5.19233	1.62808	3.18925	0.00142644	0.00813236
GCTCTCTATACTTCTGTCACC	21	miR157c-3p	miRBase_sRNAanno	miRNA	1590.44	376	122	7700	5283	858.804	307.165	2899.96	2295.84	2.15521	0.676174	3.18736	0.00143579	0.00813889
ATTCCTCAGGATTGGCTCGTTTGA	24	sRNA_694/11806	PlantsmallRNAgenes	hc-siRNA	6.46054	0	0	34	30	0	0	12.805	13.0372	4.87227	1.53292	3.17843	0.00148073	0.00834593
AAGTCCTTGTGTTGCATCCCT	21	sRNA_8899	PlantsmallRNAgenes	hc-siRNA	337.642	472	55	162	168	1078.07	138.476	61.0121	73.008	-3.18282	1.00546	-3.16552	0.00154805	0.0086761
AGGCTCCGAATGAAGACGTGCAGT	24	sRNA_4722	PlantsmallRNAgenes	hc-siRNA	177.997	101	105	306	234	230.689	264.363	115.245	101.69	-1.1893	0.376274	-3.16072	0.00157378	0.00877075
AATATATCTTGGATTTTGATTCTA	24	sRNA_2468	PlantsmallRNAgenes	hc-siRNA	6.32292	0	0	36	27	0	0	13.5582	11.7334	4.84302	1.53465	3.15578	0.00160071	0.00887099
ACGAGTTGGCGGGACGGGTTTGGC	24	sRNA_17395	PlantsmallRNAgenes	hc-siRNA	58.9766	30	46	85	45	68.5216	115.816	32.0125	19.5557	-1.8325	0.581386	-3.15195	0.00162181	0.00893799
TGATTGGAAATTTCGTTGACT	21	miR779.2	miRBase_sRNAanno_PlantsmallRNAgenes	miRNA	19.262	2	2	96	72	4.5681	5.0355	36.1553	31.2892	2.8154	0.895517	3.14389	0.0016672	0.00908713
AAAGCAGACACGGAGAAATCGGGA	24	sRNA_4365/10481/11548	PlantsmallRNAgenes	hc-siRNA	19.5256	10	16	19	18	22.8405	40.284	7.15574	7.82229	-2.06983	0.658179	-3.14479	0.00166205	0.00908713
TGACATCCAGATAGAAGCTTTG	22	miR5996	miRBase	miRNA	29.0584	4	3	172	80	9.13621	7.55324	64.7783	34.7657	2.57365	0.821212	3.13396	0.00172462	0.00929595
AAGGAGGTGGAAGATGATTCTAGA	24	sRNA_16291/18829/3914/8848/10384	PlantsmallRNAgenes	hc-siRNA	29.1264	16	21	35	32	36.5448	52.8727	13.1816	13.9063	-1.71911	0.548278	-3.13547	0.00171581	0.00929595
TCGGTGGATCTTAGAAAATTA	21	sRNA-TAS1c-D2(+)	PlantsmallRNAgenes	secondary siRNA	2643.75	758	393	10015	9394	1731.31	989.475	3771.83	4082.37	1.52914	0.488164	3.13244	0.00173362	0.00929595
TGCACGGGCCGGCTCAACCCGC	22	S15651	Cai_et_al_2018_vesicles	other	28.1628	34	12	0	11	77.6578	30.213	0	4.78029	-4.51408	1.44932	-3.11463	0.00184177	0.00982278
ATAAATCCCAACATCTTCCA	20	miR5654-5p	miRBase	miRNA	5.96079	0	0	31	28	0	0	11.6752	12.168	4.7558	1.5289	3.1106	0.00186706	0.00990443
GGGTCCATAGCTCAGTGGTAGAGC	24	sRNA_10001/14009	PlantsmallRNAgenes	tsRNA	664.653	391	384	885	1071	893.065	966.815	333.307	465.426	-1.21956	0.39347	-3.0995	0.00193845	0.0102284
GAGTCCTCGTGTTGCATCCCT	21	sRNA_8910	PlantsmallRNAgenes	hc-siRNA	21.9316	18	11	26	21	41.1129	27.6952	9.79207	9.12601	-1.86689	0.604201	-3.08985	0.00200259	0.010511
AGAAAACCGCAGCGGACCATTTGC	24	sRNA_16365	PlantsmallRNAgenes	hc-siRNA	31.2891	19	20	43	35	43.397	50.355	16.1946	15.21	-1.57519	0.510141	-3.08775	0.00201675	0.0105295
AATGACAAGTGGCAATGAGGGATT	24	sRNA_8469	PlantsmallRNAgenes	hc-siRNA	22.7725	15	15	31	17	34.2608	37.7662	11.6752	7.38772	-1.91093	0.619856	-3.08285	0.00205026	0.010593
TCCGGCCAACTGTACATATACATA	24	sRNA_16393	PlantsmallRNAgenes	hc-siRNA	89.8648	24	17	326	320	54.8173	42.8017	122.777	139.063	1.41981	0.460496	3.08322	0.00204772	0.010593
CGTTTGACTTGACACGTGGCACA	23	sRNA_5326/14043	PlantsmallRNAgenes	hc-siRNA	34.0296	8	3	159	116	18.2724	7.55324	59.8822	50.4103	2.07766	0.675706	3.0748	0.00210647	0.010827
TAGGTCATGCTGGTAGTTTCACC	23	miR167c-3p	miRBase_PlantsmallRNAgenes	miRNA	61.1462	16	11	240	207	36.5448	27.6952	90.3883	89.9563	1.4844	0.486875	3.04883	0.00229737	0.0117474
ATCATATGAAGAGAGTTGGCCAAC	24	sRNA_3572/4480	PlantsmallRNAgenes	hc-siRNA	17.4413	11	12	21	15	25.1246	30.213	7.90898	6.51858	-1.93364	0.63562	-3.04213	0.00234912	0.0119504
TTGAGCCGTGCCAATATCACGC	22	miR171b-3p/c-3p_22nts	sRNAanno	miRNA	15.832	0	1	83	68	0	2.51775	31.2593	29.5509	4.66281	1.53508	3.03751	0.00238544	0.0120732
AGGCTTATGATTAAAATTTGGATT	24	sRNA_15037	PlantsmallRNAgenes	hc-siRNA	16.4965	1	2	75	70	2.28405	5.0355	28.2463	30.42	3.02436	0.99778	3.03109	0.00243671	0.0121666
CCCCAAATGTAGACAAAGCA	20	miR158b	miRBase_sRNAanno_PlantsmallRNAgenes	miRNA	30.543	6	0	138	130	13.7043	0	51.9733	56.4943	2.94639	0.972335	3.03022	0.00244372	0.0121666
TGATGATTAGCAAGGACTGTT	21	sRNA_PPR-At1g63400	PlantsmallRNAgenes	secondary siRNA	35.3852	4	8	155	124	9.13621	20.142	58.3758	53.8869	1.955	0.644529	3.03322	0.00241959	0.0121666
ATGGCTCTGAAAACTGTGATTAAT	24	sRNA_9298	PlantsmallRNAgenes	hc-siRNA	81.0403	19	19	300	276	43.397	47.8372	112.985	119.942	1.35358	0.44686	3.02909	0.00245295	0.0121666
TTCGCTTGCAGAGAGAAATCAC	22	miR173-5p	miRBase_sRNAanno_PlantsmallRNAgenes	miRNA	729.677	190	143	3493	1862	433.97	360.038	1315.53	809.173	1.41976	0.470186	3.01958	0.00253127	0.0124927
TCATGGTCAGATCCGTCATCC	21	miR842	miRBase_sRNAanno_PlantsmallRNAgenes	miRNA	5.65657	0	0	37	20	0	0	13.9349	8.69143	4.68557	1.55294	3.01722	0.00255105	0.0125279
AAAGCCGGCGGTTAACAAGTAACC	24	sRNA_5987	PlantsmallRNAgenes	other	103.605	60	60	175	139	137.043	151.065	65.9081	60.4055	-1.18847	0.39421	-3.01482	0.00257134	0.0125654
AATTAGGAAAGTAGTGACTTTACT	24	sRNA_6914	PlantsmallRNAgenes	hc-siRNA	5.519	0	0	24	30	0	0	9.03883	13.0372	4.64089	1.54076	3.01208	0.00259466	0.0126172
CAGAAGACTCTCCATATATATTGG	24	sRNA_8198	PlantsmallRNAgenes	hc-siRNA	76.6749	11	19	346	238	25.1246	47.8372	130.31	103.428	1.68796	0.56121	3.00772	0.00263219	0.0127372
AGGGACAACTAGAAAACAATGAGT	24	sRNA_2063/12087	PlantsmallRNAgenes	hc-siRNA	193.778	102	126	266	287	232.973	317.236	100.18	124.722	-1.29012	0.42966	-3.00266	0.0026763	0.0128878
CATTATTATTACTGATCAGTAAAA	24	sRNA_6139	PlantsmallRNAgenes	hc-siRNA	93.0333	0	10	597	281	0	25.1775	224.841	122.115	3.80033	1.26829	2.99643	0.00273162	0.0130316
AATGGCTGCCACTGGATTTTAATG	24	sRNA_8352	PlantsmallRNAgenes	hc-siRNA	84.4967	44	59	100	118	100.498	148.547	37.6618	51.2795	-1.48463	0.495482	-2.99634	0.00273244	0.0130316
AAACGATTCGTATCTTGTTGATGC	24	sRNA_11425	PlantsmallRNAgenes	hc-siRNA	16.438	2	1	90	57	4.5681	2.51775	33.8956	24.7706	3.03446	1.01959	2.97615	0.00291892	0.0138544
TGAGAATGCAAATCCTTAGCT	21	miR5663-3p	miRBase	miRNA	5.1858	0	0	32	20	0	0	12.0518	8.69143	4.55973	1.53367	2.97309	0.00294816	0.0139265
AGAATCTTGATGATGCTGCAT	21	miR172a/b-3p	miRBase_sRNAanno_PlantsmallRNAgenes	miRNA	20.5358	4	0	105	77	9.13621	0	39.5449	33.462	2.95036	0.994931	2.96539	0.003023	0.0142124
AATGTCCGGGCTGACTGTCTCGCT	24	sRNA_10738	PlantsmallRNAgenes	hc-siRNA	21.947	16	13	18	27	36.5448	32.7307	6.77912	11.7334	-1.91156	0.646288	-2.95775	0.00309888	0.0145004
TTTAGTTGACGGAATTGTGGC	21	miR8183	miRBase_PlantsmallRNAgenes	miRNA	157.387	37	8	706	596	84.5099	20.142	265.892	259.005	2.32025	0.784863	2.95625	0.00311401	0.0145028
TTAGATTCACGCACAAACTCC	21	sRNA_16835	PlantsmallRNAgenes	other	5.88108	0	0	44	16	0	0	16.5712	6.95315	4.74228	1.61391	2.93837	0.00329943	0.0152945
TCTGTTTGCGGCTATTTTTTGATT	24	sRNA_5850	PlantsmallRNAgenes	hc-siRNA	4.80918	0	0	28	20	0	0	10.5453	8.69143	4.44973	1.52194	2.92371	0.00345881	0.0159289
GGCAAGTTGTCCTTGGCTAC	20	miR169a-3p	miRBase	miRNA	56.5479	10	9	324	135	22.8405	22.6597	122.024	58.6672	1.99041	0.680983	2.92285	0.00346839	0.0159289
TTATGTCTTGTTGATCTCAAT	21	miR863-5p	miRBase	miRNA	4.77298	0	0	23	24	0	0	8.66221	10.4297	4.43266	1.52126	2.9138	0.0035706	0.0163228
GGTGCTGTGGTGTAGTGG	18	sRNA_6953/13840	PlantsmallRNAgenes	tsRNA	22.6561	5	1	94	95	11.4203	2.51775	35.4021	41.2843	2.42953	0.837003	2.90265	0.00370017	0.0167606
ATTGTGAGGGACTCTGTTAAGGGA	24	sRNA_4552	PlantsmallRNAgenes	hc-siRNA	27.249	22	13	31	33	50.2492	32.7307	11.6752	14.3409	-1.68049	0.578848	-2.90316	0.00369414	0.0167606
CATGTGCCCATCTTCACCATC	21	miR164b-3p	miRBase_sRNAanno	miRNA	13.6659	1	0	71	59	2.28405	0	26.7399	25.6397	4.45233	1.53668	2.89738	0.00376298	0.0169044
ATCCGACGATCGGTCTGTCCGACC	24	sRNA_4544/9438/147	PlantsmallRNAgenes	hc-siRNA	4.66434	0	0	23	23	0	0	8.66221	9.99515	4.40002	1.51876	2.89712	0.003766	0.0169044
AATCAGAACTTGAACCATCACTCA	24	sRNA_3187	PlantsmallRNAgenes	hc-siRNA	23.8663	5	0	102	105	11.4203	0	38.415	45.63	2.83676	0.984027	2.88281	0.00394148	0.0175559
GTACGACGTATAGTGGAGGTAGGT	24	sRNA_8311	PlantsmallRNAgenes	hc-siRNA	35.8342	19	25	44	47	43.397	62.9437	16.5712	20.4249	-1.52116	0.527739	-2.8824	0.00394654	0.0175559
TTGCGGGAGTTTTATGACTGGTA	23	sRNA_11630	PlantsmallRNAgenes	hc-siRNA	4.54121	0	0	24	21	0	0	9.03883	9.12601	4.36372	1.5156	2.8792	0.00398685	0.0175776
ATCGTTGACCCAGCCAAATAGACT	24	MIR5635d	PlantsmallRNAgenes	miRNA	60.2018	36	34	98	83	82.2259	85.6034	36.9086	36.0695	-1.20085	0.417052	-2.87937	0.00398477	0.0175776
GTTGTCGCTGGTTGTTGTCGCTGG	24	sRNA_13034	PlantsmallRNAgenes	hc-siRNA	13.5288	0	1	77	52	0	2.51775	28.9996	22.5977	4.42638	1.54686	2.86152	0.00421615	0.0185063
AACTCAACTCAACTCAACCCATA	23	sRNA_16009	PlantsmallRNAgenes	hc-siRNA	8.82158	0	0	81	11	0	0	30.5061	4.78029	5.32434	1.86903	2.84872	0.0043896	0.0189676
ATCCAGCATTAGTCGTTAGCGATT	24	sRNA_19990	PlantsmallRNAgenes	hc-siRNA	4.40359	0	0	26	18	0	0	9.79207	7.82229	4.32353	1.51876	2.84675	0.00441684	0.0189676
ATTAGACCGTTTTGTCCGCTGCCT	24	sRNA_18233	PlantsmallRNAgenes	hc-siRNA	4.40359	0	0	26	18	0	0	9.79207	7.82229	4.32353	1.51876	2.84675	0.00441684	0.0189676
AAGGACGGGATGCCTAGGCGCGGT	24	sRNA_19599/20030	PlantsmallRNAgenes	hc-siRNA	55.0716	20	54	68	30	45.681	135.958	25.61	13.0372	-2.2271	0.781293	-2.85053	0.00436467	0.0189676
GAGGAGGTTACATGTCTAATGGGC	24	sRNA_10599/11927	PlantsmallRNAgenes	hc-siRNA	24.8794	15	16	34	28	34.2608	40.284	12.805	12.168	-1.57483	0.552601	-2.84985	0.00437396	0.0189676
ACCGCAACTCGATCTTAAAAGCCT	24	sRNA_4021	PlantsmallRNAgenes	hc-siRNA	16.6831	3	1	75	67	6.85216	2.51775	28.2463	29.1163	2.58871	0.911706	2.83941	0.00451971	0.0193257
GCGTCTGTAGCTCAGTGGA	19	sRNA_11026	PlantsmallRNAgenes	tsRNA	5.54075	0	0	15	38	0	0	5.64927	16.5137	4.64505	1.64468	2.82429	0.00473858	0.0200883
AAACCCGTTCTGTAATTTCTTTAC	24	sRNA_4814/8545/14931	PlantsmallRNAgenes	hc-siRNA	17.5388	1	3	69	79	2.28405	7.55324	25.9866	34.3312	2.64368	0.935764	2.82516	0.00472573	0.0200883
AATTGTCAGTATAAATCTTTGATC	24	MIR4245-5p	PlantsmallRNAgenes	miRNA	12.6741	0	1	61	58	0	2.51775	22.9737	25.2052	4.32616	1.53712	2.81446	0.00488599	0.0206251
TTGACTGCATTAACTTGATCG	21	MIR8179	PlantsmallRNAgenes	miRNA	4.41085	0	0	18	25	0	0	6.77912	10.8643	4.31475	1.53496	2.81098	0.00493902	0.0207606
ATGCCGATACTGTTAGTCCAAAGT	24	sRNA_9182	PlantsmallRNAgenes	hc-siRNA	31.5389	5	7	124	116	11.4203	17.6242	46.7006	50.4103	1.75049	0.62311	2.80927	0.00496533	0.0207832
AAACGCTATGTTTTCTTTGAATAT	24	sRNA_8129	PlantsmallRNAgenes	hc-siRNA	37.0794	4	9	134	152	9.13621	22.6597	50.4668	66.0549	1.88874	0.674762	2.79912	0.00512419	0.021358
ATGTCACGACTGAGTTATACGTTC	24	sRNA_16938	PlantsmallRNAgenes	hc-siRNA	4.13561	0	0	22	19	0	0	8.28559	8.25686	4.22899	1.51169	2.79752	0.0051497	0.0213745
ATTTGGCGGGACGGGTTTGGCAGG	24	sRNA_9447/9804	PlantsmallRNAgenes	hc-siRNA	29.9019	27	12	39	30	61.6694	30.213	14.6881	13.0372	-1.73389	0.621453	-2.79006	0.00526984	0.021782
ATGTCTTTTGCACTTTTGAACGGT	24	sRNA_5421	PlantsmallRNAgenes	hc-siRNA	4.05595	0	0	20	20	0	0	7.53236	8.69143	4.19789	1.51254	2.77539	0.00551356	0.022508
AAGCCCATAGATCTACTTTTTCTG	24	sRNA_8646	PlantsmallRNAgenes	hc-siRNA	4.05595	0	0	20	20	0	0	7.53236	8.69143	4.19789	1.51254	2.77539	0.00551356	0.022508
TTTTCTTCTACTTCTTGCACA	21	miR838	miRBase_sRNAanno_PlantsmallRNAgenes	miRNA	64.1599	9	0	463	142	20.5565	0	174.374	61.7092	3.50358	1.26213	2.77592	0.0055046	0.022508
ACTATAATGAGGAGGACGACTGACCC	26	sRNA_4001/20	PlantsmallRNAgenes	other	21.9979	17	11	27	26	38.8289	27.6952	10.1687	11.2989	-1.63759	0.593831	-2.75767	0.00582151	0.0236678
ATGAAGCGTAATAGACCTTGGTTC	24	sRNA_3486	PlantsmallRNAgenes	hc-siRNA	4.22254	0	0	16	25	0	0	6.02589	10.8643	4.25044	1.54325	2.75421	0.00588343	0.0238219
ATTCAAGACTGTAACCAAATATAC	24	sRNA_15217	PlantsmallRNAgenes	hc-siRNA	3.99077	0	0	17	22	0	0	6.4025	9.56058	4.17003	1.52306	2.73793	0.0061828	0.0248531
GATTTGGGCTATATTACGGACCA	23	sRNA_12720/12737	PlantsmallRNAgenes	hc-siRNA	18.4597	0	3	116	52	0	7.55324	43.6877	22.5977	3.183	1.16268	2.73764	0.00618823	0.0248531
AAGACTGTGAATGGTGACATAGAC	24	sRNA_9644	PlantsmallRNAgenes	hc-siRNA	15.6831	10	11	22	9	22.8405	27.6952	8.28559	3.91115	-2.03888	0.74514	-2.73623	0.00621474	0.024859
ATATGATCCGATTTAATCCAAACC	24	sRNA_13545	PlantsmallRNAgenes	hc-siRNA	3.83866	0	0	20	18	0	0	7.53236	7.82229	4.12057	1.50897	2.73071	0.00631983	0.0251778
ATAGTTAAACGTGCTTGGGATAGA	24	sRNA_2003	PlantsmallRNAgenes	hc-siRNA	4.00526	0	0	16	23	0	0	6.02589	9.99515	4.17414	1.53128	2.72592	0.00641229	0.025444
AAGTTGAGACTTATTTACAGTGGC	24	sRNA_15993	PlantsmallRNAgenes	hc-siRNA	3.80969	0	0	22	16	0	0	8.28559	6.95315	4.11437	1.51068	2.72353	0.00645892	0.0255269
CCCGCCTTGCATCAACTGAAT	21	miR168a-3p	miRBase_sRNAanno	miRNA	4992.14	1490	625	22318	15156	3403.24	1573.59	8405.36	6586.37	1.59072	0.584813	2.72005	0.00652717	0.0256942
ATATGAAAGAGCTGAGGAATATGG	24	sRNA_16454	PlantsmallRNAgenes	hc-siRNA	12.154	6	10	12	12	13.7043	25.1775	4.51941	5.21486	-1.99126	0.732494	-2.71846	0.00655865	0.0257161
TCATTGAGTGCAGCGTTGATG	21	miR397a	miRBase	miRNA	3.89662	0	0	16	22	0	0	6.02589	9.56058	4.13457	1.52589	2.70961	0.00673617	0.0263082
ACGGGCCGTCTTATGTTAGAATGC	24	sRNA_3861	PlantsmallRNAgenes	hc-siRNA	3.77348	0	0	17	20	0	0	6.4025	8.69143	4.09019	1.51487	2.70004	0.00693322	0.0269716
GGCAGTCTCCTTGGCTATC	19	MIR169m-3p/i-3p/k-3p/j-3p	PlantsmallRNAgenes	miRNA	24.4985	3	0	197	39	6.85216	0	74.1937	16.9483	3.69638	1.37117	2.69579	0.00702215	0.0272108
CAAAGAAAAGAAAAACGGGTC	21	sRNA_3995/58	PlantsmallRNAgenes	other	19.9013	12	14	15	26	27.4086	35.2485	5.64927	11.2989	-1.89107	0.704376	-2.68475	0.00725839	0.0280168
ACATATGATCTGCATCTTTGC	21	miR5595a/b	miRBase	miRNA	3.62138	0	0	20	16	0	0	7.53236	6.95315	4.03928	1.50721	2.67997	0.00736284	0.0283098
GGTGGCTGTAGTTTAGTGGTTAGAATC	27	sRNA_5655/1787	PlantsmallRNAgenes	tsRNA	65.6652	34	55	97	23	77.6578	138.476	36.5319	9.99515	-2.21133	0.827642	-2.67184	0.00754365	0.0288145
AAGACGCGTCAGACGGTAAAGATG	24	sRNA_1518	PlantsmallRNAgenes	hc-siRNA	45.6151	24	33	41	67	54.8173	83.0857	15.4413	29.1163	-1.63061	0.610381	-2.67146	0.00755218	0.0288145
TGCTCTCGGAATAAACCTGTG	21	sRNA_2603	PlantsmallRNAgenes	other	3.5924	0	0	22	14	0	0	8.28559	6.084	4.03272	1.51252	2.66622	0.00767088	0.0291552
ATTTCCTGACTGGTCGCATTTGCC	24	sRNA_17923	PlantsmallRNAgenes	hc-siRNA	31.8854	6	7	117	120	13.7043	17.6242	44.0643	52.1486	1.62344	0.611148	2.65637	0.0078986	0.0299062
GTTTGGTCTAGTGGTATGATTCTCGCT	27	sRNA_15653/16185/18913/7736/8269/2537/2705/13976/14620	PlantsmallRNAgenes	tsRNA	120.184	22	29	603	300	50.2492	73.0147	227.101	130.372	1.53933	0.580876	2.65001	0.00804892	0.0303594
TGGAGAAGCAGGGCACGTGCG	21	miR164c-5p	miRBase_sRNAanno_PlantsmallRNAgenes	miRNA	762.767	425	394	1534	1175	970.722	991.993	577.732	510.622	-0.850569	0.321503	-2.6456	0.00815465	0.0306417
AAACCCTAGTTTATGAATCGTCGG	24	sRNA_17005	PlantsmallRNAgenes	hc-siRNA	3.58518	0	0	15	20	0	0	5.64927	8.69143	4.01374	1.51882	2.64267	0.00822559	0.0307917
ACAAATCTGTTATCACTATGTGAC	24	sRNA_4600	PlantsmallRNAgenes	hc-siRNA	3.46204	0	0	16	18	0	0	6.02589	7.82229	3.96609	1.50944	2.62752	0.00860093	0.0318363
ATCGTGACCTTTACCTGAATCATC	24	sRNA_7280	PlantsmallRNAgenes	hc-siRNA	3.41858	0	0	19	15	0	0	7.15574	6.51858	3.95661	1.50544	2.62821	0.00858362	0.0318363
GAATAAAGAATTGGGACCCGGTGC	24	sRNA_6917	PlantsmallRNAgenes	hc-siRNA	21.0977	5	24	16	15	11.4203	60.4259	6.02589	6.51858	-2.51112	0.955097	-2.62918	0.00855918	0.0318363
CGAAACCTGGCTCTGATACCA	21	sRNA_1382	PlantsmallRNAgenes	other	87.2174	18	1	402	354	41.1129	2.51775	151.4	153.838	2.79524	1.06571	2.62289	0.00871875	0.0321524
AACGGCCTAACACAGATTACTCA	23	sRNA_3646	PlantsmallRNAgenes	hc-siRNA	35.5343	6	9	147	116	13.7043	22.6597	55.3628	50.4103	1.55073	0.591831	2.62022	0.00878737	0.0322516
AAGTAACGTCCTGCCAAACTCGTC	24	sRNA_1569	PlantsmallRNAgenes	hc-siRNA	27.1446	16	17	43	30	36.5448	42.8017	16.1946	13.0372	-1.43614	0.548288	-2.61931	0.00881067	0.0322516
AGTGGGACAACAATGGAGATAAGG	24	sRNA_8622	PlantsmallRNAgenes	hc-siRNA	16.1147	12	12	17	1	27.4086	30.213	6.4025	0.434572	-3.05926	1.17465	-2.6044	0.00920342	0.0334425
AAGGCGTGTCTCTCAAGGGAAACA	24	sRNA_13021	PlantsmallRNAgenes	other	221.117	96	171	360	228	219.269	430.535	135.582	99.0824	-1.46794	0.563454	-2.60525	0.00918061	0.0334425
ATGCACTGCCTCTTCCCTGGC	21	miR408-3p	miRBase_sRNAanno	miRNA	293.001	84	22	1335	971	191.86	55.3904	502.785	421.969	1.90032	0.732253	2.59516	0.00945461	0.0342298
TGCTCACCTCTCTTTCTGTCAGT	23	miR156b-3p	miRBase_sRNAanno	miRNA	1734.59	509	218	8648	4533	1162.58	548.869	3256.99	1969.91	1.61038	0.623701	2.58198	0.00982347	0.0354359
AAAGAGGGTAGAAATAAAAATGGA	24	sRNA_8597/2103	PlantsmallRNAgenes	hc-siRNA	15.8927	11	10	11	21	25.1246	25.1775	4.1428	9.12601	-1.932	0.74929	-2.57844	0.00992462	0.0355423
TTAGAGTGTTGAATGTGAATG	21	MIR5652	PlantsmallRNAgenes	miRNA	69.7232	22	9	285	227	50.2492	22.6597	107.336	98.6478	1.48942	0.577414	2.57947	0.00989534	0.0355423
ATCCGCAGTTGAACAGTATATCTT	24	sRNA_11025	PlantsmallRNAgenes	hc-siRNA	3.24476	0	0	16	16	0	0	6.02589	6.95315	3.87505	1.50456	2.57554	0.0100084	0.0355543
GGTACTGACGAATGATTGTTTTAG	24	sRNA_2816	PlantsmallRNAgenes	hc-siRNA	3.21578	0	0	18	14	0	0	6.77912	6.084	3.86896	1.50377	2.57284	0.0100867	0.0355543
TGATTGAGCCGCGCCAATATC	21	miR171a-3p	miRBase_sRNAanno_PlantsmallRNAgenes	miRNA	6322.17	2117	1319	24365	18308	4835.34	3320.91	9176.3	7956.14	1.07067	0.416255	2.57214	0.0101072	0.0355543
ACGGGACGGATTGGCGGGACGGGT	24	sRNA_17347	PlantsmallRNAgenes	hc-siRNA	120.635	66	68	221	178	150.747	171.207	83.2326	77.3538	-1.00237	0.389451	-2.5738	0.0100588	0.0355543
TGGAGAAGCAGGGCACGTGCA	21	miR164b-5p/a	miRBase_sRNAanno_PlantsmallRNAgenes	miRNA	4040.51	2099	2247	7841	6345	4794.23	5657.38	2953.06	2757.36	-0.871998	0.338433	-2.57658	0.00997845	0.0355543
AAGGCGGAGGAAGACAACAATATC	24	sRNA_15453	PlantsmallRNAgenes	hc-siRNA	19.4859	13	16	20	1	29.6927	40.284	7.53236	0.434572	-3.12098	1.21418	-2.57044	0.0101569	0.0356031
TTCCCTGCATCTCCACCA	18	sRNA_11156	PlantsmallRNAgenes	hc-siRNA	3.64313	0	0	11	24	0	0	4.1428	10.4297	4.03425	1.57058	2.56863	0.0102102	0.0356555
ATGCGAAACTCGGACTATCCAGTC	24	sRNA_16531	PlantsmallRNAgenes	hc-siRNA	3.26647	0	0	22	11	0	0	8.28559	4.78029	3.90053	1.52042	2.56543	0.0103047	0.0356555
AACCGTGACTGATTTGTTTCATAT	24	sRNA_18513	PlantsmallRNAgenes	hc-siRNA	3.20129	0	0	19	13	0	0	7.15574	5.64943	3.86578	1.50573	2.56738	0.010247	0.0356555
AAACACGTTCTGTAATTTCTTTAC	24	sRNA_19516/1714/11589	PlantsmallRNAgenes	hc-siRNA	14.7421	3	1	59	63	6.85216	2.51775	22.2205	27.378	2.37847	0.927257	2.56506	0.0103157	0.0356555
CCTTCTCATCGATGGTCTAGA	21	miR824-3p	miRBase_PlantsmallRNAgenes	miRNA	139.612	29	2	652	556	66.2375	5.0355	245.555	241.622	2.76624	1.08133	2.55817	0.0105225	0.0362443
TCCCAAATGTAGACAAAGCA	20	miR158a-3p	miRBase_sRNAanno_PlantsmallRNAgenes_Cai_et_al_2018_protoplasts_Cai_et_al_2018_top100_Cai_et_al_2018_vesicles	miRNA	6894.98	1808	343	29014	26830	4129.57	863.587	10927.2	11659.6	2.17733	0.853104	2.55224	0.0107031	0.0366121
TAAGCTGCCAGCATGATCTTG	21	miR167c-5p	miRBase	miRNA	27.8667	8	2	121	98	18.2724	5.0355	45.5708	42.588	1.89733	0.743352	2.55239	0.0106985	0.0366121
AAGGATCGAGGTTAAAGTTTGGGC	24	sRNA_7887	PlantsmallRNAgenes	hc-siRNA	41.623	16	38	61	26	36.5448	95.6744	22.9737	11.2989	-1.94073	0.761061	-2.55004	0.0107711	0.0367181
ATTGGATTCTGACACATTTTGACC	24	sRNA_17537/17587	PlantsmallRNAgenes	hc-siRNA	3.17232	0	0	21	11	0	0	7.90898	4.78029	3.85819	1.51577	2.54536	0.0109164	0.0370857
ACTGCCTGTGACGTATGTGTCTGG	24	sRNA_17430	PlantsmallRNAgenes	hc-siRNA	34.1461	4	9	119	138	9.13621	22.6597	44.8175	59.9709	1.73518	0.685454	2.53143	0.01136	0.0384611
ACTTGGCTGATTCTATTATT	20	miR3434-5p	miRBase_PlantsmallRNAgenes	miRNA	3.04196	0	0	15	15	0	0	5.64927	6.51858	3.78167	1.50286	2.51632	0.0118587	0.0400131
ACGGATATGCCATTTTCTAAGACT	24	sRNA_5798/11944	PlantsmallRNAgenes	hc-siRNA	10.7315	2	0	43	51	4.5681	0	16.1946	22.1632	3.00954	1.19863	2.51083	0.0120449	0.0403667
AATAGGGGAATGTACCATATGACC	24	sRNA_15286	PlantsmallRNAgenes	hc-siRNA	60.0103	29	40	96	85	66.2375	100.71	36.1553	36.9386	-1.1881	0.473111	-2.51125	0.0120306	0.0403667
ATTTGGACTCTGTTTAACCACAAC	24	sRNA_7527	PlantsmallRNAgenes	hc-siRNA	10.5948	0	2	53	40	0	5.0355	19.9607	17.3829	2.95318	1.18046	2.50171	0.0123596	0.0411435
AAGGAGTGTGACAGACTGTGCAGC	24	sRNA_581	PlantsmallRNAgenes	hc-siRNA	9.23067	6	6	10	10	13.7043	15.1065	3.76618	4.34572	-1.82983	0.731099	-2.50285	0.0123196	0.0411435
AATAATGTAATCTCTCAAGCTCGG	24	sRNA_11760	PlantsmallRNAgenes	hc-siRNA	2.98401	0	0	19	11	0	0	7.15574	4.78029	3.76894	1.50826	2.49886	0.0124593	0.0413366
TCGATAAACCTCTGCATCCAG	21	miR162b-3p/a-3p	miRBase_sRNAanno_PlantsmallRNAgenes_Cai_et_al_2018_vesicles	miRNA	3614.22	1042	334	18647	9695	2379.98	840.928	7022.79	4213.17	1.80239	0.72288	2.49335	0.0126543	0.0418272
AATCTGAATGCCACCGAAAATGTG	24	sRNA_12673	PlantsmallRNAgenes	hc-siRNA	60.4716	35	33	109	87	79.9418	83.0857	41.0514	37.8077	-1.04676	0.419997	-2.49231	0.0126915	0.0418272
AGTGACTTATGATAATCTCAT	21	MIR400-3p	PlantsmallRNAgenes	miRNA	20.897	3	3	126	50	6.85216	7.55324	47.4539	21.7286	2.26772	0.910957	2.48938	0.0127965	0.0420337
TACGAGCCACTTGAAACTGAA	21	miR841a-5p	miRBase	miRNA	84.8203	20	18	425	203	45.681	45.3195	160.063	88.2181	1.44865	0.582471	2.48708	0.0128796	0.042167
GACACTTTGGCCGAGTGGT	19	sRNA_10332	PlantsmallRNAgenes	tsRNA	3.09991	0	0	11	19	0	0	4.1428	8.25686	3.79842	1.52829	2.4854	0.0129405	0.042227
AACCGATGTAGATGGTCTCATACT	24	sRNA_18967	PlantsmallRNAgenes	hc-siRNA	21.8296	4	4	77	90	9.13621	10.071	28.9996	39.1115	1.82721	0.737672	2.47699	0.0132494	0.0429523
AAAACTGATGATTAGGTGAGCGTG	24	sRNA_18657	PlantsmallRNAgenes	other	35.4271	25	17	51	52	57.1013	42.8017	19.2075	22.5977	-1.26178	0.50928	-2.47758	0.0132279	0.0429523
TTTCGTTGTCTGTTCGACCTT	21	miR858a	miRBase_PlantsmallRNAgenes	miRNA	9.82721	1	0	66	28	2.28405	0	24.8568	12.168	3.9557	1.59904	2.47379	0.0133689	0.0431987
TCCGCTGTAGCACTTCAGGC	20	S10606	Cai_et_al_2018_top100	other	22.1135	5	0	133	62	11.4203	0	50.0902	26.9434	2.71848	1.1026	2.46551	0.0136818	0.0440659
TACGCATTGAGTTTCGTTGCTT	22	miR777	miRBase_sRNAanno_PlantsmallRNAgenes	miRNA	28.4164	0	6	159	89	0	15.1065	59.8822	38.6769	2.73683	1.1125	2.46008	0.0138906	0.0445937
AACATACGATTCTGCGAGTAGACT	24	sRNA_1130	PlantsmallRNAgenes	hc-siRNA	2.85365	0	0	13	15	0	0	4.89603	6.51858	3.68505	1.50386	2.45039	0.01427	0.045408
ATCACGGTGTCTGTACCTTCTCAC	24	sRNA_10163	PlantsmallRNAgenes	hc-siRNA	2.83916	0	0	14	14	0	0	5.27265	6.084	3.68184	1.5014	2.45228	0.0141955	0.045408
ATGTCAACATCTGATCGATAGATT	24	sRNA_10632	PlantsmallRNAgenes	hc-siRNA	2.81019	0	0	16	12	0	0	6.02589	5.21486	3.67599	1.50105	2.44895	0.0143273	0.045408
ACGATTCGTCTTGCATACTGTGAC	24	sRNA_5775	PlantsmallRNAgenes	hc-siRNA	2.81019	0	0	16	12	0	0	6.02589	5.21486	3.67599	1.50105	2.44895	0.0143273	0.045408
TTGCTTAAAGATTTTCTATGT	21	miR8170-3p	miRBase	miRNA	2.86814	0	0	12	16	0	0	4.51941	6.95315	3.68878	1.50833	2.4456	0.0144611	0.0456862
GCAAGTTGACTTTGGCTCTGT	21	MIR169e-3p	PlantsmallRNAgenes	miRNA	14.4752	2	1	98	32	4.5681	2.51775	36.9086	13.9063	2.83063	1.15863	2.44307	0.0145628	0.0458614
ATTAAATAACGTCCTGCCAAACCC	24	sRNA_7090	PlantsmallRNAgenes	hc-siRNA	2.78121	0	0	18	10	0	0	6.77912	4.34572	3.66925	1.50714	2.43457	0.0149094	0.0465543
AACAAGGATACAATTCTTACGCCT	24	sRNA_17620/12476	PlantsmallRNAgenes	hc-siRNA	15.4949	4	0	63	67	9.13621	0	23.7269	29.1163	2.48441	1.02062	2.43423	0.0149237	0.0465543
AGAGACGCGAGACATTAGACAAGG	24	sRNA_13384/13391	PlantsmallRNAgenes	hc-siRNA	15.2835	14	6	20	15	31.9767	15.1065	7.53236	6.51858	-1.75205	0.719142	-2.43631	0.014838	0.0465543
CGCACGGCGGTCTGACAGGT	20	sRNA_15656/212/14458/14459/14467/14475/14483	PlantsmallRNAgenes	other	121.109	160	20	53	112	365.448	50.355	19.9607	48.672	-2.60096	1.07229	-2.42562	0.0152825	0.0475241
AATGGATTATGTAAGAGAGGT	21	S15995_sRNA_PPR-At1g62590/At1g63130	PlantsmallRNAgenes_Cai_et_al_2018_top100	secondary siRNA	327.862	111	59	1083	1154	253.53	148.547	407.877	501.496	1.17547	0.485206	2.42262	0.0154089	0.0477675
AATGATAAAACTGTTGGATTCGTA	24	sRNA_19965	PlantsmallRNAgenes	hc-siRNA	2.73052	0	0	14	13	0	0	5.27265	5.64943	3.62776	1.50019	2.4182	0.0155975	0.0479033
TCCGCTGTAGCACTTCAGGCT	21	S10346	Cai_et_al_2018_vesicles	other	2.73052	0	0	14	13	0	0	5.27265	5.64943	3.62776	1.50019	2.4182	0.0155975	0.0479033
AGGAGGATTGACACAAATGACACT	24	sRNA_8857	PlantsmallRNAgenes	hc-siRNA	2.73052	0	0	14	13	0	0	5.27265	5.64943	3.62776	1.50019	2.4182	0.0155975	0.0479033
ATACTCACGATCTCACAACAAAAA	24	sRNA_19135/11754/12462	PlantsmallRNAgenes	hc-siRNA	2.71603	0	0	15	12	0	0	5.64927	5.21486	3.62491	1.50007	2.4165	0.0156707	0.0479794
AGAAAGGATGTTTTGGCGAAAGAG	24	sRNA_16760	PlantsmallRNAgenes	hc-siRNA	40.9792	17	35	67	27	38.8289	88.1212	25.2334	11.7334	-1.77288	0.738527	-2.40057	0.0163698	0.0499656
