# Supplementary material for: Identification of Arabidopsis thaliana small RNAs responsive to the fungal pathogen Botrytis cinerea at an early stage of interaction
Source: PLoS One. 2024 Jun 14;19(6):e0304790. doi: 10.1371/journal.pone.0304790 (PMC11178217; doi:10.1371/journal.pone.0304790)
Supplement: S6 Table — (XLSX) [file pone.0304790.s015.xlsx]

## Sheet: Hoja1
mRNA	baseMean	mock_raw_1	mock_raw_2	Bc_raw_1	Bc_raw_2	mock_normalized_1	mock_normalized_2	Bc_normalized_1	Bc_normalized_2	log2FoldChange	lfcSE	stat	pvalue	padj	Desc
AT1G32900.1	20818.5	41977	48778	52	47	37042.8	46125	54.4415	51.595	-9.61479	0.229175	-41.954	0	0	| Symbols: | UDP-Glycosyltransferase superfamily protein | chr1:11920390-11923766 REVERSE LENGTH=2192
AT5G20250.4	15249.3	46	58	27200	29537	40.5929	54.8454	28477.1	32424.7	9.32221	0.214625	43.4349	0	0	| Symbols: DIN10 | Raffinose synthase family protein | chr5:6833659-6836782 FORWARD LENGTH=2753
AT2G15890.1	7204.97	53	46	13827	12984	46.7701	43.4981	14476.2	14253.4	8.31277	0.189209	43.9343	0	0	| Symbols: MEE14 | maternal effect embryo arrest 14 | chr2:6920369-6922025 REVERSE LENGTH=1486
AT2G33830.2	18527.5	336	256	33650	34927	296.505	242.076	35229.9	38341.6	7.09264	0.161959	43.7928	0	0	| Symbols: | Dormancy/auxin associated family protein | chr2:14309484-14310351 REVERSE LENGTH=676
AT5G02160.1	18916.8	574	480	33693	35920	506.529	453.893	35275	39431.7	6.28093	0.142586	44.0501	0	0	| Symbols: | unknown protein; FUNCTIONS IN: molecular_function unknown; INVOLVED IN: biological_process unknown; LOCATED IN: chloroplast thylakoid membrane; EXPRESSED IN: 23 plant structures; EXPRESSED DURING: 13 growth stages; Has 121 Blast hits to 121 proteins in 17 species: Archae - 0; Bacteria - 0; Metazoa - 0; Fungi - 0; Plants - 121; Viruses - 0; Other Eukaryotes - 0 (source: NCBI BLink). |…
AT3G26520.1	49448	1613	1413	83471	98056	1423.4	1336.15	87390.2	107642	6.14306	0.16257	37.7872	0	0	| Symbols: TIP2, SITIP, GAMMA-TIP2, TIP1;2 | tonoplast intrinsic protein 2 | chr3:9722443-9723815 REVERSE LENGTH=1201
AT3G54500.1	8199.02	17967	17266	294	279	15855.1	16326.9	307.804	306.277	-5.71164	0.123489	-46.2522	0	0	| Symbols: | BEST Arabidopsis thaliana protein match is: dentin sialophosphoprotein-related (TAIR:AT5G64170.1); Has 183 Blast hits to 175 proteins in 44 species: Archae - 0; Bacteria - 4; Metazoa - 38; Fungi - 11; Plants - 120; Viruses - 0; Other Eukaryotes - 10 (source: NCBI BLink). | chr3:20175402-20178982 REVERSE LENGTH=2330
AT5G14120.1	14207.5	799	700	25609	26100	705.082	661.927	26811.4	28651.7	5.34215	0.119317	44.7728	0	0	| Symbols: | Major facilitator superfamily protein | chr5:4555949-4558710 FORWARD LENGTH=2362
AT5G14740.9	51590.4	2681	2827	90714	96878	2365.86	2673.24	94973.2	106349	5.32031	0.139274	38.2002	0	0	NA
AT4G27450.1	4506.99	247	244	8195	8198	217.966	230.729	8579.78	8999.48	5.2925	0.138573	38.1928	0	0	| Symbols: | Aluminium induced protein with YGL and LRDR motifs | chr4:13727484-13728886 REVERSE LENGTH=1137
AT5G24490.1	9859.31	639	559	17633	18113	563.889	528.596	18460.9	19883.8	5.13301	0.125622	40.8608	0	0	| Symbols: | 30S ribosomal protein, putative | chr5:8365601-8367460 FORWARD LENGTH=1298
AT5G20190.1	12147.6	25426	25678	907	840	22437.3	24281.4	949.586	922.123	-4.64148	0.118167	-39.279	0	0	| Symbols: | Tetratricopeptide repeat (TPR)-like superfamily protein | chr5:6814093-6815379 FORWARD LENGTH=1081
AT3G53460.2	7146.35	358	282	12964	13145	315.919	266.662	13572.7	14430.1	5.58594	0.153827	36.3131	1.0068e-288	2.12203e-285	| Symbols: CP29 | chloroplast RNA-binding protein 29 | chr3:19819668-19821505 REVERSE LENGTH=1181
AT3G15450.1	24378.3	34	19	39708	50915	30.0035	17.9666	41572.4	55892.7	10.9812	0.307707	35.6872	6.24575e-279	1.22238e-275	| Symbols: | Aluminium induced protein with YGL and LRDR motifs | chr3:5212984-5214121 FORWARD LENGTH=951
AT5G13930.1	4245.91	9172	9332	32	29	8093.88	8824.44	33.5025	31.8352	-8.01577	0.235527	-34.0334	7.15508e-254	1.30699e-250	| Symbols: CHS, TT4, ATCHS | Chalcone and stilbene synthase family protein | chr5:4488688-4490264 FORWARD LENGTH=1491
AT4G39800.1	19507.2	39757	44308	442	532	35083.8	41898.1	462.753	584.011	-6.20093	0.192569	-32.201	1.70689e-227	2.92304e-224	| Symbols: MI-1-P SYNTHASE, MIPS1, ATMIPS1, ATIPS1 | myo-inositol-1-phosphate synthase 1 | chr4:18469348-18471967 REVERSE LENGTH=1921
AT5G44020.1	10204.5	132	130	16250	21467	116.484	122.929	17013	23565.7	7.4054	0.233678	31.6906	2.09533e-220	3.37717e-217	| Symbols: | HAD superfamily, subfamily IIIB acid phosphatase | chr5:17712409-17714336 FORWARD LENGTH=1133
AT5G61380.1	2109.56	56	54	4057	3726	49.4175	51.063	4247.49	4090.27	6.37521	0.201626	31.619	2.02632e-219	3.0845e-216	| Symbols: TOC1, APRR1, PRR1, AtTOC1 | CCT motif -containing response regulator protein | chr5:24675064-24678550 FORWARD LENGTH=2707
AT2G31380.1	2446.6	5485	4969	122	109	4840.27	4698.74	127.728	119.656	-5.26848	0.166738	-31.5974	4.0076e-219	5.77939e-216	| Symbols: STH | salt tolerance homologue | chr2:13381910-13383470 FORWARD LENGTH=1125
AT5G06980.2	3193.1	6831	6402	323	321	6028.05	6053.8	338.166	352.383	-4.12917	0.132973	-31.0527	1.04879e-211	1.43684e-208	| Symbols: | unknown protein; BEST Arabidopsis thaliana protein match is: unknown protein (TAIR:AT3G12320.1); Has 30 Blast hits to 29 proteins in 7 species: Archae - 0; Bacteria - 0; Metazoa - 2; Fungi - 0; Plants - 28; Viruses - 0; Other Eukaryotes - 0 (source: NCBI BLink). | chr5:2167536-2169391 FORWARD LENGTH=1260
AT2G28630.1	2574.76	132	126	5073	4329	116.484	119.147	5311.19	4752.23	5.41672	0.176881	30.6235	5.94939e-206	7.76253e-203	| Symbols: KCS12 | 3-ketoacyl-CoA synthase 12 | chr2:12275319-12277245 REVERSE LENGTH=1927
AT2G45180.1	57501.3	14002	12489	95388	96535	12356.1	11809.7	99866.7	105973	3.09046	0.101866	30.3384	3.57346e-202	4.45058e-199	| Symbols: | Bifunctional inhibitor/lipid-transfer protein/seed storage 2S albumin superfamily protein | chr2:18626320-18626997 FORWARD LENGTH=678
AT1G12780.1	5472.52	883	884	9521	9389	779.208	835.92	9968.03	10306.9	3.65023	0.12033	30.3352	3.93723e-202	4.69044e-199	| Symbols: UGE1, ATUGE1 | UDP-D-glucose/UDP-D-galactose 4-epimerase 1 | chr1:4355926-4358328 REVERSE LENGTH=1462
AT1G56600.1	4842.67	10061	11009	48	29	8878.38	10410.2	50.2537	31.8352	-7.87194	0.260221	-30.2509	5.0702e-201	5.78848e-198	| Symbols: AtGolS2, GolS2 | galactinol synthase 2 | chr1:21207537-21209596 FORWARD LENGTH=1396
AT4G35770.1	20077.6	64	102	43815	31232	56.4771	96.4523	45872.2	34285.4	9.037	0.300183	30.105	4.1685e-199	4.56867e-196	| Symbols: SEN1, ATSEN1, DIN1 | Rhodanese/Cell cycle control phosphatase superfamily protein | chr4:16944941-16946192 FORWARD LENGTH=890
AT1G74670.1	4118.58	48	53	6894	8348	42.3579	50.1174	7217.69	9164.14	7.47089	0.24824	30.0954	5.5699e-199	5.86982e-196	| Symbols: | Gibberellin-regulated family protein | chr1:28053286-28054149 FORWARD LENGTH=654
AT3G14420.3	9405.78	384	266	16859	17656	338.863	251.532	17650.6	19382.1	5.96986	0.198647	30.0526	2.01712e-198	2.047e-195	| Symbols: | Aldolase-type TIM barrel family protein | chr3:4821523-4824152 FORWARD LENGTH=1489
AT1G64780.1	4079.89	8649	9147	14	21	7632.36	8649.5	14.6573	23.0531	-8.76016	0.298841	-29.3138	6.92799e-189	6.77954e-186	| Symbols: ATAMT1;2, AMT1;2 | ammonium transporter 1;2 | chr1:24060770-24062630 REVERSE LENGTH=1861
AT1G11260.1	20570	1159	933	34070	40724	1022.77	882.254	35669.7	44705.4	5.39865	0.185038	29.1759	3.92548e-187	3.7089e-184	| Symbols: STP1, ATSTP1 | sugar transporter 1 | chr1:3777328-3780337 FORWARD LENGTH=1905
AT4G28755.1	6743.94	1674	1585	11356	11032	1477.23	1498.79	11889.2	12110.5	3.0116	0.103305	29.1524	7.77793e-187	7.10384e-184	NA
AT4G38470.1	2143.86	161	150	3800	3929	142.075	141.842	3978.42	4313.12	4.86805	0.167439	29.0736	7.74338e-186	6.84415e-183	| Symbols: | ACT-like protein tyrosine kinase family protein | chr4:17999432-18003681 FORWARD LENGTH=1858
AT2G21660.2	8613.57	225	139	15982	15843	198.552	131.44	16732.4	17391.9	6.69024	0.230632	29.0083	5.16863e-185	4.42564e-182	| Symbols: ATGRP7, CCR2 | cold, circadian rhythm, and rna binding 2 | chr2:9265249-9266393 REVERSE LENGTH=785
AT5G21170.1	2819.14	132	93	5335	4998	116.484	87.9418	5585.49	5486.63	5.75656	0.198972	28.9315	4.79177e-184	3.97862e-181	| Symbols: AKINBETA1 | 5'-AMP-activated protein kinase beta-2 subunit protein | chr5:7205562-7208496 FORWARD LENGTH=1265
AT5G44130.1	2413.49	202	203	4257	4397	178.256	191.959	4456.88	4826.87	4.64885	0.161695	28.7507	8.8664e-182	7.14528e-179	| Symbols: FLA13 | FASCICLIN-like arabinogalactan protein 13 precursor | chr5:17761090-17762003 FORWARD LENGTH=914
AT5G25265.1	5369.06	945	852	9851	8675	833.92	805.66	10313.5	9523.11	3.59667	0.125329	28.6978	4.06648e-181	3.18347e-178	| Symbols: | unknown protein; FUNCTIONS IN: molecular_function unknown; INVOLVED IN: biological_process unknown; LOCATED IN: plasma membrane, membrane; EXPRESSED IN: cultured cell, leaf; BEST Arabidopsis thaliana protein match is: unknown protein (TAIR:AT2G25260.1); Has 30201 Blast hits to 17322 proteins in 780 species: Archae - 12; Bacteria - 1396; Metazoa - 17338; Fungi - 3422; Plants - 5037; V…
AT2G06850.1	6354.2	102	81	10101	13368	90.0104	76.5944	10575.3	14674.9	7.24248	0.252505	28.6826	6.29588e-181	4.79186e-178	| Symbols: EXGT-A1, EXT, XTH4 | xyloglucan endotransglucosylase/hydrolase 4 | chr2:2763526-2765720 FORWARD LENGTH=1214
AT4G26850.1	35756.2	75119	74203	3445	2698	66289.2	70167.1	3606.75	2961.77	-4.37663	0.15453	-28.3221	1.84588e-176	1.36695e-173	| Symbols: VTC2 | mannose-1-phosphate guanylyltransferase (GDP)s;GDP-galactose:mannose-1-phosphate guanylyltransferases;GDP-galactose:glucose-1-phosphate guanylyltransferases;GDP-galactose:myoinositol-1-phosphate guanylyltransferases;glucose-1-phosphate guanylyltransferase | chr4:13499010-13501648 REVERSE LENGTH=2084
AT4G37300.1	9359.23	1345	1153	15783	16976	1186.9	1090.29	16524.1	18635.7	3.94841	0.139619	28.2798	6.12877e-176	4.41916e-173	| Symbols: MEE59 | maternal effect embryo arrest 59 | chr4:17554641-17555861 FORWARD LENGTH=1049
AT5G62720.1	2509.22	16	25	4632	4691	14.1193	23.6403	4849.48	5149.62	8.0585	0.285106	28.2649	9.3383e-176	6.56075e-173	| Symbols: | Integral membrane HPP family protein | chr5:25191842-25195009 FORWARD LENGTH=1023
AT1G06680.2	21166.2	4718	4704	35125	35781	4163.42	4448.15	36774.2	39279.1	3.14271	0.111777	28.1159	6.26911e-174	4.29434e-171	| Symbols: PSBP-1, OEE2, PSII-P | photosystem II subunit P-1 | chr1:2047886-2049405 FORWARD LENGTH=1069
AT3G54500.5	2001.93	4428	4261	29	37	3907.51	4029.25	30.3616	40.6173	-6.80846	0.2425	-28.0762	1.91488e-173	1.2797e-170	NA
AT3G13750.1	21860.4	518	705	39010	41426	457.112	666.655	40841.6	45476	6.26383	0.227484	27.5353	6.63907e-167	4.3312e-164	| Symbols: BGAL1 | beta galactosidase 1 | chr3:4510965-4516298 FORWARD LENGTH=3313
AT1G20010.1	5987.54	1593	1531	10049	9634	1405.75	1447.73	10520.8	10575.9	2.8863	0.105542	27.3473	1.16217e-164	7.40543e-162	| Symbols: TUB5 | tubulin beta-5 chain | chr1:6937795-6940582 REVERSE LENGTH=1689
AT3G12320.3	2720.76	6324	5568	23	12	5580.65	5265.16	24.0799	13.1732	-8.1776	0.29936	-27.3169	2.67154e-164	1.66364e-161	NA
AT2G15020.1	4954.17	9608	11954	18	14	8478.63	11303.8	18.8451	15.3687	-9.17289	0.33921	-27.0419	4.75132e-161	2.89303e-158	| Symbols: | unknown protein; BEST Arabidopsis thaliana protein match is: unknown protein (TAIR:AT5G64190.1); Has 72 Blast hits to 72 proteins in 10 species: Archae - 0; Bacteria - 0; Metazoa - 0; Fungi - 0; Plants - 72; Viruses - 0; Other Eukaryotes - 0 (source: NCBI BLink). | chr2:6491434-6493352 REVERSE LENGTH=1919
AT2G18700.1	1726.11	83	64	3096	3215	73.2438	60.5191	3241.36	3529.32	5.65921	0.210773	26.8498	8.4776e-159	5.0497e-156	| Symbols: ATTPS11, TPS11, ATTPSB | trehalose phosphatase/synthase 11 | chr2:8109043-8112010 FORWARD LENGTH=2800
AT5G43150.1	1981.41	4640	3926	64	47	4094.59	3712.47	67.005	51.595	-6.03826	0.227041	-26.5954	7.67141e-156	4.47227e-153	| Symbols: | unknown protein; FUNCTIONS IN: molecular_function unknown; INVOLVED IN: biological_process unknown; LOCATED IN: mitochondrion; EXPRESSED IN: 22 plant structures; EXPRESSED DURING: 13 growth stages; Has 1807 Blast hits to 1807 proteins in 277 species: Archae - 0; Bacteria - 0; Metazoa - 736; Fungi - 347; Plants - 385; Viruses - 0; Other Eukaryotes - 339 (source: NCBI BLink). | chr5:17…
AT1G08980.1	2935.9	423	350	5159	5136	373.279	330.964	5401.23	5638.12	3.96977	0.149463	26.5602	1.9604e-155	1.11906e-152	| Symbols: ATAMI1, AMI1, ATTOC64-I, TOC64-I | amidase 1 | chr1:2884411-2886620 FORWARD LENGTH=1512
AT2G15880.1	2538.21	16	11	4552	4885	14.1193	10.4017	4765.73	5362.58	8.68384	0.328524	26.4329	5.74305e-154	3.21142e-151	| Symbols: | Leucine-rich repeat (LRR) family protein | chr2:6918039-6920319 REVERSE LENGTH=2184
AT3G51895.1	2068.66	4415	4206	181	193	3896.04	3977.24	189.498	211.869	-4.29463	0.162484	-26.4311	6.01168e-154	3.2944e-151	| Symbols: SULTR3;1, AST12 | sulfate transporter 3;1 | chr3:19251287-19255760 REVERSE LENGTH=2276
AT5G19780.1	4108.37	469	363	7254	7362	413.872	343.257	7594.59	8081.75	4.37111	0.165495	26.4124	9.88368e-154	5.31006e-151	| Symbols: TUA5 | tubulin alpha-5 | chr5:6687074-6689171 FORWARD LENGTH=1736
AT5G56870.1	5743.36	34	33	13336	8153	30.0035	31.2051	13962.2	8950.08	8.54863	0.325413	26.2701	4.21591e-152	2.22146e-149	| Symbols: BGAL4 | beta-galactosidase 4 | chr5:23004196-23008649 FORWARD LENGTH=2502
AT3G16240.1	36696.8	317	172	57843	78146	279.738	162.645	60558.9	85786	8.36879	0.319805	26.1685	6.07611e-151	3.14123e-148	| Symbols: DELTA-TIP, TIP2;1, DELTA-TIP1, AQP1, ATTIP2;1 | delta tonoplast integral protein | chr3:5505404-5507050 FORWARD LENGTH=1145
AT1G56220.1	12416	2753	2278	21912	20168	2429.4	2154.1	22940.8	22139.7	3.29784	0.126269	26.1175	2.30968e-150	1.17195e-147	| Symbols: | Dormancy/auxin associated family protein | chr1:21043348-21044738 FORWARD LENGTH=749
AT3G26740.1	17716.6	2496	2688	29831	31783	2202.61	2541.8	31231.6	34890.3	3.80095	0.147492	25.7706	1.89401e-146	9.43561e-144	| Symbols: CCL | CCR-like | chr3:9827801-9828680 FORWARD LENGTH=712
AT1G68520.1	8811.6	679	736	14570	17032	599.187	695.969	15254.1	18697.1	4.71256	0.183145	25.7314	5.21292e-146	2.55061e-143	| Symbols: | B-box type zinc finger protein with CCT domain | chr1:25709114-25710907 REVERSE LENGTH=1596
AT1G29670.1	5619.06	343	427	10154	10147	302.682	403.776	10630.8	11139	4.94652	0.195386	25.3166	2.09744e-141	1.00824e-138	| Symbols: | GDSL-like Lipase/Acylhydrolase superfamily protein | chr1:10375763-10377871 FORWARD LENGTH=1326
AT5G24120.1	6821.9	12303	17263	61	39	10856.8	16324.1	63.8641	42.8128	-7.99088	0.318676	-25.0753	9.25723e-139	4.37324e-136	| Symbols: SIGE, SIG5, ATSIG5 | sigma factor E | chr5:8157551-8160229 REVERSE LENGTH=1904
AT4G17770.1	2937.44	5868	6636	129	147	5178.25	6275.07	135.057	161.371	-5.27278	0.211016	-24.9875	8.35729e-138	3.88118e-135	| Symbols: ATTPS5, TPS5 | trehalose phosphatase/synthase 5 | chr4:9876238-9880254 FORWARD LENGTH=3052
AT2G34720.1	1907.46	4032	3826	206	217	3558.06	3617.91	215.672	238.215	-3.98331	0.16028	-24.8522	2.44588e-136	1.11695e-133	| Symbols: NF-YA4 | nuclear factor Y, subunit A4 | chr2:14649767-14651627 REVERSE LENGTH=958
AT3G13450.1	2945.57	372	288	5469	4970	328.273	272.336	5725.78	5455.89	4.21766	0.169895	24.825	4.8139e-136	2.16231e-133	| Symbols: DIN4 | Transketolase family protein | chr3:4382198-4384436 REVERSE LENGTH=1360
AT5G53420.1	2448.21	4863	5495	148	137	4291.38	5196.13	154.949	150.394	-4.95731	0.200292	-24.7505	3.06353e-135	1.35388e-132	| Symbols: | CCT motif family protein | chr5:21673525-21675733 FORWARD LENGTH=1217
AT4G23630.1	7198.21	13819	13950	1609	1569	12194.7	13191.3	1684.55	1722.39	-2.89749	0.117375	-24.6858	1.5188e-134	6.60559e-132	| Symbols: BTI1, RTNLB1 | VIRB2-interacting protein 1 | chr4:12317059-12319937 FORWARD LENGTH=1790
AT5G67030.1	15152	28343	35703	846	865	25011.4	33761.1	885.722	949.567	-5.00112	0.20322	-24.6094	1.00251e-133	4.29201e-131	| Symbols: ABA1, LOS6, NPQ2, ATABA1, ZEP, IBS3, ATZEP | zeaxanthin epoxidase (ZEP) (ABA1) | chr5:26753510-26757236 REVERSE LENGTH=2385
AT1G73870.1	1795	4239	3571	23	35	3740.73	3376.77	24.0799	38.4218	-6.83632	0.279332	-24.4738	2.80562e-132	1.18268e-129	| Symbols: | B-box type zinc finger protein with CCT domain | chr1:27779166-27780676 FORWARD LENGTH=1381
AT5G67480.2	1547.5	96	100	3059	2558	84.7157	94.561	3202.63	2808.08	5.06842	0.207471	24.4295	8.31809e-132	3.45327e-129	| Symbols: BT4 | BTB and TAZ domain protein 4 | chr5:26930940-26932756 REVERSE LENGTH=1494
AT1G20840.1	3809.29	792	780	6317	6547	698.905	737.576	6613.6	7187.07	3.26429	0.134299	24.3061	1.69179e-130	6.91866e-128	| Symbols: TMT1 | tonoplast monosaccharide transporter1 | chr1:7244939-7248143 REVERSE LENGTH=2499
AT2G25930.1	1409.98	164	139	2548	2456	144.723	131.44	2667.63	2696.11	4.27877	0.176336	24.2648	4.61151e-130	1.85817e-127	| Symbols: ELF3, PYK20 | hydroxyproline-rich glycoprotein family protein | chr2:11059035-11063324 FORWARD LENGTH=2658
AT3G02380.1	3482.86	8200	6377	326	295	7236.13	6030.16	341.306	323.841	-4.31782	0.178066	-24.2484	6.87717e-130	2.73093e-127	| Symbols: COL2, ATCOL2 | CONSTANS-like 2 | chr3:487236-488693 REVERSE LENGTH=1315
AT1G01060.4	4526.83	9880	9914	8	5	8718.66	9374.78	8.37562	5.48883	-10.3432	0.426952	-24.2257	1.19379e-129	4.67282e-127	| Symbols: LHY, LHY1 | Homeodomain-like superfamily protein | chr1:33666-37780 REVERSE LENGTH=2641
AT1G73600.2	8342.92	13966	22091	70	77	12324.4	20889.5	73.2867	84.5279	-7.71798	0.32173	-23.989	3.62136e-127	1.39754e-124	| Symbols: | S-adenosyl-L-methionine-dependent methyltransferases superfamily protein | chr1:27669152-27673572 FORWARD LENGTH=1759
AT5G59050.1	1219.48	2673	2547	48	55	2358.8	2408.47	50.2537	60.3771	-5.4311	0.226497	-23.9787	4.64046e-127	1.76595e-124	| Symbols: | unknown protein; BEST Arabidopsis thaliana protein match is: unknown protein (TAIR:AT3G54000.1); Has 35333 Blast hits to 34131 proteins in 2444 species: Archae - 798; Bacteria - 22429; Metazoa - 974; Fungi - 991; Plants - 531; Viruses - 0; Other Eukaryotes - 9610 (source: NCBI BLink). | chr5:23839157-23842659 REVERSE LENGTH=1416
AT2G46220.1	3925.61	803	831	6942	6322	708.612	785.802	7267.94	6940.07	3.2494	0.135841	23.9206	1.86971e-126	7.01783e-124	| Symbols: | Uncharacterized conserved protein (DUF2358) | chr2:18979471-18980770 FORWARD LENGTH=1123
AT2G29670.1	3002.92	6060	5597	664	616	5347.68	5292.58	695.176	676.223	-2.95573	0.123574	-23.9186	1.95941e-126	7.2551e-124	| Symbols: | Tetratricopeptide repeat (TPR)-like superfamily protein | chr2:12681958-12685087 REVERSE LENGTH=2149
AT5G03190.1	1502.69	3084	3271	93	90	2721.49	3093.09	97.3666	98.7989	-4.88957	0.205036	-23.8474	1.07862e-125	3.94055e-123	| Symbols: CPUORF47 | conserved peptide upstream open reading frame 47 | chr5:758374-760382 FORWARD LENGTH=2009
AT1G75800.1	8026.55	2580	2233	13170	12689	2276.73	2111.55	13788.4	13929.5	2.65896	0.11169	23.8067	2.84634e-125	1.02618e-122	| Symbols: | Pathogenesis-related thaumatin superfamily protein | chr1:28458782-28460854 FORWARD LENGTH=1507
AT1G11700.1	1873.85	4271	3582	172	145	3768.97	3387.18	180.076	159.176	-4.39812	0.185312	-23.7336	1.62351e-124	5.77717e-122	| Symbols: | Protein of unknown function, DUF584 | chr1:3945737-3946613 FORWARD LENGTH=877
AT5G38420.1	97536	4782	5984	160351	193471	4219.9	5658.53	167880	212386	5.26664	0.222219	23.7002	3.59097e-124	1.26144e-121	| Symbols: | Ribulose bisphosphate carboxylase (small chain) family protein | chr5:15380945-15382035 REVERSE LENGTH=861
AT1G14290.1	2395.28	73	84	3893	4884	64.4192	79.4313	4075.79	5361.49	6.03743	0.257101	23.4827	6.12657e-122	2.12491e-119	| Symbols: SBH2 | sphingoid base hydroxylase 2 | chr1:4880051-4881964 REVERSE LENGTH=1216
AT5G57655.1	1033.87	62	53	1865	1893	54.7122	50.1174	1952.57	2078.07	5.2637	0.225576	23.3345	1.98251e-120	6.79008e-118	| Symbols: | xylose isomerase family protein | chr5:23346876-23350003 FORWARD LENGTH=1863
AT1G22160.1	2084.41	4696	4146	112	142	4144.01	3920.5	117.259	155.883	-4.88539	0.211026	-23.1507	1.43018e-118	4.8379e-116	| Symbols: | Protein of unknown function (DUF581) | chr1:7823149-7823971 FORWARD LENGTH=730
AT2G22980.1	4451.34	177	103	7872	8481	156.195	97.3979	8241.61	9310.15	6.11073	0.265585	23.0086	3.82639e-117	1.27858e-114	| Symbols: SCPL13 | serine carboxypeptidase-like 13 | chr2:9778877-9783251 FORWARD LENGTH=1618
AT2G19800.1	1348.48	14	11	2467	2540	12.3544	10.4017	2582.83	2788.32	7.87925	0.342729	22.9897	5.90777e-117	1.95028e-114	| Symbols: MIOX2 | myo-inositol oxygenase 2 | chr2:8530896-8533508 REVERSE LENGTH=1318
AT1G67090.2	2601.03	78	88	5659	3942	68.8315	83.2137	5924.7	4327.39	6.07674	0.265213	22.9127	3.47434e-116	1.1333e-113	| Symbols: RBCS1A | ribulose bisphosphate carboxylase small chain 1A | chr1:25048158-25049424 REVERSE LENGTH=1018
AT1G23870.1	1072.54	102	100	1989	1843	90.0104	94.561	2082.39	2023.18	4.47588	0.195561	22.8874	6.20409e-116	1.99991e-113	| Symbols: ATTPS9, TPS9 | trehalose-phosphatase/synthase 9 | chr1:8432179-8435656 FORWARD LENGTH=2973
AT2G45170.1	1853.7	327	334	3243	3111	288.563	315.834	3395.27	3415.15	3.49471	0.152722	22.8829	6.88269e-116	2.19286e-113	| Symbols: ATATG8E, ATG8E | AUTOPHAGY 8E | chr2:18624264-18625717 FORWARD LENGTH=683
AT1G78830.1	10102.3	957	1180	18547	17336	844.51	1115.82	19417.8	19030.9	4.29414	0.187917	22.8512	1.42205e-115	4.47863e-113	| Symbols: | Curculin-like (mannose-binding) lectin family protein | chr1:29636955-29638552 REVERSE LENGTH=1598
AT3G54500.2	1300.82	2793	2846	18	26	2464.7	2691.21	18.8451	28.5419	-6.77045	0.297091	-22.7892	5.87366e-115	1.82884e-112	| Symbols: | BEST Arabidopsis thaliana protein match is: dentin sialophosphoprotein-related (TAIR:AT5G64170.1); Has 162 Blast hits to 160 proteins in 41 species: Archae - 0; Bacteria - 0; Metazoa - 23; Fungi - 11; Plants - 118; Viruses - 0; Other Eukaryotes - 10 (source: NCBI BLink). | chr3:20175404-20178980 REVERSE LENGTH=2408
AT5G49360.1	14026.5	218	354	24300	27454	192.375	334.746	25440.9	30138	6.72132	0.296217	22.6905	5.55828e-114	1.7112e-111	| Symbols: BXL1, ATBXL1 | beta-xylosidase 1 | chr5:20011879-20016742 REVERSE LENGTH=2708
AT2G47700.1	1780.97	371	352	3046	2983	327.391	332.855	3189.02	3274.63	3.29136	0.145136	22.6778	7.4261e-114	2.26084e-111	| Symbols: RFI2 | RING/U-box superfamily protein | chr2:19552314-19554584 REVERSE LENGTH=1502
AT2G30930.1	2805.37	521	533	4684	4877	459.759	504.01	4903.93	5353.8	3.41222	0.150598	22.6578	1.16855e-113	3.51851e-111	| Symbols: | unknown protein; FUNCTIONS IN: molecular_function unknown; INVOLVED IN: biological_process unknown; LOCATED IN: chloroplast, plasma membrane, membrane; EXPRESSED IN: 24 plant structures; EXPRESSED DURING: 14 growth stages; BEST Arabidopsis thaliana protein match is: unknown protein (TAIR:AT1G06540.1); Has 194 Blast hits to 176 proteins in 78 species: Archae - 0; Bacteria - 101; Metaz…
AT2G07180.2	3059.18	880	809	5214	4770	776.561	764.999	5458.81	5236.34	2.79446	0.1235	22.6273	2.33576e-113	6.95651e-111	| Symbols: | Protein kinase superfamily protein | chr2:2980899-2983602 REVERSE LENGTH=1614
AT3G21670.1	5289.78	10379	12501	63	103	9159	11821.1	65.958	113.07	-6.87482	0.303896	-22.6223	2.61686e-113	7.70989e-111	| Symbols: | Major facilitator superfamily protein | chr3:7626757-7629151 REVERSE LENGTH=2155
AT1G68560.1	5748.07	804	589	10717	9570	709.494	556.965	11220.2	10505.6	4.10002	0.181264	22.6191	2.81195e-113	8.19654e-111	| Symbols: ATXYL1, XYL1, TRG1 | alpha-xylosidase 1 | chr1:25734182-25738002 REVERSE LENGTH=3106
AT4G33040.1	1699.86	3778	3612	32	15	3333.92	3415.54	33.5025	16.4665	-7.07031	0.312826	-22.6014	4.1977e-113	1.21071e-110	| Symbols: | Thioredoxin superfamily protein | chr4:15940561-15941330 REVERSE LENGTH=770
AT3G06070.1	1757.75	82	64	2900	3518	72.3613	60.5191	3036.16	3861.94	5.69631	0.252265	22.5806	6.71576e-113	1.91679e-110	| Symbols: | unknown protein; BEST Arabidopsis thaliana protein match is: unknown protein (TAIR:AT5G19190.1); Has 33 Blast hits to 33 proteins in 12 species: Archae - 0; Bacteria - 0; Metazoa - 1; Fungi - 0; Plants - 32; Viruses - 0; Other Eukaryotes - 0 (source: NCBI BLink). | chr3:1831057-1831923 REVERSE LENGTH=781
AT1G58520.7	3309.83	6486	7801	51	78	5723.61	7376.71	53.3946	85.6257	-6.56064	0.293112	-22.3827	5.79697e-111	1.63749e-108	NA
AT1G79700.2	1216.45	34	20	2184	2305	30.0035	18.9122	2286.54	2530.35	6.61469	0.295843	22.3588	9.91492e-111	2.77213e-108	| Symbols: | Integrase-type DNA-binding superfamily protein | chr1:29990336-29993724 REVERSE LENGTH=1112
AT3G47800.1	1908.24	140	125	3933	2982	123.544	118.201	4117.66	3273.54	4.934	0.220858	22.3401	1.50562e-110	4.16707e-108	| Symbols: | Galactose mutarotase-like superfamily protein | chr3:17634810-17637204 FORWARD LENGTH=1444
AT1G09750.1	2531.58	66	42	4056	5267	58.2421	39.7156	4246.44	5781.93	6.67432	0.299168	22.3096	2.97932e-110	8.16333e-108	| Symbols: | Eukaryotic aspartyl protease family protein | chr1:3157501-3159148 FORWARD LENGTH=1578
AT2G41250.1	1276.42	2623	2830	50	57	2314.68	2676.08	52.3476	62.5726	-5.44199	0.244176	-22.2872	4.91892e-110	1.33444e-107	| Symbols: | Haloacid dehalogenase-like hydrolase (HAD) superfamily protein | chr2:17200659-17202618 REVERSE LENGTH=1143
AT3G62550.1	2137.83	479	415	3776	3446	422.696	392.428	3953.29	3782.9	3.24618	0.145693	22.2809	5.65825e-110	1.51996e-107	| Symbols: | Adenine nucleotide alpha hydrolases-like superfamily protein | chr3:23135984-23137173 FORWARD LENGTH=798
AT2G21660.1	9998.18	541	326	17600	18930	477.408	308.269	18426.4	20780.7	5.64025	0.253358	22.262	8.6334e-110	2.29665e-107	| Symbols: ATGRP7, CCR2, GR-RBP7, GRP7 | cold, circadian rhythm, and rna binding 2 | chr2:9265249-9266393 REVERSE LENGTH=836
AT4G24450.1	2447.08	5423	4516	364	320	4785.56	4270.38	381.091	351.285	-3.62797	0.163145	-22.2377	1.48513e-109	3.91276e-107	| Symbols: GWD3, PWD, ATGWD2 | phosphoglucan, water dikinase | chr4:12635426-12642797 FORWARD LENGTH=4150
AT1G76490.1	23717.6	9014	8216	36398	37385	7954.45	7769.13	38107	41040	2.33158	0.105286	22.1452	1.16129e-108	3.03041e-106	| Symbols: HMG1, HMGR1, AtHMGR1 | hydroxy methylglutaryl CoA reductase 1 | chr1:28695760-28698793 FORWARD LENGTH=2557
AT5G57655.2	4290.95	910	819	7967	6600	803.034	774.455	8341.07	7245.25	3.30452	0.149391	22.1199	2.03427e-108	5.25839e-106	| Symbols: | xylose isomerase family protein | chr5:23346760-23350039 FORWARD LENGTH=1938
AT3G61260.1	8096.67	1919	1962	13034	13839	1693.43	1855.29	13646	15192	3.02271	0.136692	22.1133	2.35604e-108	6.03323e-106	| Symbols: | Remorin family protein | chr3:22675238-22676788 REVERSE LENGTH=891
AT1G28330.2	5688.32	361	237	9537	11137	318.566	224.11	9984.79	12225.8	5.35402	0.242236	22.1025	2.9883e-108	7.58144e-106	| Symbols: DYL1 | dormancy-associated protein-like 1 | chr1:9933909-9935266 REVERSE LENGTH=878
AT5G15950.1	10219	22165	22250	176	84	19559.6	21039.8	184.264	92.2123	-7.19657	0.327977	-21.9423	1.02584e-106	2.57873e-104	| Symbols: | Adenosylmethionine decarboxylase family protein | chr5:5205869-5207987 FORWARD LENGTH=1750
AT3G11410.1	5868.3	11462	12453	695	779	10114.7	11775.7	727.632	855.159	-3.78998	0.173005	-21.9067	2.24024e-106	5.58024e-104	| Symbols: ATPP2CA, AHG3, PP2CA | protein phosphatase 2CA | chr3:3583883-3585790 REVERSE LENGTH=1639
AT3G15630.1	3064.81	9	5	5036	6353	7.9421	4.72805	5272.45	6974.1	9.90607	0.452213	21.9057	2.29006e-106	5.65293e-104	| Symbols: | unknown protein; FUNCTIONS IN: molecular_function unknown; INVOLVED IN: biological_process unknown; LOCATED IN: chloroplast; EXPRESSED IN: 24 plant structures; EXPRESSED DURING: 15 growth stages; BEST Arabidopsis thaliana protein match is: unknown protein (TAIR:AT1G52720.1); Has 61 Blast hits to 61 proteins in 13 species: Archae - 0; Bacteria - 0; Metazoa - 0; Fungi - 0; Plants - 61;…
AT1G34060.1	1716.07	3432	4028	13	12	3028.59	3808.92	13.6104	13.1732	-7.99548	0.365277	-21.8888	3.31872e-106	8.11902e-104	| Symbols: | Pyridoxal phosphate (PLP)-dependent transferases superfamily protein | chr1:12396420-12398369 REVERSE LENGTH=1603
AT3G13120.3	3838.18	455	519	6468	7004	401.517	490.772	6771.69	7688.75	4.01903	0.183683	21.8803	4.00546e-106	9.71235e-104	NA
AT1G79440.1	1498.81	246	218	2770	2434	217.084	206.143	2900.06	2671.96	3.71839	0.170137	21.8552	6.93419e-106	1.66664e-103	| Symbols: ALDH5F1, SSADH1, SSADH | aldehyde dehydrogenase 5F1 | chr1:29882210-29887412 REVERSE LENGTH=2039
AT3G59350.3	1054.42	30	19	1889	2000	26.4737	17.9666	1977.69	2195.53	6.54696	0.299604	21.8521	7.43201e-106	1.77076e-103	| Symbols: | Protein kinase superfamily protein | chr3:21932712-21935154 FORWARD LENGTH=1693
AT5G16570.1	2884.21	6685	5292	280	310	5899.21	5004.17	293.147	340.307	-4.1059	0.188576	-21.7732	4.16444e-105	9.8367e-103	| Symbols: GLN1;4 | glutamine synthetase 1;4 | chr5:5421743-5424566 REVERSE LENGTH=1269
AT1G78070.1	3421.93	6454	7937	223	231	5695.37	7505.31	233.47	253.584	-4.76059	0.218728	-21.7649	4.99684e-105	1.1702e-102	| Symbols: | Transducin/WD40 repeat-like superfamily protein | chr1:29355022-29358993 FORWARD LENGTH=2077
AT4G01080.1	887.39	1982	1835	32	29	1749.03	1735.2	33.5025	31.8352	-5.73621	0.263853	-21.7401	8.56306e-105	1.98837e-102	| Symbols: TBL26 | TRICHOME BIREFRINGENCE-LIKE 26 | chr4:466391-468294 REVERSE LENGTH=1583
AT3G27770.2	2042.33	241	177	3574	3687	212.672	167.373	3741.81	4047.46	4.3559	0.200469	21.7285	1.10299e-104	2.53965e-102	| Symbols: | unknown protein; FUNCTIONS IN: molecular_function unknown; INVOLVED IN: biological_process unknown; EXPRESSED IN: 22 plant structures; EXPRESSED DURING: 13 growth stages; BEST Arabidopsis thaliana protein match is: unknown protein (TAIR:AT5G62960.1); Has 150 Blast hits to 150 proteins in 21 species: Archae - 0; Bacteria - 0; Metazoa - 13; Fungi - 0; Plants - 133; Viruses - 0; Other E…
AT4G14090.1	2912.01	5091	7508	25	27	4492.58	7099.64	26.1738	29.6397	-7.69931	0.354401	-21.7249	1.1943e-104	2.72698e-102	| Symbols: | UDP-Glycosyltransferase superfamily protein | chr4:8122188-8123835 REVERSE LENGTH=1648
AT1G62480.1	2833.2	149	105	4574	5751	131.486	99.2891	4788.76	6313.25	5.58662	0.257435	21.7011	2.00252e-104	4.53464e-102	| Symbols: | Vacuolar calcium-binding protein-related | chr1:23128705-23129759 FORWARD LENGTH=764
AT4G12420.1	2960.97	228	221	4679	5953	201.2	208.98	4898.69	6535	4.80101	0.223232	21.5068	1.34459e-102	3.01983e-100	| Symbols: SKU5 | Cupredoxin superfamily protein | chr4:7349662-7353074 REVERSE LENGTH=2249
AT5G13710.2	4083.75	984	802	6797	6916	868.336	758.38	7116.14	7592.14	3.17623	0.147853	21.4823	2.27857e-102	5.07583e-100	| Symbols: SMT1, CPH | sterol methyltransferase 1 | chr5:4423741-4426957 REVERSE LENGTH=1409
AT1G07180.1	2089.82	4354	4396	149	186	3842.21	4156.9	155.996	204.184	-4.47417	0.209202	-21.3869	1.77106e-101	3.91348e-99	| Symbols: ATNDI1, NDA1 | alternative NAD(P)H dehydrogenase 1 | chr1:2204320-2206934 FORWARD LENGTH=1788
AT2G31810.1	4357.9	1113	979	7839	6665	982.173	925.753	8207.06	7316.61	3.02428	0.141446	21.3812	1.99738e-101	4.37825e-99	| Symbols: | ACT domain-containing small subunit of acetolactate synthase protein | chr2:13524221-13528557 FORWARD LENGTH=1837
AT1G80760.1	1074.6	2310	2357	14	15	2038.47	2228.8	14.6573	16.4665	-7.10067	0.332479	-21.3567	3.37569e-101	7.34078e-99	| Symbols: NIP6;1, NIP6, NLM7 | NOD26-like intrinsic protein 6;1 | chr1:30350539-30352208 REVERSE LENGTH=1212
AT3G61890.1	1960.72	3794	4464	124	131	3348.04	4221.2	129.822	143.807	-4.79027	0.225278	-21.2638	2.45653e-100	5.29992e-98	| Symbols: ATHB-12, ATHB12, HB-12 | homeobox 12 | chr3:22914154-22915325 REVERSE LENGTH=986
AT3G21055.2	24774.3	3157	3168	38496	48291	2785.91	2995.69	40303.5	53012.2	4.0126	0.188828	21.2501	3.29225e-100	7.04748e-98	NA
AT1G64720.1	39240.5	15856	15850	60513	58872	13992.2	14987.9	63354.2	64627.6	2.14282	0.101143	21.1861	1.28201e-99	2.72303e-97	| Symbols: CP5 | Polyketide cyclase/dehydrase and lipid transport superfamily protein | chr1:24046553-24048622 REVERSE LENGTH=1577
AT4G13010.1	3854.84	7292	7406	932	916	6434.86	7003.19	975.76	1005.55	-2.76182	0.130542	-21.1565	2.40352e-99	5.06589e-97	| Symbols: | Oxidoreductase, zinc-binding dehydrogenase family protein | chr4:7600551-7602729 FORWARD LENGTH=1283
AT4G21960.1	66950.6	130220	112728	21573	21595	114913	106597	22585.9	23706.2	-2.25854	0.107017	-21.1045	7.22925e-99	1.51207e-96	| Symbols: PRXR1 | Peroxidase superfamily protein | chr4:11646174-11648462 REVERSE LENGTH=1582
AT3G01060.1	4054.02	7965	8589	463	529	7028.76	8121.85	484.739	580.718	-3.83017	0.181571	-21.0947	8.90441e-99	1.84834e-96	| Symbols: | unknown protein; Has 640 Blast hits to 638 proteins in 201 species: Archae - 0; Bacteria - 293; Metazoa - 0; Fungi - 71; Plants - 72; Viruses - 0; Other Eukaryotes - 204 (source: NCBI BLink). | chr3:16643-18840 REVERSE LENGTH=1614
ATCG00470.1	31307.3	7636	6525	49248	55349	6738.43	6170.11	51560.3	60760.2	3.12119	0.148021	21.0861	1.06653e-98	2.19721e-96	| Symbols: ATPE | ATP synthase epsilon chain | chrC:52265-52663 REVERSE LENGTH=399
AT5G43850.1	4224.04	8106	9422	363	413	7153.18	8909.54	380.044	453.377	-4.26886	0.203837	-20.9425	2.1948e-97	4.48788e-95	| Symbols: ATARD4, ARD4 | RmlC-like cupins superfamily protein | chr5:17627182-17629159 REVERSE LENGTH=783
AT4G10770.1	2413.36	4748	5422	141	172	4189.9	5127.1	147.62	188.816	-4.79236	0.229101	-20.9181	3.66259e-97	7.4337e-95	| Symbols: ATOPT7, OPT7 | oligopeptide transporter 7 | chr4:6628404-6632599 REVERSE LENGTH=2625
AT2G38400.1	1444.82	323	296	2507	2359	285.033	279.901	2624.71	2589.63	3.20623	0.153666	20.8649	1.11559e-96	2.24758e-94	| Symbols: AGT3 | alanine:glyoxylate aminotransferase 3 | chr2:16083689-16086349 FORWARD LENGTH=1899
AT3G11670.1	5078.73	9859	10524	733	816	8700.13	9951.6	767.416	895.776	-3.4875	0.167582	-20.8108	3.45879e-96	6.91758e-94	| Symbols: DGD1 | UDP-Glycosyltransferase superfamily protein | chr3:3680893-3684558 REVERSE LENGTH=2687
AT1G72150.1	21614.6	3456	4054	36638	37546	3049.77	3833.5	38358.2	41216.7	3.53125	0.170022	20.7694	8.18452e-96	1.62504e-93	| Symbols: PATL1 | PATELLIN 1 | chr1:27148460-27150980 FORWARD LENGTH=2148
AT1G20070.1	1064.95	2264	2227	83	63	1997.88	2105.87	86.8971	69.1592	-4.71509	0.228589	-20.6269	1.57346e-94	3.10163e-92	| Symbols: | unknown protein; FUNCTIONS IN: molecular_function unknown; INVOLVED IN: biological_process unknown; LOCATED IN: chloroplast; EXPRESSED IN: 20 plant structures; EXPRESSED DURING: 11 growth stages; Has 26 Blast hits to 26 proteins in 9 species: Archae - 0; Bacteria - 0; Metazoa - 0; Fungi - 2; Plants - 24; Viruses - 0; Other Eukaryotes - 0 (source: NCBI BLink). | chr1:6958010-6959123 R…
AT2G36000.1	2008.5	369	285	3513	3426	325.626	269.499	3677.94	3760.94	3.64294	0.177573	20.5151	1.57706e-93	3.08653e-91	| Symbols: | Mitochondrial transcription termination factor family protein | chr2:15117075-15118627 FORWARD LENGTH=1461
AT5G38430.2	62365.2	11794	13245	101466	109585	10407.7	12524.6	106230	120299	3.30427	0.161561	20.4521	5.75394e-93	1.11814e-90	NA
AT5G62430.1	1145.98	2595	2304	65	43	2289.97	2178.69	68.0519	47.2039	-5.27416	0.258205	-20.4263	9.76852e-93	1.88491e-90	| Symbols: CDF1 | cycling DOF factor 1 | chr5:25069093-25070934 REVERSE LENGTH=1249
AT3G59140.1	976.352	2080	2090	38	49	1835.51	1976.33	39.7842	53.7905	-5.35084	0.261994	-20.4235	1.03288e-92	1.97909e-90	| Symbols: ATMRP14, MRP14, ABCC10 | multidrug resistance-associated protein 14 | chr3:21863420-21868701 REVERSE LENGTH=4461
AT3G10985.1	2730.74	530	405	4920	4483	467.701	382.972	5151.01	4921.28	3.56497	0.175053	20.3651	3.40911e-92	6.48679e-90	| Symbols: SAG20, WI12, ATWI-12 | senescence associated gene 20 | chr3:3442528-3443445 FORWARD LENGTH=918
AT3G62700.1	5792.75	10939	12311	944	809	9653.18	11641.4	988.323	888.092	-3.50427	0.172105	-20.3612	3.69705e-92	6.98615e-90	| Symbols: ATMRP10, MRP10, ABCC14 | multidrug resistance-associated protein 10 | chr3:23190267-23195762 REVERSE LENGTH=4816
AT3G48140.1	9221.96	3709	3603	14053	14115	3273.03	3407.03	14712.8	15495	2.17702	0.106992	20.3476	4.879e-92	9.15648e-90	| Symbols: | B12D protein | chr3:17778356-17779549 FORWARD LENGTH=632
AT3G48390.1	1637.71	240	201	2714	3013	211.789	190.068	2841.43	3307.57	3.93494	0.194308	20.251	3.48059e-91	6.48763e-89	| Symbols: | MA3 domain-containing protein | chr3:17920815-17923496 FORWARD LENGTH=2344
AT3G26290.1	1762.31	3409	3870	184	172	3008.29	3659.51	192.639	188.816	-4.12746	0.203995	-20.2331	5.00191e-91	9.26029e-89	| Symbols: CYP71B26 | cytochrome P450, family 71, subfamily B, polypeptide 26 | chr3:9632682-9634470 REVERSE LENGTH=1622
AT5G21930.4	1076.93	184	165	1857	1863	162.372	156.026	1944.19	2045.14	3.6469	0.181453	20.0983	7.63583e-90	1.40417e-87	NA
AT5G23240.1	1103.05	72	70	2267	1739	63.5368	66.1927	2373.44	1909.01	5.04533	0.251106	20.0924	8.6025e-90	1.57139e-87	| Symbols: | DNAJ heat shock N-terminal domain-containing protein | chr5:7826732-7828724 REVERSE LENGTH=1713
AT4G37760.1	3030.21	5713	6639	387	361	5041.47	6277.91	405.171	396.293	-3.8199	0.190244	-20.079	1.12696e-89	2.04496e-87	| Symbols: SQE3 | squalene epoxidase 3 | chr4:17743887-17746678 FORWARD LENGTH=2028
AT1G65930.1	12504.6	2029	2419	21751	21105	1790.5	2287.43	22772.3	23168.3	3.49404	0.174047	20.0752	1.21502e-89	2.19024e-87	| Symbols: cICDH | cytosolic NADP+-dependent isocitrate dehydrogenase | chr1:24538886-24542129 FORWARD LENGTH=1703
AT5G50800.1	1756.12	4440	3268	7	8	3918.1	3090.25	7.32867	8.78212	-8.76756	0.437872	-20.0231	3.46564e-89	6.20644e-87	| Symbols: SWEET13, AtSWEET13 | Nodulin MtN3 family protein | chr5:20665077-20667304 REVERSE LENGTH=1252
AT2G38400.2	1518.13	306	266	2774	2411	270.031	251.532	2904.25	2646.71	3.41147	0.170884	19.9637	1.14023e-88	2.02872e-86	| Symbols: AGT3 | alanine:glyoxylate aminotransferase 3 | chr2:16083691-16086159 FORWARD LENGTH=1614
AT3G47420.1	2500.93	5223	5527	59	97	4609.06	5226.39	61.7702	106.483	-5.87168	0.294733	-19.922	2.62041e-88	4.6322e-86	| Symbols: ATPS3, PS3 | phosphate starvation-induced gene 3 | chr3:17472342-17475258 REVERSE LENGTH=2016
AT3G23000.1	5811.23	11042	11953	1119	935	9744.07	11302.9	1171.54	1026.41	-3.25919	0.163795	-19.898	4.23286e-88	7.43464e-86	| Symbols: CIPK7, SnRK3.10, PKS7, ATSRPK1, ATSR2 | CBL-interacting protein kinase 7 | chr3:8172597-8174131 FORWARD LENGTH=1535
AT3G18490.1	13406.9	26848	25507	2510	2904	23692.2	24119.7	2627.85	3187.91	-3.03943	0.153015	-19.8637	8.3972e-88	1.4655e-85	| Symbols: | Eukaryotic aspartyl protease family protein | chr3:6348755-6350668 REVERSE LENGTH=1914
AT4G28750.1	26724.9	13824	13089	39131	37672	12199.1	12377.1	40968.3	41355	1.74405	0.0879812	19.823	1.88682e-87	3.27208e-85	| Symbols: PSAE-1 | Photosystem I reaction centre subunit IV / PsaE protein | chr4:14202758-14203961 REVERSE LENGTH=698
AT3G57020.1	1192.88	2406	2620	73	86	2123.19	2477.5	76.4275	94.4078	-4.75244	0.239914	-19.8089	2.49314e-87	4.29635e-85	| Symbols: | Calcium-dependent phosphotriesterase superfamily protein | chr3:21098315-21100360 REVERSE LENGTH=1370
AT2G05070.1	32698.8	70426	66254	2337	3234	62147.8	62650.5	2446.73	3550.17	-4.37933	0.221242	-19.7943	3.33052e-87	5.70351e-85	| Symbols: LHCB2.2, LHCB2 | photosystem II light harvesting complex gene 2.2 | chr2:1799234-1800392 REVERSE LENGTH=1063
AT1G78510.1	2495.18	4692	5738	185	201	4140.48	5425.91	193.686	220.651	-4.52946	0.229014	-19.7781	4.60114e-87	7.8305e-85	| Symbols: SPS1 | solanesyl diphosphate synthase 1 | chr1:29535285-29537417 REVERSE LENGTH=1600
AT2G22240.1	5389.6	10756	12595	48	97	9491.69	11910	50.2537	106.483	-7.09566	0.360179	-19.7003	2.14189e-86	3.62271e-84	| Symbols: ATMIPS2, MIPS2, ATIPS2 | myo-inositol-1-phosphate synthase 2 | chr2:9451605-9454094 REVERSE LENGTH=1985
AT3G11630.1	12384.4	2351	2236	19076	23117	2074.65	2114.38	19971.7	25377	3.43637	0.174654	19.6753	3.51267e-86	5.90474e-84	| Symbols: | Thioredoxin superfamily protein | chr3:3672120-3674075 FORWARD LENGTH=1008
AT2G40460.1	820.042	1691	1799	42	39	1492.23	1701.15	43.972	42.8128	-5.20117	0.264518	-19.6628	4.49205e-86	7.505e-84	| Symbols: | Major facilitator superfamily protein | chr2:16896907-16901280 FORWARD LENGTH=2077
AT5G52310.1	1079.45	2547	2015	84	70	2247.61	1905.4	87.944	76.8436	-4.65467	0.238351	-19.5286	6.26919e-85	1.04107e-82	| Symbols: COR78, LTI78, RD29A, LTI140 | low-temperature-responsive protein 78 (LTI78) / desiccation-responsive protein 29A (RD29A) | chr5:21240849-21243613 FORWARD LENGTH=2500
AT2G20260.1	13237.2	5765	4947	20507	19780	5087.36	4677.93	21469.9	21713.8	2.14468	0.110083	19.4824	1.54842e-84	2.55582e-82	| Symbols: PSAE-2 | photosystem I subunit E-2 | chr2:8736734-8737767 FORWARD LENGTH=607
AT3G04550.1	1801.21	400	377	2919	3133	352.982	356.495	3056.05	3439.3	3.19457	0.164368	19.4355	3.86584e-84	6.34275e-82	| Symbols: | unknown protein; INVOLVED IN: biological_process unknown; LOCATED IN: chloroplast stroma, chloroplast; EXPRESSED IN: 22 plant structures; EXPRESSED DURING: 13 growth stages; BEST Arabidopsis thaliana protein match is: unknown protein (TAIR:AT5G28500.1); Has 110 Blast hits to 110 proteins in 51 species: Archae - 0; Bacteria - 67; Metazoa - 1; Fungi - 0; Plants - 41; Viruses - 0; Other…
AT4G39090.1	20368.3	5420	5837	35700	30785	4782.91	5519.53	37376.2	33794.7	2.78837	0.144222	19.3339	2.78794e-83	4.54699e-81	| Symbols: RD19, RD19A | Papain family cysteine protease | chr4:18215556-18217482 REVERSE LENGTH=1533
AT2G37240.1	1954.24	3852	4079	245	277	3399.22	3857.14	256.503	304.081	-3.69476	0.191668	-19.2769	8.39937e-83	1.36179e-80	| Symbols: | Thioredoxin superfamily protein | chr2:15639939-15641763 REVERSE LENGTH=1086
AT3G01500.3	14590.3	451	640	22021	31248	397.987	605.191	23054.9	34303	5.83775	0.302875	19.2745	8.795e-83	1.41755e-80	| Symbols: CA1 | carbonic anhydrase 1 | chr3:194886-198019 REVERSE LENGTH=1444
AT5G47540.1	1863.54	471	410	3035	3164	415.636	387.7	3177.5	3473.33	3.04911	0.158306	19.2608	1.14528e-82	1.83513e-80	| Symbols: | Mo25 family protein | chr5:19283029-19285698 REVERSE LENGTH=1638
AT3G47500.1	1935.58	4543	3770	100	58	4008.99	3564.95	104.695	63.6704	-5.48906	0.285395	-19.2332	1.95114e-82	3.1082e-80	| Symbols: CDF3 | cycling DOF factor 3 | chr3:17504000-17506058 REVERSE LENGTH=1717
AT5G55620.1	3205.91	7329	6009	369	262	6467.52	5682.17	386.325	287.615	-4.17152	0.217265	-19.2002	3.68789e-82	5.84094e-80	| Symbols: | unknown protein; BEST Arabidopsis thaliana protein match is: unknown protein (TAIR:AT3G09950.1); Has 30201 Blast hits to 17322 proteins in 780 species: Archae - 12; Bacteria - 1396; Metazoa - 17338; Fungi - 3422; Plants - 5037; Viruses - 0; Other Eukaryotes - 2996 (source: NCBI BLink). | chr5:22530202-22530939 FORWARD LENGTH=738
AT2G30600.2	3887.78	372	409	8127	5764	328.273	386.755	8508.58	6327.52	4.37539	0.228693	19.1322	1.36194e-81	2.14466e-79	| Symbols: | BTB/POZ domain-containing protein | chr2:13037238-13041684 FORWARD LENGTH=2714
AT5G14910.2	2803.52	913	845	4395	4562	805.682	799.041	4601.36	5008.01	2.58205	0.135443	19.0638	5.04741e-81	7.90281e-79	NA
AT2G46830.3	2791.58	7682	4626	5	7	6779.02	4374.39	5.23476	7.68436	-9.75897	0.512388	-19.046	7.0855e-81	1.10308e-78	NA
AT5G53160.2	3615.06	812	796	6740	5406	716.554	752.706	7056.46	5934.52	3.1445	0.165331	19.0194	1.17803e-80	1.82362e-78	| Symbols: RCAR3, PYL8 | regulatory components of ABA receptor 3 | chr5:21560718-21562260 FORWARD LENGTH=1182
AT5G35970.1	9071.99	16199	21262	877	883	14294.9	20105.6	918.177	969.327	-4.1879	0.220563	-18.9873	2.17301e-80	3.34497e-78	| Symbols: | P-loop containing nucleoside triphosphate hydrolases superfamily protein | chr5:14118876-14123340 REVERSE LENGTH=3332
AT3G58120.1	1890.37	26	10	2991	4006	22.9438	9.4561	3131.43	4397.65	7.84978	0.413431	18.9869	2.18701e-80	3.34771e-78	| Symbols: ATBZIP61, BZIP61 | Basic-leucine zipper (bZIP) transcription factor family protein | chr3:21520974-21523327 REVERSE LENGTH=1554
AT5G54380.1	1589.22	114	143	2659	3040	100.6	135.222	2783.85	3337.21	4.69968	0.247795	18.966	3.25677e-80	4.95753e-78	| Symbols: THE1 | protein kinase family protein | chr5:22077092-22079880 REVERSE LENGTH=2789
AT2G44670.1	4035.22	7473	7562	1183	1054	6594.59	7150.71	1238.54	1157.04	-2.52034	0.133084	-18.938	5.54861e-80	8.39955e-78	| Symbols: | Protein of unknown function (DUF581) | chr2:18425180-18426060 FORWARD LENGTH=768
AT2G47180.1	1321.21	2693	2972	58	34	2376.45	2810.35	60.7232	37.324	-5.72192	0.302158	-18.9368	5.66917e-80	8.5349e-78	| Symbols: AtGolS1, GolS1 | galactinol synthase 1 | chr2:19368798-19370441 REVERSE LENGTH=1355
AT5G06980.5	800.237	1916	1536	31	23	1690.78	1452.46	32.4555	25.2486	-5.765	0.304806	-18.9137	8.80279e-80	1.31801e-77	NA
AT1G28600.1	2281.12	4318	4411	558	509	3810.44	4171.09	584.199	558.763	-2.80371	0.148292	-18.9067	1.0046e-79	1.49599e-77	| Symbols: | GDSL-like Lipase/Acylhydrolase superfamily protein | chr1:10051014-10053117 REVERSE LENGTH=1440
AT2G47490.1	1184.07	2369	2330	215	198	2090.54	2203.27	225.095	217.358	-3.27844	0.173484	-18.8976	1.19252e-79	1.76622e-77	| Symbols: ATNDT1, NDT1 | NAD+ transporter 1 | chr2:19487246-19489619 FORWARD LENGTH=1550
AT5G15500.2	1193.63	2242	2874	35	38	1978.46	2717.68	36.6433	41.7151	-5.90616	0.312576	-18.8951	1.25201e-79	1.84436e-77	| Symbols: | Ankyrin repeat family protein | chr5:5031676-5033465 REVERSE LENGTH=1511
AT3G60130.2	898.032	54	68	1572	1671	47.6526	64.3015	1645.81	1834.37	4.96109	0.263076	18.858	2.5273e-79	3.7031e-77	| Symbols: BGLU16 | beta glucosidase 16 | chr3:22210434-22213840 FORWARD LENGTH=1585
AT4G30960.1	8854.4	18351	14941	2387	2365	16193.9	14128.4	2499.08	2596.21	-2.5732	0.1367	-18.8237	4.83158e-79	7.04178e-77	| Symbols: CIPK6, SIP3, SNRK3.14, ATCIPK6 | SOS3-interacting protein 3 | chr4:15067053-15069010 FORWARD LENGTH=1958
AT5G19770.1	5302.04	2104	1836	8155	8269	1856.69	1736.14	8537.9	9077.42	2.29351	0.12207	18.7884	9.39612e-79	1.36219e-76	| Symbols: TUA3 | tubulin alpha-3 | chr5:6682493-6684579 REVERSE LENGTH=1726
AT5G22300.1	3271.27	7051	7054	121	60	6222.19	6670.34	126.681	65.8659	-6.06302	0.323012	-18.7702	1.3233e-78	1.90834e-76	| Symbols: NIT4, AtNIT4 | nitrilase 4 | chr5:7379199-7381935 FORWARD LENGTH=1441
AT2G42580.1	2535.31	367	271	4156	4746	323.861	256.26	4351.13	5209.99	4.04195	0.215383	18.7664	1.42265e-78	2.04087e-76	| Symbols: TTL3, VIT | tetratricopetide-repeat thioredoxin-like 3 | chr2:17728715-17731718 FORWARD LENGTH=2473
AT5G44340.1	8214.14	2503	2044	12949	13808	2208.79	1932.83	13557	15157.9	2.79339	0.149055	18.7406	2.30914e-78	3.29534e-76	| Symbols: TUB4 | tubulin beta chain 4 | chr5:17859195-17861101 REVERSE LENGTH=1689
AT1G75100.1	2650.91	4939	5053	705	664	4358.45	4778.17	738.101	728.916	-2.63869	0.140852	-18.7338	2.62649e-78	3.72879e-76	| Symbols: JAC1 | J-domain protein required for chloroplast accumulation response 1 | chr1:28190816-28193800 REVERSE LENGTH=2279
AT3G24170.3	3399.98	6332	7199	595	530	5587.71	6807.45	622.937	581.816	-3.36279	0.17953	-18.7311	2.7626e-78	3.90182e-76	| Symbols: ATGR1, GR1 | glutathione-disulfide reductase | chr3:8729510-8734562 REVERSE LENGTH=1809
AT2G20570.1	7658.7	13617	13558	2820	2592	12016.4	12820.6	2952.41	2845.41	-2.09885	0.112232	-18.701	4.85898e-78	6.8275e-76	| Symbols: GPRI1, GLK1, ATGLK1 | GBF's pro-rich region-interacting factor 1 | chr2:8855358-8857756 FORWARD LENGTH=1625
AT3G56130.1	757.123	61	61	1292	1425	53.8298	57.6822	1352.66	1564.32	4.70986	0.252198	18.6752	7.87799e-78	1.10131e-75	| Symbols: | biotin/lipoyl attachment domain-containing protein | chr3:20826658-20829270 FORWARD LENGTH=1303
AT3G18950.1	874.929	1791	1954	40	27	1580.48	1847.72	41.8781	29.6397	-5.5799	0.299293	-18.6436	1.42333e-77	1.97966e-75	| Symbols: | Transducin/WD40 repeat-like superfamily protein | chr3:6536715-6538658 FORWARD LENGTH=1944
AT4G02890.4	5872.38	10576	10465	2087	1891	9332.85	9895.81	2184.99	2075.87	-2.17395	0.116631	-18.6396	1.53306e-77	2.1215e-75	| Symbols: UBQ14 | Ubiquitin family protein | chr4:1278530-1280031 REVERSE LENGTH=1205
AT4G23820.1	3108.62	464	491	4901	5857	409.459	464.295	5131.11	6429.61	3.72615	0.199991	18.6315	1.78361e-77	2.45582e-75	| Symbols: | Pectin lyase-like superfamily protein | chr4:12397038-12400091 REVERSE LENGTH=1555
AT1G67360.2	2696.91	5842	5853	65	27	5155.3	5534.66	68.0519	29.6397	-6.7699	0.366273	-18.4832	2.81935e-76	3.86251e-74	| Symbols: | Rubber elongation factor protein (REF) | chr1:25236811-25238216 REVERSE LENGTH=1205
AT4G10120.2	4132.57	7614	9757	241	303	6719.02	9226.32	252.316	332.623	-4.76919	0.258038	-18.4825	2.85624e-76	3.89359e-74	| Symbols: ATSPS4F | Sucrose-phosphate synthase family protein | chr4:6314787-6319936 FORWARD LENGTH=3469
AT3G14310.1	7553.84	971	611	13793	13063	856.864	577.768	14440.6	14340.1	4.32589	0.234462	18.4503	5.18549e-76	7.03378e-74	| Symbols: ATPME3, PME3 | pectin methylesterase 3 | chr3:4771902-4775119 REVERSE LENGTH=2115
AT5G67480.1	705.998	35	36	1440	1140	30.8859	34.042	1507.61	1251.45	5.41052	0.294118	18.3957	1.42092e-75	1.91789e-73	| Symbols: BT4, ATBT4 | BTB and TAZ domain protein 4 | chr5:26930939-26933093 REVERSE LENGTH=1553
AT1G16730.1	911.557	1878	2073	18	9	1657.25	1960.25	18.8451	9.87989	-6.96903	0.379716	-18.3533	3.10779e-75	4.17419e-73	| Symbols: UP6 | unknown protein 6 | chr1:5726368-5727312 REVERSE LENGTH=858
AT5G06690.1	1473.99	39	15	2731	2722	34.4158	14.1842	2859.23	2988.12	6.90175	0.376373	18.3375	4.15157e-75	5.54893e-73	| Symbols: WCRKC1 | WCRKC thioredoxin 1 | chr5:2060501-2061956 REVERSE LENGTH=783
AT4G38740.1	4710.21	8735	9450	995	1052	7708.25	8936.02	1041.72	1154.85	-2.9218	0.159437	-18.3257	5.15962e-75	6.8628e-73	| Symbols: ROC1 | rotamase CYP 1 | chr4:18083395-18084251 REVERSE LENGTH=857
AT4G36540.1	1499.17	178	124	2534	2796	157.077	117.256	2652.98	3069.35	4.381	0.239455	18.2957	8.95999e-75	1.18601e-72	| Symbols: BEE2 | BR enhanced expression 2 | chr4:17243583-17245296 FORWARD LENGTH=1362
AT4G34980.1	6552.02	13573	11065	1754	1759	11977.6	10463.2	1836.35	1930.97	-2.57459	0.140824	-18.2823	1.14458e-74	1.50777e-72	| Symbols: SLP2 | subtilisin-like serine protease 2 | chr4:16656691-16659339 REVERSE LENGTH=2649
AT2G15960.1	1938.92	548	548	3340	2967	483.586	518.194	3496.82	3257.07	2.75346	0.150627	18.2801	1.19314e-74	1.56421e-72	| Symbols: | unknown protein; Has 14 Blast hits to 14 proteins in 5 species: Archae - 0; Bacteria - 0; Metazoa - 0; Fungi - 0; Plants - 14; Viruses - 0; Other Eukaryotes - 0 (source: NCBI BLink). | chr2:6947309-6947688 FORWARD LENGTH=380
AT3G04140.1	1238.89	2445	2718	97	115	2157.6	2570.17	101.554	126.243	-4.37635	0.239448	-18.2768	1.26527e-74	1.65087e-72	| Symbols: | Ankyrin repeat family protein | chr3:1086877-1089229 FORWARD LENGTH=2280
AT1G49130.1	789.431	25	16	1326	1578	22.0614	15.1298	1388.26	1732.27	6.38514	0.349843	18.2515	2.01458e-74	2.61609e-72	| Symbols: | B-box type zinc finger protein with CCT domain | chr1:18174740-18175964 REVERSE LENGTH=1010
AT5G03555.1	2284.28	4292	4488	513	518	3787.5	4243.9	537.087	568.642	-2.86074	0.15704	-18.2166	3.81004e-74	4.9243e-72	| Symbols: | permease, cytosine/purines, uracil, thiamine, allantoin family protein | chr5:898241-900159 REVERSE LENGTH=1919
AT3G61220.1	1077.34	2121	2318	111	118	1871.69	2191.92	116.212	129.536	-4.048	0.222415	-18.2002	5.13843e-74	6.61e-72	| Symbols: | NAD(P)-binding Rossmann-fold superfamily protein | chr3:22662960-22664493 FORWARD LENGTH=1133
AT2G46340.1	3299.6	6098	7021	580	520	5381.21	6639.13	607.232	570.838	-3.35082	0.184247	-18.1866	6.5946e-74	8.44355e-72	| Symbols: SPA1 | SPA (suppressor of phyA-105) protein family | chr2:19022173-19027413 REVERSE LENGTH=3799
AT1G73655.1	2926.36	467	530	4731	5319	412.107	501.174	4953.13	5839.01	3.56325	0.196571	18.1271	1.94924e-73	2.48414e-71	| Symbols: | FKBP-like peptidyl-prolyl cis-trans isomerase family protein | chr1:27690359-27691814 REVERSE LENGTH=847
AT5G10930.1	1940.71	3701	4529	84	115	3265.97	4282.67	87.944	126.243	-5.14063	0.283728	-18.1182	2.29017e-73	2.90513e-71	| Symbols: CIPK5, SnRK3.24 | CBL-interacting protein kinase 5 | chr5:3445366-3447114 REVERSE LENGTH=1749
AT4G05150.1	8575.59	3927	3857	13238	12143	3465.4	3647.22	13859.6	13330.2	1.93468	0.106902	18.0977	3.31966e-73	4.19164e-71	| Symbols: | Octicosapeptide/Phox/Bem1p family protein | chr4:2660338-2662908 FORWARD LENGTH=1668
AT3G55130.1	1863.26	4161	3397	297	235	3671.9	3212.24	310.945	257.975	-3.59645	0.198762	-18.0942	3.53781e-73	4.4466e-71	| Symbols: ATWBC19, WBC19 | white-brown complex homolog 19 | chr3:20433878-20436390 REVERSE LENGTH=2513
AT5G43060.1	696.177	98	90	1266	1173	86.4806	85.1049	1325.44	1287.68	3.92864	0.217282	18.0808	4.51419e-73	5.64789e-71	| Symbols: | Granulin repeat cysteine protease family protein | chr5:17269507-17272164 REVERSE LENGTH=1716
AT5G22920.1	2452.08	95	52	3810	5180	83.8333	49.1717	3988.89	5686.42	6.1819	0.341997	18.0759	4.93669e-73	6.14843e-71	| Symbols: | CHY-type/CTCHY-type/RING-type Zinc finger protein | chr5:7664991-7667265 FORWARD LENGTH=1262
AT3G03150.1	6190.28	1364	1581	10400	10179	1203.67	1495.01	10888.3	11174.2	3.03153	0.168155	18.0282	1.16983e-72	1.45038e-70	| Symbols: | unknown protein; FUNCTIONS IN: molecular_function unknown; INVOLVED IN: biological_process unknown; LOCATED IN: mitochondrion; EXPRESSED IN: 22 plant structures; EXPRESSED DURING: 13 growth stages; BEST Arabidopsis thaliana protein match is: unknown protein (TAIR:AT5G17165.1); Has 39 Blast hits to 39 proteins in 11 species: Archae - 0; Bacteria - 0; Metazoa - 0; Fungi - 0; Plants - 3…
AT5G08520.1	1974.97	399	298	3329	3444	352.1	281.792	3485.3	3780.7	3.51802	0.195722	17.9746	3.07961e-72	3.80096e-70	| Symbols: | Duplicated homeodomain-like superfamily protein | chr5:2755175-2758362 REVERSE LENGTH=1813
AT1G25230.1	910.112	101	75	1546	1696	89.128	70.9208	1618.59	1861.81	4.44076	0.248314	17.8836	1.58159e-71	1.9433e-69	| Symbols: | Calcineurin-like metallo-phosphoesterase superfamily protein | chr1:8840402-8842317 REVERSE LENGTH=1111
AT3G47860.1	650.257	44	46	1115	1231	38.828	43.4981	1167.35	1351.35	4.93643	0.276046	17.8827	1.60969e-71	1.96899e-69	| Symbols: CHL | chloroplastic lipocalin | chr3:17656670-17658316 REVERSE LENGTH=1217
AT4G01310.1	6749.88	1893	1672	10283	11826	1670.49	1581.06	10765.8	12982.2	2.86852	0.160895	17.8286	4.24236e-71	5.16625e-69	| Symbols: | Ribosomal L5P family protein | chr4:543970-545547 REVERSE LENGTH=1052
AT5G25610.1	14374.9	27395	24848	4391	4765	24174.9	23496.5	4597.17	5230.85	-2.27821	0.127895	-17.8132	5.58644e-71	6.77294e-69	| Symbols: RD22, ATRD22 | BURP domain-containing protein | chr5:8914233-8916800 REVERSE LENGTH=1560
AT3G12320.2	1343.92	3030	2847	4	5	2673.84	2692.15	4.18781	5.48883	-9.11942	0.513378	-17.7636	1.35347e-70	1.6337e-68	NA
AT4G10120.4	982.183	1855	2369	21	27	1636.95	2240.15	21.986	29.6397	-6.2333	0.351075	-17.7549	1.57934e-70	1.89798e-68	NA
AT5G43630.4	1409.77	2932	2733	200	235	2587.36	2584.35	209.39	257.975	-3.46882	0.195651	-17.7296	2.47619e-70	2.96278e-68	NA
AT1G07320.3	2531.85	615	657	4058	4295	542.71	621.266	4248.53	4714.9	2.94534	0.166136	17.7284	2.52968e-70	3.01362e-68	| Symbols: RPL4 | ribosomal protein L4 | chr1:2249134-2250164 FORWARD LENGTH=1031
AT1G13930.2	4239.09	7646	8107	1219	1154	6747.25	7666.06	1276.24	1266.82	-2.50271	0.141372	-17.7031	3.96987e-70	4.70885e-68	| Symbols: | Involved in response to salt stress. Knockout mutants are hypersensitive to salt stress. | chr1:4761012-4762666 FORWARD LENGTH=738
AT1G06040.1	8996.46	16280	16296	3116	2685	14366.4	15409.7	3262.3	2947.5	-2.26144	0.127867	-17.6859	5.38978e-70	6.36552e-68	| Symbols: STO | B-box zinc finger family protein | chr1:1828413-1829890 REVERSE LENGTH=1227
AT4G37870.1	5666.07	2228	1836	9175	8523	1966.11	1736.14	9605.79	9356.25	2.35647	0.133443	17.659	8.67987e-70	1.02072e-67	| Symbols: PCK1, PEPCK | phosphoenolpyruvate carboxykinase 1 | chr4:17802694-17806539 REVERSE LENGTH=2413
AT2G21320.1	1204.09	2860	2413	4	6	2523.82	2281.76	4.18781	6.58659	-8.80796	0.498895	-17.6549	9.32552e-70	1.09196e-67	| Symbols: | B-box zinc finger family protein | chr2:9126263-9127843 FORWARD LENGTH=949
AT3G01290.1	3888.15	439	363	8341	5547	387.398	343.257	8732.63	6089.3	4.34218	0.246001	17.6511	9.97736e-70	1.16332e-67	| Symbols: | SPFH/Band 7/PHB domain-containing membrane-associated protein family | chr3:88054-89422 REVERSE LENGTH=1122
AT3G27160.1	4514.25	1186	1198	6945	7840	1046.59	1132.84	7271.08	8606.48	2.86506	0.162465	17.635	1.32773e-69	1.54152e-67	| Symbols: GHS1 | Ribosomal protein S21 family protein | chr3:10017476-10019090 FORWARD LENGTH=843
AT1G54410.1	18095.9	7988	7156	26556	28025	7049.05	6766.79	27802.9	30764.9	2.08375	0.118225	17.6254	1.57331e-69	1.81893e-67	| Symbols: | dehydrin family protein | chr1:20309775-20310767 REVERSE LENGTH=728
ATCG00480.1	54743	16456	18389	90563	84031	14521.7	17388.8	94815.2	92246.3	2.55143	0.144827	17.6171	1.82006e-69	2.09536e-67	| Symbols: ATPB, PB | ATP synthase subunit beta | chrC:52660-54156 REVERSE LENGTH=1497
AT5G45380.1	811.543	1749	1596	101	80	1543.41	1509.19	105.742	87.8212	-3.97801	0.226262	-17.5814	3.41924e-69	3.91997e-67	| Symbols: ATDUR3, DUR3 | solute:sodium symporters;urea transmembrane transporters | chr5:18391124-18395894 FORWARD LENGTH=2526
AT1G22740.1	2029.33	508	499	3193	3511	448.287	471.86	3342.92	3854.25	2.96761	0.168898	17.5704	4.15207e-69	4.74028e-67	| Symbols: RAB7, ATRABG3B, RAB75, RABG3B | RAB GTPase homolog G3B | chr1:8049100-8050708 FORWARD LENGTH=973
AT4G04330.1	698.689	42	47	1175	1351	37.0631	44.4437	1230.17	1483.08	5.05887	0.288096	17.5597	5.01735e-69	5.70437e-67	| Symbols: | Chaperonin-like RbcX protein | chr4:2116553-2118597 REVERSE LENGTH=706
AT1G01620.1	7003.25	1859	1687	10594	12467	1640.48	1595.24	11091.4	13685.8	2.9368	0.167569	17.5259	9.0847e-69	1.0286e-66	| Symbols: PIP1C, TMP-B, PIP1;3 | plasma membrane intrinsic protein 1C | chr1:225665-227302 REVERSE LENGTH=1308
AT2G21385.2	600.433	23	27	1035	1159	20.2965	25.5315	1083.6	1272.31	5.68708	0.324589	17.5209	9.92875e-69	1.11954e-66	| Symbols: | unknown protein; FUNCTIONS IN: molecular_function unknown; INVOLVED IN: biological_process unknown; LOCATED IN: chloroplast; EXPRESSED IN: 22 plant structures; EXPRESSED DURING: 13 growth stages; Has 49 Blast hits to 49 proteins in 20 species: Archae - 0; Bacteria - 0; Metazoa - 0; Fungi - 0; Plants - 44; Viruses - 0; Other Eukaryotes - 5 (source: NCBI BLink). | chr2:9149643-9151898 …
AT1G76160.1	2172.35	146	81	3664	4234	128.838	76.5944	3836.03	4647.94	5.36571	0.30653	17.5047	1.31969e-68	1.48194e-66	| Symbols: sks5 | SKU5 similar 5 | chr1:28577942-28581133 REVERSE LENGTH=2008
AT1G64970.1	1777.67	3549	3981	80	119	3131.83	3764.47	83.7562	130.634	-5.00917	0.286487	-17.4848	1.8706e-68	2.09202e-66	| Symbols: G-TMT, TMT1, VTE4 | gamma-tocopherol methyltransferase | chr1:24134085-24136109 REVERSE LENGTH=1415
AT2G22980.5	590.406	28	17	1077	1087	24.7087	16.0754	1127.57	1193.27	5.82422	0.333183	17.4805	2.01659e-68	2.24612e-66	NA
AT5G53120.1	732.543	1511	1524	69	76	1333.39	1441.11	72.2397	83.4302	-4.15661	0.237994	-17.4652	2.63858e-68	2.92701e-66	| Symbols: SPDS3, SPMS, ATSPDS3 | spermidine synthase 3 | chr5:21534550-21537816 FORWARD LENGTH=1521
AT3G25920.1	5736.09	1170	894	9001	10606	1032.47	845.376	9423.62	11642.9	3.48754	0.20042	17.4011	8.08893e-68	8.93696e-66	| Symbols: RPL15 | ribosomal protein L15 | chr3:9491055-9492635 REVERSE LENGTH=1124
AT3G58750.1	1348.19	422	386	2252	2093	372.396	365.006	2357.74	2297.62	2.65829	0.152966	17.3783	1.20423e-67	1.32514e-65	| Symbols: CSY2 | citrate synthase 2 | chr3:21724314-21727690 REVERSE LENGTH=2027
AT1G33110.1	2816.73	5190	5690	603	615	4579.94	5380.52	631.312	675.126	-2.93065	0.168713	-17.3706	1.3772e-67	1.50941e-65	| Symbols: | MATE efflux family protein | chr1:12004927-12008833 FORWARD LENGTH=1857
AT2G40840.1	3712.8	7583	6603	841	943	6691.66	6243.87	880.487	1035.19	-2.75568	0.158761	-17.3574	1.73408e-67	1.89298e-65	| Symbols: DPE2 | disproportionating enzyme 2 | chr2:17044963-17050947 FORWARD LENGTH=3263
AT1G72610.1	67252.6	9400	6009	109955	127455	8295.08	5682.17	115118	139916	4.18949	0.241651	17.3369	2.47605e-67	2.69222e-65	| Symbols: GLP1, ATGER1, GER1 | germin-like protein 1 | chr1:27339114-27340044 REVERSE LENGTH=931
AT5G37260.1	858.932	81	72	1391	1676	71.4789	68.0839	1456.31	1839.85	4.5613	0.26321	17.3296	2.81512e-67	3.04879e-65	| Symbols: RVE2, CIR1 | Homeodomain-like superfamily protein | chr5:14751344-14753088 REVERSE LENGTH=980
AT5G01820.1	1677.69	3326	3300	284	326	2935.05	3120.51	297.334	357.871	-3.20878	0.185612	-17.2876	5.83647e-67	6.29604e-65	| Symbols: ATSR1, SnRK3.15, CIPK14, ATCIPK14, SR1 | serine/threonine protein kinase 1 | chr5:313193-315000 REVERSE LENGTH=1808
AT1G15410.1	1815.64	3999	3163	356	337	3528.94	2990.97	372.715	369.947	-3.13413	0.181518	-17.2662	8.45355e-67	9.08342e-65	| Symbols: | aspartate-glutamate racemase family | chr1:5298324-5300927 FORWARD LENGTH=2306
AT3G09600.9	827.129	2022	1581	9	18	1784.32	1495.01	9.42257	19.7598	-6.82024	0.395733	-17.2345	1.46376e-66	1.56669e-64	NA
AT4G30690.1	2094.18	728	699	3254	3340	642.427	660.982	3406.78	3666.54	2.44015	0.14173	17.2169	1.98455e-66	2.11582e-64	| Symbols: | Translation initiation factor 3 protein | chr4:14960686-14962466 FORWARD LENGTH=1040
AT4G39070.1	641.933	26	14	1143	1216	22.9438	13.2385	1196.67	1334.88	6.12071	0.355788	17.2033	2.50919e-66	2.6648e-64	| Symbols: | B-box zinc finger family protein | chr4:18204855-18206509 REVERSE LENGTH=1023
AT4G36220.1	3317.8	6524	5880	997	829	5757.14	5560.19	1043.81	910.047	-2.53391	0.147359	-17.1956	2.86701e-66	3.03306e-64	| Symbols: FAH1, CYP84A1 | ferulic acid 5-hydroxylase 1 | chr4:17137344-17139635 REVERSE LENGTH=1819
AT3G07360.1	2112.22	3930	4171	511	457	3468.05	3944.14	534.993	501.679	-2.83771	0.165098	-17.1881	3.26043e-66	3.43599e-64	| Symbols: PUB9, ATPUB9 | plant U-box 9 | chr3:2354721-2356854 FORWARD LENGTH=1787
AT4G19410.1	2097.89	418	321	3377	3811	368.866	303.541	3535.56	4183.58	3.52038	0.205566	17.1253	9.61512e-66	1.0094e-63	| Symbols: | Pectinacetylesterase family protein | chr4:10582021-10585758 REVERSE LENGTH=1475
AT5G59780.2	886.143	1773	1869	93	105	1564.59	1767.35	97.3666	115.265	-3.9708	0.232078	-17.1098	1.25479e-65	1.31226e-63	| Symbols: MYB59, ATMYB59-2 | myb domain protein 59 | chr5:24082197-24083417 REVERSE LENGTH=1035
AT1G54740.1	1860.15	108	144	2936	3767	95.3052	136.168	3073.85	4135.28	4.96244	0.29004	17.1095	1.26001e-65	1.3127e-63	| Symbols: | Protein of unknown function (DUF3049) | chr1:20430769-20431986 FORWARD LENGTH=1218
AT3G54920.1	4565.31	771	701	6842	8886	680.373	662.873	7163.25	9754.74	3.65469	0.214022	17.0762	2.23013e-65	2.3146e-63	| Symbols: PMR6 | Pectin lyase-like superfamily protein | chr3:20345082-20348582 FORWARD LENGTH=1840
AT4G09010.1	3382.98	1006	955	5153	5781	887.75	903.058	5394.95	6346.18	2.71288	0.159093	17.0521	3.36986e-65	3.4843e-63	| Symbols: APX4, TL29 | ascorbate peroxidase 4 | chr4:5777397-5779462 REVERSE LENGTH=1279
AT3G44450.1	725.121	1529	1613	8	16	1349.27	1525.27	8.37562	17.5642	-6.80053	0.399193	-17.0357	4.46413e-65	4.59839e-63	| Symbols: | unknown protein; BEST Arabidopsis thaliana protein match is: unknown protein (TAIR:AT3G52740.1); Has 63 Blast hits to 63 proteins in 12 species: Archae - 0; Bacteria - 0; Metazoa - 0; Fungi - 0; Plants - 63; Viruses - 0; Other Eukaryotes - 0 (source: NCBI BLink). | chr3:16074096-16074678 REVERSE LENGTH=583
AT5G15450.1	5221.57	9231	11924	704	663	8145.95	11275.5	737.055	727.818	-3.72875	0.218921	-17.0324	4.72275e-65	4.84657e-63	| Symbols: APG6, CLPB3, CLPB-P | casein lytic proteinase B3 | chr5:5014212-5018347 REVERSE LENGTH=3186
AT5G35460.1	1438.52	2697	3108	208	198	2379.98	2938.96	217.766	217.358	-3.61154	0.212094	-17.028	5.08909e-65	5.20302e-63	| Symbols: | unknown protein; CONTAINS InterPro DOMAIN/s: Protein of unknown function DUF2838 (InterPro:IPR021261); Has 1807 Blast hits to 1807 proteins in 277 species: Archae - 0; Bacteria - 0; Metazoa - 736; Fungi - 347; Plants - 385; Viruses - 0; Other Eukaryotes - 339 (source: NCBI BLink). | chr5:13672539-13674739 FORWARD LENGTH=1398
AT3G46780.1	12422	4702	4967	19001	19083	4149.31	4696.85	19893.1	20948.7	2.207	0.12962	17.0267	5.20485e-65	5.30159e-63	| Symbols: PTAC16 | plastid transcriptionally active 16 | chr3:17228673-17231201 FORWARD LENGTH=1806
AT5G62360.1	523.051	11	15	1013	918	9.70701	14.1842	1060.56	1007.75	6.4426	0.378417	17.0252	5.34447e-65	5.42364e-63	| Symbols: | Plant invertase/pectin methylesterase inhibitor superfamily protein | chr5:25040649-25041462 FORWARD LENGTH=814
AT3G44310.4	2416.49	5121	5267	53	101	4519.05	4980.53	55.4885	110.874	-5.83778	0.343599	-16.9901	9.72114e-65	9.82876e-63	NA
AT3G01500.1	7870.84	356	413	10660	17871	314.154	390.537	11160.5	19618.2	5.44906	0.321129	16.9684	1.40676e-64	1.41711e-62	| Symbols: CA1, ATBCA1, SABP3, ATSABP3 | carbonic anhydrase 1 | chr3:194724-197974 REVERSE LENGTH=1272
AT2G33450.1	3482.5	947	861	5304	6128	835.685	814.171	5553.04	6727.11	2.89582	0.170806	16.9539	1.80218e-64	1.80878e-62	| Symbols: | Ribosomal L28 family | chr2:14173579-14174533 FORWARD LENGTH=626
AT3G50500.1	2176.18	774	778	3540	3261	683.02	735.685	3706.21	3579.81	2.36082	0.139354	16.9412	2.23693e-64	2.23693e-62	| Symbols: SPK-2-2, SNRK2-2, SNRK2.2, SRK2D | SNF1-related protein kinase 2.2 | chr3:18741590-18744073 REVERSE LENGTH=1473
AT3G57800.2	1647.66	320	282	2581	3042	282.386	266.662	2702.18	3339.4	3.45964	0.204774	16.8949	4.90883e-64	4.89098e-62	| Symbols: | basic helix-loop-helix (bHLH) DNA-binding superfamily protein | chr3:21407809-21411721 REVERSE LENGTH=1765
AT4G36670.1	1270.97	101	137	2184	2349	89.128	129.549	2286.54	2578.65	4.47764	0.265369	16.8732	7.07966e-64	7.02836e-62	| Symbols: | Major facilitator superfamily protein | chr4:17287499-17289590 REVERSE LENGTH=1770
AT5G63190.1	4589.75	2277	2021	6898	6574	2009.35	1911.08	7221.88	7216.71	1.88075	0.111553	16.8598	8.89126e-64	8.79496e-62	| Symbols: | MA3 domain-containing protein | chr5:25345542-25348796 FORWARD LENGTH=2603
AT1G29050.1	2055.23	3763	4699	235	192	3320.68	4443.42	246.034	210.771	-4.0867	0.242451	-16.8558	9.51498e-64	9.37807e-62	| Symbols: TBL38 | TRICHOME BIREFRINGENCE-LIKE 38 | chr1:10136230-10139208 REVERSE LENGTH=1415
AT1G80920.1	10915.5	1287	1730	18303	19793	1135.72	1635.91	19162.4	21728.1	3.88318	0.230553	16.8429	1.18295e-63	1.16175e-61	| Symbols: J8 | Chaperone DnaJ-domain superfamily protein | chr1:30403644-30404690 REVERSE LENGTH=852
AT3G26060.1	3325.07	534	459	5009	6514	471.231	434.035	5244.18	7150.84	3.77507	0.22448	16.817	1.83341e-63	1.79413e-61	| Symbols: ATPRX Q | Thioredoxin superfamily protein | chr3:9524733-9526374 FORWARD LENGTH=976
AT5G15850.1	2670.27	4864	5113	723	726	4292.26	4834.91	756.947	796.978	-2.5543	0.152023	-16.802	2.35809e-63	2.29935e-61	| Symbols: COL1, ATCOL1 | CONSTANS-like 1 | chr5:5176091-5177897 REVERSE LENGTH=1698
AT4G35770.2	1300.9	3	4	2434	2413	2.64737	3.78244	2548.28	2648.91	9.66707	0.575816	16.7885	2.9634e-63	2.87934e-61	| Symbols: SEN1, ATSEN1, DIN1 | Rhodanese/Cell cycle control phosphatase superfamily protein | chr4:16944941-16946192 FORWARD LENGTH=970
AT4G00300.1	2391.9	830	827	3998	3523	732.438	782.02	4185.72	3867.43	2.41098	0.143635	16.7854	3.11881e-63	3.01962e-61	| Symbols: | fringe-related protein | chr4:126509-130331 FORWARD LENGTH=2563
AT4G15530.5	1201.86	2160	2996	39	25	1906.1	2833.05	40.8311	27.4441	-6.1144	0.36456	-16.772	3.91101e-63	3.7733e-61	| Symbols: PPDK | pyruvate orthophosphate dikinase | chr4:8864828-8870801 REVERSE LENGTH=2945
AT3G50700.1	829.246	159	131	1514	1337	140.31	123.875	1585.09	1467.71	3.52969	0.21104	16.7252	8.58643e-63	8.25502e-61	| Symbols: AtIDD2, IDD2 | indeterminate(ID)-domain 2 | chr3:18840411-18842950 FORWARD LENGTH=2014
AT1G55960.1	2409.22	4404	5158	403	411	3886.33	4877.46	421.922	451.182	-3.3274	0.199164	-16.7069	1.16756e-62	1.11857e-60	| Symbols: | Polyketide cyclase/dehydrase and lipid transport superfamily protein | chr1:20927643-20930017 REVERSE LENGTH=1723
AT5G42900.1	1102.84	118	73	2101	1857	104.13	69.0296	2199.65	2038.55	4.61074	0.27606	16.702	1.268e-62	1.21057e-60	| Symbols: COR27 | cold regulated gene 27 | chr5:17197641-17199793 REVERSE LENGTH=1054
AT3G56080.1	568.959	1245	1128	50	53	1098.66	1066.65	52.3476	58.1816	-4.29295	0.257341	-16.682	1.7723e-62	1.68614e-60	| Symbols: | S-adenosyl-L-methionine-dependent methyltransferases superfamily protein | chr3:20810309-20813036 REVERSE LENGTH=2098
AT1G15100.1	818.433	1595	1765	94	90	1407.52	1669	98.4135	98.7989	-3.96338	0.238349	-16.6285	4.33176e-62	4.10693e-60	| Symbols: RHA2A | RING-H2 finger A2A | chr1:5193426-5194203 REVERSE LENGTH=778
AT4G38960.1	513.889	1162	1053	14	18	1025.41	995.728	14.6573	19.7598	-5.87941	0.353618	-16.6265	4.4831e-62	4.23575e-60	| Symbols: | B-box type zinc finger family protein | chr4:18161353-18163303 FORWARD LENGTH=1033
AT2G46280.2	1400.6	473	458	2275	2159	417.401	433.09	2381.82	2370.08	2.48231	0.149771	16.574	1.07433e-61	1.01157e-59	| Symbols: TRIP-1, TIF3I1 | TGF-beta receptor interacting protein 1 | chr2:19003426-19005571 REVERSE LENGTH=1309
AT4G02370.1	1289.43	416	404	2118	1996	367.101	382.027	2217.45	2191.14	2.55723	0.155009	16.4974	3.83207e-61	3.59585e-59	| Symbols: | Protein of unknown function, DUF538 | chr4:1042338-1043206 FORWARD LENGTH=869
AT5G16110.1	10221.3	4200	3349	16205	15528	3706.31	3166.85	16965.9	17046.1	2.30689	0.139892	16.4905	4.29552e-61	4.01697e-59	| Symbols: | unknown protein; FUNCTIONS IN: molecular_function unknown; INVOLVED IN: biological_process unknown; LOCATED IN: chloroplast; EXPRESSED IN: 24 plant structures; EXPRESSED DURING: 15 growth stages; BEST Arabidopsis thaliana protein match is: unknown protein (TAIR:AT3G02555.1); Has 133 Blast hits to 133 proteins in 18 species: Archae - 0; Bacteria - 0; Metazoa - 0; Fungi - 0; Plants - 1…
AT1G08550.2	1719.19	487	511	2751	2809	429.756	483.207	2880.17	3083.62	2.70799	0.164461	16.4659	6.4539e-61	6.01486e-59	| Symbols: NPQ1, AVDE1 | non-photochemical quenching 1 | chr1:2707185-2709531 FORWARD LENGTH=1688
AT3G15353.1	31481.8	53580	48264	15751	15045	47282	45638.9	16490.5	16515.9	-1.49326	0.0907433	-16.4559	7.61066e-61	7.06889e-59	| Symbols: MT3, ATMT3 | metallothionein 3 | chr3:5180667-5181400 REVERSE LENGTH=443
AT2G21330.2	4236.87	8242	7223	1278	1372	7273.2	6830.14	1338.01	1506.13	-2.31015	0.140664	-16.4231	1.30626e-60	1.20918e-58	| Symbols: FBA1 | fructose-bisphosphate aldolase 1 | chr2:9128147-9130240 REVERSE LENGTH=1639
AT4G32340.1	3131.66	230	345	5553	5633	202.965	326.236	5813.73	6183.71	4.50382	0.274665	16.3975	1.9929e-60	1.83857e-58	| Symbols: | Tetratricopeptide repeat (TPR)-like superfamily protein | chr4:15612584-15614305 REVERSE LENGTH=960
AT2G33380.1	785.283	1469	1891	30	23	1296.33	1788.15	31.4086	25.2486	-5.76471	0.351654	-16.3931	2.14147e-60	1.969e-58	| Symbols: RD20, CLO-3 | Caleosin-related family protein | chr2:14144831-14146471 REVERSE LENGTH=961
AT5G01240.2	961.966	145	144	1543	1793	127.956	136.168	1615.45	1968.29	3.76246	0.229953	16.3619	3.57931e-60	3.28004e-58	| Symbols: LAX1 | like AUXIN RESISTANT 1 | chr5:98533-101835 FORWARD LENGTH=1699
AT1G12230.1	2077.91	776	731	3177	3288	684.785	691.241	3326.17	3609.45	2.3335	0.142697	16.3528	4.15267e-60	3.79277e-58	| Symbols: | Aldolase superfamily protein | chr1:4148033-4151025 FORWARD LENGTH=1552
AT3G61440.2	1273.74	3236	2295	22	42	2855.63	2170.18	23.033	46.1061	-6.18796	0.379007	-16.3268	6.36572e-60	5.79471e-58	| Symbols: ATCYSC1, CYSC1 | cysteine synthase C1 | chr3:22736058-22737978 FORWARD LENGTH=1249
AT5G64920.1	1663.53	563	495	2602	2701	496.822	468.077	2724.17	2965.06	2.55951	0.157252	16.2765	1.45005e-59	1.31561e-57	| Symbols: CIP8 | COP1-interacting protein 8 | chr5:25943888-25945442 REVERSE LENGTH=1555
AT1G74910.2	3954.01	691	869	6925	6499	609.777	821.735	7250.15	7134.38	3.32936	0.204868	16.2513	2.18847e-59	1.97902e-57	| Symbols: | ADP-glucose pyrophosphorylase family protein | chr1:28135361-28138826 REVERSE LENGTH=1900
AT5G51970.2	6474.44	1835	2099	10712	10092	1619.31	1984.84	11215	11078.6	2.6291	0.162111	16.218	3.76518e-59	3.39362e-57	| Symbols: | GroES-like zinc-binding alcohol dehydrogenase family protein | chr5:21111594-21113403 FORWARD LENGTH=1357
AT3G11450.1	4109.72	1520	1451	6112	6674	1341.33	1372.08	6398.97	7326.49	2.33867	0.14426	16.2116	4.17777e-59	3.75314e-57	| Symbols: | DnaJ domain ;Myb-like DNA-binding domain | chr3:3605217-3608086 REVERSE LENGTH=2432
AT2G33830.1	688.78	6	5	1218	1339	5.29473	4.72805	1275.19	1469.91	8.09493	0.49948	16.2067	4.52164e-59	4.04879e-57	| Symbols: | Dormancy/auxin associated family protein | chr2:14309484-14310339 REVERSE LENGTH=658
AT2G36630.1	2416.89	4793	4458	528	610	4229.61	4215.53	552.791	669.637	-2.78875	0.172239	-16.1912	5.81914e-59	5.19363e-57	| Symbols: | Sulfite exporter TauE/SafE family protein | chr2:15352491-15355177 REVERSE LENGTH=1783
AT3G12320.1	748.474	1960	1312	10	12	1729.61	1240.64	10.4695	13.1732	-6.9758	0.43152	-16.1656	8.81324e-59	7.84035e-57	| Symbols: | unknown protein; BEST Arabidopsis thaliana protein match is: unknown protein (TAIR:AT5G06980.4); Has 102 Blast hits to 102 proteins in 16 species: Archae - 0; Bacteria - 0; Metazoa - 0; Fungi - 0; Plants - 98; Viruses - 0; Other Eukaryotes - 4 (source: NCBI BLink). | chr3:3923735-3925465 FORWARD LENGTH=1218
AT4G33980.1	578.428	7	6	1040	1105	6.17719	5.67366	1088.83	1213.03	7.59983	0.470917	16.1384	1.37106e-58	1.21576e-56	| Symbols: | BEST Arabidopsis thaliana protein match is: cold regulated gene 27 (TAIR:AT5G42900.2); Has 30201 Blast hits to 17322 proteins in 780 species: Archae - 12; Bacteria - 1396; Metazoa - 17338; Fungi - 3422; Plants - 5037; Viruses - 0; Other Eukaryotes - 2996 (source: NCBI BLink). | chr4:16282796-16285058 REVERSE LENGTH=1020
AT5G21930.3	1153.69	202	150	1897	2103	178.256	141.842	1986.07	2308.6	3.74477	0.232165	16.1298	1.57478e-58	1.3919e-56	| Symbols: PAA2 | P-type ATPase of Arabidopsis 2 | chr5:7243002-7248891 FORWARD LENGTH=2880
AT2G25900.2	2912.03	239	179	4160	6297	210.907	169.264	4355.32	6912.63	4.88883	0.303752	16.0948	2.77462e-58	2.44452e-56	| Symbols: ATCTH | Zinc finger C-x8-C-x5-C-x3-H type family protein | chr2:11041331-11043209 FORWARD LENGTH=1677
AT1G55673.1	22650.6	4198	5195	36230	40131	3704.55	4912.45	37931.1	44054.4	3.25018	0.202159	16.0774	3.67467e-58	3.22712e-56	NA
AT3G21560.1	1632.43	3818	3154	61	104	3369.21	2982.46	63.8641	114.168	-5.15905	0.321632	-16.0402	6.69203e-58	5.8582e-56	| Symbols: UGT84A2 | UDP-Glycosyltransferase superfamily protein | chr3:7595806-7597577 FORWARD LENGTH=1772
AT5G21920.1	2116.01	487	418	3247	3862	429.756	395.265	3399.45	4239.57	3.2106	0.200411	16.0201	9.25323e-58	8.07447e-56	| Symbols: YLMG2, ATYLMG2 | YGGT family protein | chr5:7241201-7242813 REVERSE LENGTH=953
AT1G04040.1	3990.51	723	544	6099	7674	638.015	514.412	6385.36	8424.25	3.68343	0.229943	16.0189	9.43468e-58	8.20668e-56	| Symbols: | HAD superfamily, subfamily IIIB acid phosphatase | chr1:1042362-1043864 REVERSE LENGTH=1063
AT5G46110.4	2111.21	84	133	4544	3177	74.1262	125.766	4757.35	3487.6	5.36826	0.335288	16.0109	1.07218e-57	9.29677e-56	| Symbols: APE2, TPT | Glucose-6-phosphate/phosphate translocator-related | chr5:18697250-18700656 FORWARD LENGTH=2037
AT5G61590.1	4962.47	1110	925	7432	9305	979.525	874.69	7780.95	10214.7	3.27861	0.205101	15.9853	1.6168e-57	1.39748e-55	| Symbols: | Integrase-type DNA-binding superfamily protein | chr5:24764438-24765324 REVERSE LENGTH=887
AT3G62950.1	427.268	17	21	797	765	15.0017	19.8578	834.421	839.79	5.59011	0.349875	15.9774	1.83564e-57	1.58165e-55	| Symbols: | Thioredoxin superfamily protein | chr3:23266249-23266934 FORWARD LENGTH=686
AT1G75280.1	1793.2	3278	4158	146	178	2892.69	3931.85	152.855	195.402	-4.29312	0.268768	-15.9733	1.96048e-57	1.68392e-55	| Symbols: | NmrA-like negative transcriptional regulator family protein | chr1:28251960-28253619 FORWARD LENGTH=1267
AT2G23840.1	1027.34	2030	2239	111	77	1791.38	2117.22	116.212	84.5279	-4.28174	0.268159	-15.9672	2.16307e-57	1.85213e-55	| Symbols: | HNH endonuclease | chr2:10153797-10155647 REVERSE LENGTH=1087
AT5G64620.1	1039.95	71	90	1648	2083	62.6543	85.1049	1725.38	2286.65	4.76487	0.298545	15.9603	2.41513e-57	2.06151e-55	| Symbols: C/VIF2, ATC/VIF2 | cell wall / vacuolar inhibitor of fructosidase 2 | chr5:25831834-25832502 FORWARD LENGTH=669
AT5G14320.1	3977.99	1386	1246	5932	6650	1223.08	1178.23	6210.52	7300.14	2.49211	0.156203	15.9543	2.66099e-57	2.26432e-55	| Symbols: | Ribosomal protein S13/S18 family | chr5:4617650-4618912 REVERSE LENGTH=839
AT4G10120.5	3876.62	8527	7060	530	684	7524.7	6676.01	554.885	750.871	-3.44339	0.216167	-15.9293	3.96815e-57	3.36617e-55	NA
ATCG01020.1	544.584	66	53	937	992	58.2421	50.1174	980.994	1088.98	4.25416	0.267772	15.8873	7.76508e-57	6.56676e-55	| Symbols: RPL32 | ribosomal protein L32 | chrC:113449-113607 FORWARD LENGTH=159
AT4G31290.1	2938.52	230	128	4642	5985	202.965	121.038	4859.95	6570.13	5.13933	0.323634	15.8801	8.70981e-57	7.34304e-55	| Symbols: | ChaC-like family protein | chr4:15185886-15188484 FORWARD LENGTH=1275
AT5G19875.1	528.252	1225	1072	7	10	1081.01	1013.69	7.32867	10.9777	-6.84374	0.43097	-15.8799	8.73819e-57	7.34437e-55	| Symbols: | unknown protein; FUNCTIONS IN: molecular_function unknown; INVOLVED IN: response to oxidative stress; LOCATED IN: endomembrane system; EXPRESSED IN: 21 plant structures; EXPRESSED DURING: 13 growth stages; BEST Arabidopsis thaliana protein match is: unknown protein (TAIR:AT2G31940.1); Has 30201 Blast hits to 17322 proteins in 780 species: Archae - 12; Bacteria - 1396; Metazoa - 17338…
AT1G19400.1	1099.09	2065	2331	174	171	1822.27	2204.22	182.17	187.718	-3.44437	0.217175	-15.8599	1.20099e-56	1.00633e-54	| Symbols: | Erythronate-4-phosphate dehydrogenase family protein | chr1:6712038-6714247 REVERSE LENGTH=1667
AT1G10370.1	590.294	1294	1124	76	70	1141.9	1062.87	79.5684	76.8436	-3.81703	0.240779	-15.8529	1.34292e-56	1.12183e-54	| Symbols: GST30, ATGSTU17, GST30B, ERD9 | Glutathione S-transferase family protein | chr1:3397081-3398358 REVERSE LENGTH=962
AT3G07870.1	2086.17	742	721	3176	3355	654.782	681.785	3325.12	3683	2.39056	0.150909	15.8411	1.61851e-56	1.34794e-54	| Symbols: | F-box and associated interaction domains-containing protein | chr3:2510783-2512394 FORWARD LENGTH=1612
ATCG00430.1	11663.3	5768	5162	16679	17508	5090	4881.24	17462.1	19219.7	1.87918	0.118838	15.8129	2.5352e-56	2.10498e-54	| Symbols: PSBG | photosystem II reaction center protein G | chrC:49257-49934 REVERSE LENGTH=678
AT2G43030.1	6806.65	2767	2418	10009	10949	2441.75	2286.49	10478.9	12019.4	2.25036	0.142481	15.7941	3.41783e-56	2.82926e-54	| Symbols: | Ribosomal protein L3 family protein | chr2:17894836-17895866 FORWARD LENGTH=1031
AT5G17050.1	1262.49	2383	2761	145	168	2102.89	2610.83	151.808	184.425	-3.80993	0.24125	-15.7925	3.50398e-56	2.89184e-54	| Symbols: UGT78D2 | UDP-glucosyl transferase 78D2 | chr5:5607788-5609492 REVERSE LENGTH=1523
AT3G56290.1	3405.24	6097	8301	145	218	5380.33	7849.51	151.808	239.313	-5.08081	0.322315	-15.7635	5.54842e-56	4.56537e-54	| Symbols: | unknown protein; Has 39 Blast hits to 39 proteins in 15 species: Archae - 0; Bacteria - 0; Metazoa - 0; Fungi - 0; Plants - 39; Viruses - 0; Other Eukaryotes - 0 (source: NCBI BLink). | chr3:20878539-20879568 REVERSE LENGTH=753
AT3G16140.1	29267.3	17231	16239	40261	40406	15205.6	15355.8	42151.4	44356.3	1.50112	0.0954347	15.7293	9.5308e-56	7.81868e-54	| Symbols: PSAH-1 | photosystem I subunit H-1 | chr3:5468509-5469481 REVERSE LENGTH=665
AT1G05170.2	1456.96	2686	3391	137	98	2370.28	3206.56	143.432	107.581	-4.47257	0.284577	-15.7166	1.16489e-55	9.52777e-54	| Symbols: | Galactosyltransferase family protein | chr1:1491164-1494248 REVERSE LENGTH=1837
AT5G05440.1	793.798	82	50	1395	1453	72.3613	47.2805	1460.5	1595.05	4.67141	0.29736	15.7096	1.30016e-55	1.06025e-53	| Symbols: PYL5, RCAR8 | Polyketide cyclase/dehydrase and lipid transport superfamily protein | chr5:1609250-1610446 FORWARD LENGTH=1197
AT3G53400.1	928.771	1785	1854	188	173	1575.18	1753.16	196.827	189.913	-3.10512	0.197823	-15.6964	1.6002e-55	1.30105e-53	| Symbols: | BEST Arabidopsis thaliana protein match is: conserved peptide upstream open reading frame 47 (TAIR:AT5G03190.1); Has 285 Blast hits to 285 proteins in 23 species: Archae - 0; Bacteria - 0; Metazoa - 1; Fungi - 0; Plants - 279; Viruses - 0; Other Eukaryotes - 5 (source: NCBI BLink). | chr3:19798107-19800136 FORWARD LENGTH=2030
AT3G27850.1	9635.08	3257	2893	14134	16518	2874.16	2735.65	14797.6	18132.9	2.55335	0.162872	15.6771	2.17069e-55	1.75967e-53	| Symbols: RPL12-C | ribosomal protein L12-C | chr3:10324839-10325713 FORWARD LENGTH=875
AT5G65480.1	2960.64	5260	4966	1170	1166	4641.72	4695.9	1224.93	1279.99	-1.89836	0.121119	-15.6736	2.29214e-55	1.85264e-53	| Symbols: | unknown protein; FUNCTIONS IN: molecular_function unknown; INVOLVED IN: biological_process unknown; LOCATED IN: chloroplast; EXPRESSED IN: 24 plant structures; EXPRESSED DURING: 15 growth stages; BEST Arabidopsis thaliana protein match is: unknown protein (TAIR:AT4G38060.2); Has 1807 Blast hits to 1807 proteins in 277 species: Archae - 0; Bacteria - 0; Metazoa - 736; Fungi - 347; Pla…
AT5G45040.1	1452.22	318	238	2357	2583	280.621	225.055	2467.67	2835.53	3.38971	0.216482	15.6582	2.9213e-55	2.35422e-53	| Symbols: | Cytochrome c | chr5:18175371-18176888 REVERSE LENGTH=760
AT4G08300.1	1244.55	2254	2936	111	88	1989.05	2776.31	116.212	96.6033	-4.48411	0.286519	-15.6503	3.30683e-55	2.6571e-53	| Symbols: | nodulin MtN21 /EamA-like transporter family protein | chr4:5244891-5248342 FORWARD LENGTH=1444
AT4G14240.1	1090.84	2066	2254	186	195	1823.15	2131.41	194.733	214.064	-3.27432	0.209319	-15.6427	3.72368e-55	2.9833e-53	| Symbols: | CBS domain-containing protein with a domain of unknown function (DUF21) | chr4:8204347-8207408 REVERSE LENGTH=1985
AT2G43910.1	2893.01	5722	5494	557	678	5049.41	5195.18	583.153	744.285	-2.94851	0.188969	-15.6032	6.92405e-55	5.53116e-53	| Symbols: ATHOL1, HOL1 | HARMLESS TO OZONE LAYER 1 | chr2:18184461-18187028 REVERSE LENGTH=958
AT1G78850.1	2804.93	101	186	5226	4995	89.128	175.884	5471.37	5483.34	5.37122	0.344308	15.6001	7.27141e-55	5.79176e-53	| Symbols: | D-mannose binding lectin protein with Apple-like carbohydrate-binding domain | chr1:29641926-29643431 REVERSE LENGTH=1506
AT5G14640.1	1796.04	3554	4064	71	119	3136.25	3842.96	74.3336	130.634	-5.09131	0.327103	-15.5648	1.26185e-54	1.00217e-52	| Symbols: ATSK13, SK13 | shaggy-like kinase 13 | chr5:4719077-4722279 REVERSE LENGTH=1719
AT3G49790.1	652.112	42	39	1020	1336	37.0631	36.8788	1067.89	1466.61	5.099	0.327831	15.5538	1.50001e-54	1.18787e-52	| Symbols: | Carbohydrate-binding protein | chr3:18468051-18469763 REVERSE LENGTH=1713
AT2G20670.1	6409.01	58	122	8356	15232	51.1824	115.364	8748.33	16721.2	7.25861	0.466925	15.5455	1.70583e-54	1.34697e-52	| Symbols: | Protein of unknown function (DUF506) | chr2:8911860-8913534 REVERSE LENGTH=1250
AT1G72130.2	829.618	1700	1666	102	124	1500.17	1575.39	106.789	136.123	-3.66349	0.235896	-15.5302	2.16863e-54	1.70748e-52	| Symbols: | Major facilitator superfamily protein | chr1:27137196-27139381 FORWARD LENGTH=1865
AT1G70000.2	772.061	1701	1535	52	74	1501.06	1451.51	54.4415	81.2346	-4.44602	0.286405	-15.5235	2.40414e-54	1.88749e-52	| Symbols: | myb-like transcription factor family protein | chr1:26363093-26364759 REVERSE LENGTH=1393
AT3G29240.2	1084.25	317	305	1724	1789	279.738	288.411	1804.95	1963.9	2.72987	0.175872	15.5219	2.46495e-54	1.92971e-52	| Symbols: | Protein of unknown function (DUF179) | chr3:11191601-11192986 FORWARD LENGTH=1251
AT5G64840.1	15949.3	28025	34307	2928	3243	24730.8	32441.1	3065.48	3560.05	-3.10923	0.200554	-15.5032	3.30015e-54	2.57618e-52	| Symbols: GCN5, ATGCN5 | general control non-repressible 5 | chr5:25916723-25919810 REVERSE LENGTH=2429
AT2G05520.4	3749.03	972	1100	6639	5600	857.747	1040.17	6950.72	6147.49	2.78719	0.17981	15.5008	3.42816e-54	2.66851e-52	| Symbols: GRP-3, ATGRP-3 | glycine-rich protein 3 | chr2:2026162-2027117 FORWARD LENGTH=665
AT5G14920.1	3259.74	114	45	7101	4975	100.6	42.5525	7434.41	5461.38	6.49037	0.418874	15.4948	3.76148e-54	2.91968e-52	| Symbols: | Gibberellin-regulated family protein | chr5:4826479-4827980 FORWARD LENGTH=1166
AT5G63850.1	5204.53	10192	10879	865	575	8993.98	10287.3	905.614	631.215	-3.64885	0.235738	-15.4784	4.85378e-54	3.75688e-52	| Symbols: AAP4 | amino acid permease 4 | chr5:25551055-25553520 FORWARD LENGTH=1847
AT3G61470.1	65655.8	41791	38940	91617	84721	36878.7	36822.1	95918.6	93003.8	1.35804	0.0878601	15.4569	6.77903e-54	5.23226e-52	| Symbols: LHCA2 | photosystem I light harvesting complex gene 2 | chr3:22745653-22747282 FORWARD LENGTH=1107
AT1G28610.1	471.759	1074	973	11	7	947.757	920.079	11.5165	7.68436	-6.59877	0.427367	-15.4405	8.7374e-54	6.72485e-52	| Symbols: | GDSL-like Lipase/Acylhydrolase superfamily protein | chr1:10053617-10055681 REVERSE LENGTH=1532
AT1G20970.1	1675.75	487	415	2591	2886	429.756	392.428	2712.65	3168.15	2.83813	0.184218	15.4063	1.48378e-53	1.13881e-51	| Symbols: | FUNCTIONS IN: molecular_function unknown; INVOLVED IN: biological_process unknown; LOCATED IN: plasma membrane, vacuole; EXPRESSED IN: guard cell, cultured cell; BEST Arabidopsis thaliana protein match is: proton pump interactor 1 (TAIR:AT4G27500.1); Has 30201 Blast hits to 17322 proteins in 780 species: Archae - 12; Bacteria - 1396; Metazoa - 17338; Fungi - 3422; Plants - 5037; Viru…
AT5G12110.1	556.109	1210	1060	74	70	1067.77	1002.35	77.4745	76.8436	-3.74574	0.243154	-15.4048	1.51954e-53	1.163e-51	| Symbols: | Glutathione S-transferase, C-terminal-like;Translation elongation factor EF1B/ribosomal protein S6 | chr5:3914468-3915968 FORWARD LENGTH=938
AT3G58680.1	4653.35	2526	2289	6904	6369	2229.08	2164.5	7228.16	6991.67	1.6944	0.109998	15.4038	1.54249e-53	1.17728e-51	| Symbols: MBF1B, ATMBF1B | multiprotein bridging factor 1B | chr3:21707276-21708911 FORWARD LENGTH=806
AT5G64130.1	1710.71	621	598	2612	2728	548.005	565.475	2734.64	2994.7	2.36335	0.153652	15.3812	2.18936e-53	1.66635e-51	| Symbols: | cAMP-regulated phosphoprotein 19-related protein | chr5:25664350-25666244 REVERSE LENGTH=710
AT1G76890.2	2293.61	764	623	3552	3819	674.196	589.115	3718.78	4192.37	2.64631	0.172057	15.3804	2.21544e-53	1.68153e-51	| Symbols: GT2, AT-GT2 | Duplicated homeodomain-like superfamily protein | chr1:28873059-28875292 REVERSE LENGTH=1969
AT2G18300.2	2242.14	171	263	4152	3846	150.9	248.696	4346.95	4222.01	4.42384	0.288207	15.3495	3.56876e-53	2.70122e-51	| Symbols: | basic helix-loop-helix (bHLH) DNA-binding superfamily protein | chr2:7952667-7954567 REVERSE LENGTH=1490
AT3G54890.1	110781	71449	67193	153097	142333	63050.6	63538.4	160285	156248	1.32221	0.0862929	15.3223	5.42365e-53	4.09389e-51	| Symbols: LHCA1 | photosystem I light harvesting complex gene 1 | chr3:20339504-20341103 REVERSE LENGTH=1109
AT4G01070.1	3582.85	6197	8358	433	461	5468.58	7903.41	453.33	506.07	-3.80103	0.248298	-15.3083	6.72798e-53	5.06447e-51	| Symbols: GT72B1, UGT72B1 | UDP-Glycosyltransferase superfamily protein | chr4:461592-463449 REVERSE LENGTH=1858
AT2G05100.1	11754.4	25534	22129	1369	1937	22532.6	20925.4	1433.28	2126.37	-3.60997	0.235866	-15.3052	7.06086e-53	5.30048e-51	| Symbols: LHCB2.1, LHCB2 | photosystem II light harvesting complex gene 2.1 | chr2:1823240-1824425 REVERSE LENGTH=1101
AT5G63810.1	974.019	167	113	1782	1618	147.37	106.854	1865.67	1776.18	3.83882	0.250895	15.3005	7.58823e-53	5.68081e-51	| Symbols: BGAL10 | beta-galactosidase 10 | chr5:25537074-25541529 FORWARD LENGTH=2608
AT1G07620.1	428.329	900	913	26	26	794.21	863.342	27.2208	28.5419	-4.89399	0.319955	-15.2959	8.14745e-53	6.08284e-51	| Symbols: ATOBGM | GTP-binding protein Obg/CgtA | chr1:2344390-2346842 REVERSE LENGTH=2053
AT3G63160.1	4754.6	334	153	8439	8876	294.74	144.678	8835.23	9743.76	5.4008	0.354291	15.2439	1.80653e-52	1.34508e-50	| Symbols: | FUNCTIONS IN: molecular_function unknown; INVOLVED IN: biological_process unknown; LOCATED IN: chloroplast outer membrane, thylakoid, chloroplast thylakoid membrane, chloroplast, chloroplast envelope; EXPRESSED IN: 21 plant structures; EXPRESSED DURING: 13 growth stages; BEST Arabidopsis thaliana protein match is: outer envelope membrane protein 7 (TAIR:AT3G52420.1); Has 26 Blast hit…
AT2G46790.2	1010.95	2074	2333	4	3	1830.21	2206.11	4.18781	3.2933	-9.07177	0.595272	-15.2397	1.92778e-52	1.43147e-50	| Symbols: APRR9, PRR9, TL1 | pseudo-response regulator 9 | chr2:19232649-19235076 FORWARD LENGTH=1815
AT3G22960.1	7060.95	3593	3246	10044	10465	3170.66	3069.45	10515.6	11488.1	1.81805	0.119397	15.227	2.34226e-52	1.73454e-50	| Symbols: PKP1, PKP-ALPHA | Pyruvate kinase family protein | chr3:8139235-8141985 FORWARD LENGTH=2139
AT1G22530.1	2621.08	403	515	4277	4704	355.63	486.989	4477.82	5163.89	3.51695	0.231118	15.2171	2.72316e-52	2.01118e-50	| Symbols: PATL2 | PATELLIN 2 | chr1:7955493-7958442 REVERSE LENGTH=2448
AT1G72770.1	1652.16	3329	3485	215	137	2937.69	3295.45	225.095	150.394	-4.05204	0.266456	-15.2071	3.17079e-52	2.33547e-50	| Symbols: HAB1 | homology to ABI1 | chr1:27390022-27393281 FORWARD LENGTH=2551
AT3G46640.2	412.514	10	15	753	764	8.82455	14.1842	788.355	838.693	6.15178	0.404679	15.2016	3.44953e-52	2.53397e-50	| Symbols: PCL1 | Homeodomain-like superfamily protein | chr3:17183090-17185218 FORWARD LENGTH=1501
AT1G67940.1	685.443	1391	1399	101	78	1227.5	1322.91	105.742	85.6257	-3.73508	0.245854	-15.1923	3.98005e-52	2.91587e-50	| Symbols: ATNAP3, AtSTAR1, NAP3 | non-intrinsic ABC protein 3 | chr1:25477670-25478803 FORWARD LENGTH=1063
AT4G09750.1	480.024	996	1074	15	9	878.926	1015.59	15.7043	9.87989	-6.205	0.408504	-15.1896	4.14587e-52	3.02925e-50	| Symbols: | NAD(P)-binding Rossmann-fold superfamily protein | chr4:6146690-6148814 FORWARD LENGTH=1165
AT3G18035.1	4373.31	1609	1229	7254	6665	1419.87	1162.16	7594.59	7316.61	2.52957	0.166569	15.1863	4.35835e-52	3.17603e-50	| Symbols: HON4 | winged-helix DNA-binding transcription factor family protein | chr3:6169090-6171724 REVERSE LENGTH=1903
AT3G17100.2	2594.28	1006	868	3898	4179	887.75	820.79	4081.02	4587.56	2.34281	0.154576	15.1564	6.87144e-52	4.9941e-50	| Symbols: | sequence-specific DNA binding transcription factors | chr3:5831194-5832419 FORWARD LENGTH=1144
AT2G46900.1	1532.03	620	542	2396	2332	547.122	512.521	2508.5	2559.99	2.25771	0.148983	15.1542	7.10862e-52	5.15281e-50	| Symbols: | CONTAINS InterPro DOMAIN/s: Basic helix-loop-helix, Nulp1-type (InterPro:IPR006994); Has 2929 Blast hits to 2464 proteins in 333 species: Archae - 2; Bacteria - 151; Metazoa - 913; Fungi - 372; Plants - 141; Viruses - 47; Other Eukaryotes - 1303 (source: NCBI BLink). | chr2:19269558-19272195 FORWARD LENGTH=2212
AT2G18050.1	929.641	2173	1693	81	105	1917.58	1600.92	84.8031	115.265	-4.13783	0.273225	-15.1444	8.24874e-52	5.96347e-50	| Symbols: HIS1-3 | histone H1-3 | chr2:7846050-7846884 FORWARD LENGTH=763
AT1G02080.2	686.845	1370	1358	116	121	1208.96	1284.14	121.446	132.83	-3.2939	0.217781	-15.1249	1.11046e-51	8.00698e-50	| Symbols: | transcription regulators | chr1:373501-386846 FORWARD LENGTH=7491
AT1G29930.1	388500	176566	159752	549576	611919	155812	151063	575380	671743	2.02288	0.13375	15.1244	1.11886e-51	8.04638e-50	| Symbols: CAB1, AB140, CAB140, LHCB1.3 | chlorophyll A/B binding protein 1 | chr1:10478005-10479048 FORWARD LENGTH=1044
AT3G10420.2	5292.62	9222	10946	1253	1248	8138	10350.7	1311.83	1370.01	-2.78534	0.184196	-15.1216	1.16631e-51	8.36571e-50	| Symbols: SPD1 | P-loop containing nucleoside triphosphate hydrolases superfamily protein | chr3:3239180-3242537 FORWARD LENGTH=2445
AT1G56220.3	1504.16	515	414	2502	2324	454.465	391.483	2619.48	2551.21	2.6112	0.172772	15.1135	1.31875e-51	9.43439e-50	| Symbols: | Dormancy/auxin associated family protein | chr1:21043349-21044738 FORWARD LENGTH=757
AT3G53800.1	479.578	44	30	837	888	38.828	28.3683	876.299	974.816	4.78037	0.316547	15.1016	1.58006e-51	1.12744e-49	| Symbols: Fes1B | Fes1B | chr3:19930861-19932892 FORWARD LENGTH=1346
AT1G80180.1	4842.63	2141	2215	7208	7142	1889.34	2094.53	7546.43	7840.24	1.94957	0.129138	15.0968	1.69966e-51	1.20963e-49	| Symbols: | unknown protein; FUNCTIONS IN: molecular_function unknown; INVOLVED IN: biological_process unknown; LOCATED IN: plasma membrane; EXPRESSED IN: 21 plant structures; EXPRESSED DURING: 10 growth stages; BEST Arabidopsis thaliana protein match is: unknown protein (TAIR:AT1G15400.3); Has 30201 Blast hits to 17322 proteins in 780 species: Archae - 12; Bacteria - 1396; Metazoa - 17338; Fung…
AT5G51550.1	4403.19	517	421	6158	9393	456.229	398.102	6447.13	10311.3	4.29374	0.284636	15.085	2.03227e-51	1.4426e-49	| Symbols: EXL3 | EXORDIUM like 3 | chr5:20939494-20940895 REVERSE LENGTH=1402
AT1G30250.1	960.667	263	247	1701	1454	232.086	233.566	1780.87	1596.15	2.85854	0.189679	15.0704	2.53653e-51	1.79589e-49	| Symbols: | unknown protein; Has 5 Blast hits to 5 proteins in 2 species: Archae - 0; Bacteria - 0; Metazoa - 0; Fungi - 0; Plants - 5; Viruses - 0; Other Eukaryotes - 0 (source: NCBI BLink). | chr1:10646987-10647511 REVERSE LENGTH=525
AT1G75750.1	27250.5	788	1610	51109	48531	695.375	1522.43	53508.7	53275.6	5.58965	0.371085	15.063	2.83603e-51	2.00276e-49	| Symbols: GASA1 | GAST1 protein homolog 1 | chr1:28441526-28442367 REVERSE LENGTH=667
AT1G51140.1	592.787	1204	1217	69	78	1062.48	1150.81	72.2397	85.6257	-3.81041	0.253028	-15.0593	3.0009e-51	2.11375e-49	| Symbols: | basic helix-loop-helix (bHLH) DNA-binding superfamily protein | chr1:18943457-18945753 REVERSE LENGTH=1625
AT4G24230.1	987.014	116	105	1496	1986	102.365	99.2891	1566.24	2180.16	4.21529	0.28034	15.0364	4.24218e-51	2.9804e-49	| Symbols: ACBP3 | acyl-CoA-binding domain 3 | chr4:12566631-12568821 REVERSE LENGTH=1653
AT4G05320.1	2651.59	4679	5717	521	479	4129.01	5406.05	545.462	525.83	-3.15377	0.209765	-15.0348	4.34317e-51	3.04355e-49	| Symbols: UBQ10 | polyubiquitin 10 | chr4:2718170-2720133 FORWARD LENGTH=1432
AT1G23130.1	27647.6	48240	44068	13181	11432	42569.6	41671.2	13799.9	12549.7	-1.67672	0.111603	-15.024	5.10952e-51	3.57145e-49	| Symbols: | Polyketide cyclase/dehydrase and lipid transport superfamily protein | chr1:8200383-8201235 FORWARD LENGTH=772
AT1G32450.1	502.151	1069	1005	50	57	943.345	950.338	52.3476	62.5726	-4.04378	0.269587	-14.9999	7.35208e-51	5.12588e-49	| Symbols: NRT1.5 | nitrate transporter 1.5 | chr1:11715150-11719970 REVERSE LENGTH=2195
AT3G26060.2	926.989	55	83	1555	1779	48.535	78.4857	1628.01	1952.92	4.82015	0.321838	14.9769	1.03882e-50	7.22425e-49	| Symbols: ATPRX Q | Thioredoxin superfamily protein | chr3:9524725-9526407 FORWARD LENGTH=1020
AT5G19190.1	1757.76	182	160	2512	3725	160.607	151.298	2629.94	4089.18	4.42884	0.295718	14.9766	1.045e-50	7.24887e-49	| Symbols: | unknown protein; BEST Arabidopsis thaliana protein match is: unknown protein (TAIR:AT3G06070.1); Has 1807 Blast hits to 1807 proteins in 277 species: Archae - 0; Bacteria - 0; Metazoa - 736; Fungi - 347; Plants - 385; Viruses - 0; Other Eukaryotes - 339 (source: NCBI BLink). | chr5:6457260-6458031 FORWARD LENGTH=667
AT5G53490.2	1335.78	302	348	2209	2218	266.502	329.072	2312.72	2434.84	2.99559	0.200262	14.9584	1.37316e-50	9.50114e-49	| Symbols: | Tetratricopeptide repeat (TPR)-like superfamily protein | chr5:21723307-21724642 REVERSE LENGTH=910
AT2G05520.6	9964.73	3939	3403	17210	13798	3475.99	3217.91	18018.1	15147	2.30871	0.154446	14.9484	1.5964e-50	1.1018e-48	| Symbols: GRP-3, ATGRP-3 | glycine-rich protein 3 | chr2:2026162-2027117 FORWARD LENGTH=644
AT2G31230.1	703.242	1678	1263	73	56	1480.76	1194.31	76.4275	61.4749	-4.27674	0.286358	-14.935	1.95184e-50	1.34373e-48	| Symbols: ATERF15, ERF15 | ethylene-responsive element binding factor 15 | chr2:13306593-13307475 REVERSE LENGTH=883
AT1G67090.1	365122	110678	109262	524349	647252	97668.4	103319	548968	710531	2.64767	0.177306	14.9328	2.01696e-50	1.38508e-48	| Symbols: RBCS1A | ribulose bisphosphate carboxylase small chain 1A | chr1:25048158-25049424 REVERSE LENGTH=1025
AT2G46330.1	3162.56	436	386	4501	6548	384.751	365.006	4712.33	7188.17	3.98833	0.26713	14.9303	2.09445e-50	1.4347e-48	| Symbols: AGP16, ATAGP16 | arabinogalactan protein 16 | chr2:19018509-19019255 REVERSE LENGTH=590
AT3G19720.1	2069.58	3800	3442	811	748	3353.33	3254.79	849.078	821.128	-1.98416	0.132972	-14.9216	2.38554e-50	1.63002e-48	| Symbols: ARC5, DRP5B | P-loop containing nucleoside triphosphate hydrolases superfamily protein | chr3:6850371-6855513 REVERSE LENGTH=2678
AT3G01690.1	5511.08	2972	2635	7859	7927	2622.66	2491.68	8228	8701.99	1.72687	0.115892	14.9008	3.25841e-50	2.22091e-48	| Symbols: | alpha/beta-Hydrolases superfamily protein | chr3:256537-258547 FORWARD LENGTH=1470
AT4G29110.1	667.605	1353	1284	131	114	1193.96	1214.16	137.151	125.145	-3.19813	0.214759	-14.8917	3.73078e-50	2.53656e-48	| Symbols: | unknown protein; FUNCTIONS IN: molecular_function unknown; INVOLVED IN: response to chitin; LOCATED IN: vacuole; BEST Arabidopsis thaliana protein match is: unknown protein (TAIR:AT1G52140.1); Has 109 Blast hits to 109 proteins in 16 species: Archae - 0; Bacteria - 0; Metazoa - 0; Fungi - 0; Plants - 109; Viruses - 0; Other Eukaryotes - 0 (source: NCBI BLink). | chr4:14348801-1434970…
AT4G37560.1	2095.87	3838	3493	826	755	3386.86	3303.02	864.783	828.813	-1.98181	0.133091	-14.8906	3.79079e-50	2.57098e-48	| Symbols: | Acetamidase/Formamidase family protein | chr4:17646408-17648684 FORWARD LENGTH=1667
AT5G54600.1	7230.04	2441	2347	10486	12360	2154.07	2219.35	10978.3	13568.4	2.4887	0.167345	14.8716	5.0368e-50	3.40762e-48	| Symbols: | Translation protein SH3-like family protein | chr5:22182978-22184567 FORWARD LENGTH=829
AT5G57610.1	1584.87	2913	3173	345	371	2570.59	3000.42	361.199	407.271	-2.8581	0.192358	-14.8582	6.15321e-50	4.15266e-48	| Symbols: | Protein kinase superfamily protein with octicosapeptide/Phox/Bem1p domain | chr5:23324791-23329347 FORWARD LENGTH=3846
AT5G52570.1	470.81	974	1045	13	20	859.512	988.163	13.6104	21.9553	-5.70383	0.383966	-14.855	6.45274e-50	4.34411e-48	| Symbols: BETA-OHASE 2, B2, CHY2, BCH2 | beta-carotene hydroxylase 2 | chr5:21334793-21337002 REVERSE LENGTH=1145
AT5G35360.1	2206.63	456	443	3278	4166	402.4	418.905	3431.91	4573.29	3.28498	0.221187	14.8516	6.79227e-50	4.56148e-48	| Symbols: CAC2 | acetyl Co-enzyme a carboxylase biotin carboxylase subunit | chr5:13584158-13588496 FORWARD LENGTH=1984
AT5G66920.1	1062.95	96	50	1882	1958	84.7157	47.2805	1970.36	2149.42	4.96075	0.334366	14.8363	8.53596e-50	5.71847e-48	| Symbols: sks17 | SKU5 similar 17 | chr5:26722823-26725626 FORWARD LENGTH=2037
AT1G21600.1	1785.28	689	581	2748	2830	608.012	549.4	2877.03	3106.68	2.36979	0.159813	14.8285	9.58323e-50	6.4044e-48	| Symbols: PTAC6 | plastid transcriptionally active 6 | chr1:7571185-7573846 REVERSE LENGTH=1380
AT5G49630.1	2400.67	5553	4055	375	433	4900.27	3834.45	392.607	475.332	-3.33147	0.22482	-14.8184	1.11443e-49	7.42953e-48	| Symbols: AAP6 | amino acid permease 6 | chr5:20142470-20146498 REVERSE LENGTH=1714
AT4G34230.1	905.39	1884	1759	122	153	1662.55	1663.33	127.728	167.958	-3.49271	0.236668	-14.7578	2.74016e-49	1.82234e-47	| Symbols: CAD5, ATCAD5, CAD-5 | cinnamyl alcohol dehydrogenase 5 | chr4:16386727-16388722 REVERSE LENGTH=1301
AT5G57630.3	669.392	109	111	1083	1223	96.1876	104.963	1133.85	1342.57	3.6224	0.245821	14.7359	3.78965e-49	2.5142e-47	NA
AT4G19170.1	15355.5	26270	35325	2088	2414	23182.1	33403.7	2186.04	2650.01	-3.54858	0.241223	-14.7108	5.49562e-49	3.6372e-47	| Symbols: NCED4, CCD4 | nine-cis-epoxycarotenoid dioxygenase 4 | chr4:10481786-10483857 FORWARD LENGTH=2072
AT4G18710.1	6709.98	3933	3684	9687	8876	3470.7	3483.63	10141.8	9743.76	1.51576	0.103147	14.6952	6.92059e-49	4.56926e-47	| Symbols: BIN2, DWF12, UCU1, ATSK21, SK21 | Protein kinase superfamily protein | chr4:10296273-10299362 FORWARD LENGTH=1793
AT5G59780.1	1530.06	2840	3679	84	43	2506.17	3478.9	87.944	47.2039	-5.46652	0.372195	-14.6872	7.78252e-49	5.12599e-47	| Symbols: MYB59, ATMYB59, ATMYB59-1 | myb domain protein 59 | chr5:24082197-24083431 REVERSE LENGTH=1128
AT1G08930.2	7421.2	3245	3421	11564	10457	2863.57	3234.93	12107	11479.3	1.95154	0.132919	14.6822	8.38631e-49	5.51043e-47	| Symbols: ERD6 | Major facilitator superfamily protein | chr1:2873465-2877270 FORWARD LENGTH=1832
AT5G20070.1	1383.84	2538	2818	286	302	2239.67	2664.73	299.428	331.525	-2.95866	0.201623	-14.6742	9.42821e-49	6.18021e-47	| Symbols: ATNUDT19, ATNUDX19, NUDX19 | nudix hydrolase homolog 19 | chr5:6779854-6782482 FORWARD LENGTH=1530
AT2G41870.1	1951.56	3556	4136	394	314	3138.01	3911.04	412.499	344.698	-3.21827	0.219699	-14.6485	1.37676e-48	9.00319e-47	| Symbols: | Remorin family protein | chr2:17470866-17472936 REVERSE LENGTH=1495
AT5G22640.1	3227	1061	910	4782	5561	936.285	860.505	5006.53	6104.67	2.62834	0.179664	14.6292	1.82863e-48	1.19296e-46	| Symbols: emb1211 | MORN (Membrane Occupation and Recognition Nexus) repeat-containing protein | chr5:7529368-7533784 FORWARD LENGTH=2814
AT1G61100.1	1821.8	399	408	2743	3350	352.1	385.809	2871.79	3677.51	3.15	0.215464	14.6196	2.10601e-48	1.37066e-46	| Symbols: | disease resistance protein (TIR class), putative | chr1:22508538-22512271 REVERSE LENGTH=2869
AT3G56680.1	2215.2	927	778	3363	3449	818.036	735.685	3520.9	3786.19	2.23327	0.152923	14.6039	2.65133e-48	1.72148e-46	| Symbols: | Single-stranded nucleic acid binding R3H protein | chr3:20991280-20993677 FORWARD LENGTH=1550
AT4G27440.1	7163.5	512	254	10764	15206	451.817	240.185	11269.4	16692.6	5.33593	0.36594	14.5814	3.68712e-48	2.38835e-46	| Symbols: PORB | protochlorophyllide oxidoreductase B | chr4:13725546-13727353 FORWARD LENGTH=1554
AT3G02040.1	856.03	35	25	1199	1926	30.8859	23.6403	1255.3	2114.3	5.9471	0.408509	14.5581	5.19004e-48	3.35394e-46	| Symbols: SRG3 | senescence-related gene 3 | chr3:348167-350010 REVERSE LENGTH=1525
AT1G12440.1	3465.67	1290	987	5446	5547	1138.37	933.317	5701.7	6089.3	2.5085	0.172499	14.5421	6.55671e-48	4.22715e-46	| Symbols: | A20/AN1-like zinc finger family protein | chr1:4241592-4243008 REVERSE LENGTH=969
AT3G16670.1	1260.16	4	1	2103	2582	3.52982	0.94561	2201.74	2834.43	10.1096	0.695643	14.5328	7.51321e-48	4.83244e-46	| Symbols: | Pollen Ole e 1 allergen and extensin family protein | chr3:5681419-5682331 FORWARD LENGTH=766
AT5G53420.4	403.919	903	834	11	17	796.857	788.639	11.5165	18.662	-5.72055	0.394037	-14.5178	9.34827e-48	5.99866e-46	NA
AT1G10200.1	1694.44	723	612	2662	2527	638.015	578.714	2786.99	2774.05	2.19203	0.151177	14.4998	1.2146e-47	7.77571e-46	| Symbols: WLIM1 | GATA type zinc finger transcription factor family protein | chr1:3346390-3347885 REVERSE LENGTH=982
AT4G02420.1	998.524	1910	2032	202	160	1685.49	1921.48	211.484	175.642	-3.21916	0.222451	-14.4713	1.83911e-47	1.17463e-45	| Symbols: | Concanavalin A-like lectin protein kinase family protein | chr4:1064363-1066372 REVERSE LENGTH=2010
AT4G26670.1	654.98	59	33	1129	1234	52.0649	31.2051	1182.01	1354.64	4.92482	0.340417	14.467	1.95757e-47	1.24738e-45	| Symbols: | Mitochondrial import inner membrane translocase subunit Tim17/Tim22/Tim23 family protein | chr4:13452117-13453984 FORWARD LENGTH=1178
AT2G38140.1	3331.72	1079	895	4954	5777	952.169	846.321	5186.6	6341.79	2.68012	0.185651	14.4363	3.05793e-47	1.94402e-45	| Symbols: PSRP4 | plastid-specific ribosomal protein 4 | chr2:15980883-15981612 FORWARD LENGTH=575
AT4G39210.2	469.673	1095	900	24	33	966.289	851.049	25.1269	36.2263	-4.89163	0.339177	-14.4221	3.75929e-47	2.38437e-45	NA
AT2G34660.3	2393.54	4491	4696	622	473	3963.11	4440.59	651.204	519.243	-2.84357	0.19762	-14.3891	6.05811e-47	3.83354e-45	NA
AT3G53990.1	2145.14	639	535	3222	3769	563.889	505.902	3373.28	4137.48	2.81133	0.195797	14.3584	9.43384e-47	5.95592e-45	| Symbols: | Adenine nucleotide alpha hydrolases-like superfamily protein | chr3:19989337-19991134 REVERSE LENGTH=919
AT5G46110.2	23676.7	10069	8357	34190	38372	8885.44	7902.47	35795.3	42123.4	2.21451	0.154359	14.3465	1.11972e-46	7.05293e-45	| Symbols: APE2, TPT | Glucose-6-phosphate/phosphate translocator-related | chr5:18697235-18700656 FORWARD LENGTH=2055
AT2G24090.1	4642.69	1532	1378	6733	8077	1351.92	1303.05	7049.13	8866.65	2.58362	0.180373	14.3237	1.55587e-46	9.77775e-45	| Symbols: | Ribosomal protein L35 | chr2:10241964-10243614 FORWARD LENGTH=710
AT4G00950.1	1063.44	387	373	1674	1646	341.51	352.713	1752.6	1806.92	2.35834	0.164716	14.3175	1.70012e-46	1.06598e-44	| Symbols: MEE47 | Protein of unknown function (DUF688) | chr4:405673-407142 REVERSE LENGTH=1242
AT1G45191.5	547.886	1108	1205	28	41	977.761	1139.46	29.3147	45.0084	-4.83517	0.338241	-14.295	2.34975e-46	1.46994e-44	NA
AT1G70290.1	1175.16	444	393	1824	1847	391.81	371.625	1909.64	2027.57	2.36633	0.165547	14.294	2.38478e-46	1.48845e-44	| Symbols: ATTPS8, TPS8, ATTPSC | trehalose-6-phosphatase synthase S8 | chr1:26471078-26474786 REVERSE LENGTH=3019
AT4G32940.1	49774	88106	97542	15292	11933	77749.6	92236.7	16010	13099.6	-2.54583	0.178362	-14.2734	3.20435e-46	1.99544e-44	| Symbols: GAMMA-VPE, GAMMAVPE | gamma vacuolar processing enzyme | chr4:15900270-15903268 REVERSE LENGTH=1879
AT5G23660.1	2323.33	698	767	3567	3842	615.954	725.283	3734.48	4217.61	2.56808	0.179935	14.2722	3.25939e-46	2.02511e-44	| Symbols: MTN3, SWEET12, AtSWEET12 | homolog of Medicago truncatula MTN3 | chr5:7971651-7973925 REVERSE LENGTH=1272
AT4G34030.1	1860.58	676	655	3178	2641	596.54	619.375	3327.21	2899.2	2.35653	0.165965	14.1989	9.30119e-46	5.76589e-44	| Symbols: MCCB | 3-methylcrotonyl-CoA carboxylase | chr4:16301179-16304099 FORWARD LENGTH=2033
AT3G05030.1	468.875	892	1100	24	21	787.15	1040.17	25.1269	23.0531	-5.24425	0.369925	-14.1765	1.28035e-45	7.9191e-44	| Symbols: NHX2, ATNHX2 | sodium hydrogen exchanger 2 | chr3:1393298-1397358 REVERSE LENGTH=2146
AT1G07010.1	2595.77	4558	4613	913	950	4022.23	4362.1	955.868	1042.88	-2.06871	0.145976	-14.1715	1.37519e-45	8.48655e-44	| Symbols: | Calcineurin-like metallo-phosphoesterase superfamily protein | chr1:2152887-2155269 FORWARD LENGTH=1533
AT1G14720.1	1336.23	578	528	2064	1981	510.059	499.282	2160.91	2174.67	2.10272	0.148422	14.1672	1.46178e-45	9.00065e-44	| Symbols: XTR2, EXGT-A2, ATXTH28, XTH28 | xyloglucan endotransglucosylase/hydrolase 28 | chr1:5066636-5068645 REVERSE LENGTH=1348
AT5G01530.1	64667.9	34002	31510	88924	96351	30005.2	29796.2	93099.2	105771	1.73357	0.122376	14.1659	1.48848e-45	9.14449e-44	| Symbols: LHCB4.1 | light harvesting complex photosystem II | chr5:208937-210445 FORWARD LENGTH=1222
AT2G36880.1	2667.36	4605	4851	955	928	4063.71	4587.16	999.84	1018.73	-2.09948	0.1483	-14.157	1.69114e-45	1.03663e-43	| Symbols: MAT3 | methionine adenosyltransferase 3 | chr2:15479366-15481412 REVERSE LENGTH=1687
AT5G45820.1	1017.81	1879	2394	86	54	1658.13	2263.79	90.0379	59.2793	-4.71336	0.333082	-14.1507	1.84845e-45	1.13052e-43	| Symbols: CIPK20, SnRK3.6, PKS18 | CBL-interacting protein kinase 20 | chr5:18586980-18588543 REVERSE LENGTH=1564
AT4G08950.1	2701.21	41	99	5869	4127	36.1807	93.6154	6144.56	4530.48	6.36485	0.449987	14.1445	2.01905e-45	1.23211e-43	| Symbols: EXO | Phosphate-responsive 1 family protein | chr4:5740297-5741524 FORWARD LENGTH=1228
AT1G76520.2	2766.66	4773	4831	1063	1069	4211.96	4568.24	1112.91	1173.51	-1.9412	0.137362	-14.132	2.41104e-45	1.46805e-43	| Symbols: | Auxin efflux carrier family protein | chr1:28715155-28717416 FORWARD LENGTH=1529
AT5G64410.1	1560.08	535	409	2567	2454	472.114	386.755	2687.53	2693.92	2.64689	0.187533	14.1142	3.10318e-45	1.8853e-43	| Symbols: ATOPT4, OPT4 | oligopeptide transporter 4 | chr5:25750845-25755052 REVERSE LENGTH=2344
AT1G28230.1	894.204	1646	1903	154	149	1452.52	1799.5	161.231	163.567	-3.32365	0.235537	-14.111	3.25107e-45	1.97078e-43	| Symbols: PUP1, ATPUP1 | purine permease 1 | chr1:9862073-9864606 REVERSE LENGTH=1250
AT1G64230.2	6962.98	2623	1928	10993	11118	2314.68	1823.14	11509.1	12205	2.51863	0.178573	14.1042	3.57826e-45	2.16433e-43	| Symbols: UBC28 | ubiquitin-conjugating enzyme 28 | chr1:23833568-23835536 FORWARD LENGTH=885
AT5G05100.1	1676.92	766	742	2541	2432	675.961	701.643	2660.31	2669.77	1.95212	0.138671	14.0774	5.23142e-45	3.15729e-43	| Symbols: | Single-stranded nucleic acid binding R3H protein | chr5:1505122-1507224 REVERSE LENGTH=1598
AT5G03650.1	2300.48	4098	3831	904	926	3616.3	3622.63	946.445	1016.53	-1.88288	0.133776	-14.0749	5.41989e-45	3.26385e-43	| Symbols: SBE2.2 | starch branching enzyme 2.2 | chr5:931904-937641 FORWARD LENGTH=2609
AT3G60320.1	3342.24	1700	1429	5059	4756	1500.17	1351.28	5296.53	5220.97	1.88284	0.133819	14.0701	5.80039e-45	3.48532e-43	| Symbols: | Protein of unknown function (DUF630 and DUF632) | chr3:22291886-22295371 REVERSE LENGTH=2721
AT3G14420.2	19893.3	35193	37434	6853	5415	31056.3	35398	7174.77	5944.4	-2.34064	0.166392	-14.067	6.05436e-45	3.62997e-43	| Symbols: | Aldolase-type TIM barrel family protein | chr3:4821693-4824178 FORWARD LENGTH=1494
AT5G17000.1	1006.33	1892	2313	97	61	1669.61	2187.2	101.554	66.9637	-4.51475	0.320995	-14.0649	6.24307e-45	3.73494e-43	| Symbols: | Zinc-binding dehydrogenase family protein | chr5:5584801-5587063 REVERSE LENGTH=1292
AT4G27130.1	3873.76	1805	1460	5845	5832	1592.83	1380.59	6119.44	6402.17	2.07401	0.147519	14.0593	6.75818e-45	4.0343e-43	| Symbols: | Translation initiation factor SUI1 family protein | chr4:13604558-13606448 REVERSE LENGTH=848
AT4G12980.1	1604.95	3349	3291	128	199	2955.34	3112	134.01	218.455	-4.10664	0.292205	-14.054	7.28283e-45	4.33804e-43	| Symbols: | Auxin-responsive family protein | chr4:7589395-7591102 REVERSE LENGTH=1488
AT3G27830.1	7218.73	2156	2254	10464	12649	1902.57	2131.41	10955.3	13885.6	2.6225	0.186791	14.0398	8.89999e-45	5.2898e-43	| Symbols: RPL12-A, RPL12 | ribosomal protein L12-A | chr3:10318505-10319432 FORWARD LENGTH=928
AT2G40475.1	558.928	1446	948	30	29	1276.03	896.439	31.4086	31.8352	-5.10252	0.36393	-14.0206	1.1662e-44	6.91641e-43	| Symbols: | unknown protein; BEST Arabidopsis thaliana protein match is: unknown protein (TAIR:AT3G56260.2); Has 477 Blast hits to 219 proteins in 41 species: Archae - 0; Bacteria - 4; Metazoa - 91; Fungi - 61; Plants - 144; Viruses - 0; Other Eukaryotes - 177 (source: NCBI BLink). | chr2:16906911-16908128 REVERSE LENGTH=1218
AT3G21690.1	5234.1	8878	9919	1773	1700	7834.44	9379.51	1856.25	1866.2	-2.20922	0.157618	-14.0163	1.23934e-44	7.33435e-43	| Symbols: | MATE efflux family protein | chr3:7638663-7642205 FORWARD LENGTH=1952
AT5G56100.1	902.861	87	118	1464	1722	76.7736	111.582	1532.74	1890.35	4.1856	0.298708	14.0123	1.31021e-44	7.73699e-43	| Symbols: | glycine-rich protein / oleosin | chr5:22717115-22717751 FORWARD LENGTH=637
AT3G57540.1	571.759	1088	1264	66	57	960.111	1195.25	69.0989	62.5726	-4.03219	0.287935	-14.0038	1.47742e-44	8.70568e-43	| Symbols: | Remorin family protein | chr3:21301397-21303061 REVERSE LENGTH=1254
AT2G39730.3	12818	21888	24288	4535	3864	19315.2	22967	4747.93	4241.77	-2.23365	0.159554	-13.9993	1.57338e-44	9.25121e-43	| Symbols: RCA | rubisco activase | chr2:16570746-16573519 REVERSE LENGTH=1928
AT5G58770.1	975.954	1476	2709	19	18	1302.5	2561.66	19.8921	19.7598	-6.60648	0.4722	-13.9909	1.7728e-44	1.04015e-42	| Symbols: | Undecaprenyl pyrophosphate synthetase family protein | chr5:23734376-23735634 FORWARD LENGTH=1092
AT5G64940.1	5399.34	9741	10664	1241	1474	8596	10084	1299.27	1618.11	-2.67888	0.192197	-13.9382	3.71118e-44	2.17278e-42	| Symbols: ATATH13, ATH13, ATOSA1, OSA1 | ABC2 homolog 13 | chr5:25948973-25953822 FORWARD LENGTH=2836
AT2G36970.1	1168.12	2255	1989	382	366	1989.94	1880.82	399.936	401.782	-2.27152	0.163018	-13.9342	3.92766e-44	2.29462e-42	| Symbols: | UDP-Glycosyltransferase superfamily protein | chr2:15529006-15530749 FORWARD LENGTH=1554
AT4G01450.2	554.86	1122	1135	83	63	990.115	1073.27	86.8971	69.1592	-3.7235	0.267336	-13.9282	4.27272e-44	2.4909e-42	| Symbols: | nodulin MtN21 /EamA-like transporter family protein | chr4:608456-610724 FORWARD LENGTH=1453
AT1G72430.1	2731.86	645	649	3981	5080	569.184	613.701	4167.92	5576.65	3.04236	0.218524	13.9223	4.63583e-44	2.69685e-42	| Symbols: | SAUR-like auxin-responsive protein family | chr1:27264911-27265630 REVERSE LENGTH=720
AT5G10770.1	1479.11	2998	2685	309	372	2645.6	2538.96	323.508	408.369	-2.82512	0.202965	-13.9193	4.83808e-44	2.80855e-42	| Symbols: | Eukaryotic aspartyl protease family protein | chr5:3403110-3405448 REVERSE LENGTH=1763
AT4G17550.1	1428.26	2480	3299	196	182	2188.49	3119.57	205.203	199.793	-3.71204	0.266809	-13.9128	5.29993e-44	3.07015e-42	| Symbols: | Major facilitator superfamily protein | chr4:9777648-9779738 REVERSE LENGTH=1925
AT3G24190.1	5213.82	9086	10636	1227	1362	8017.99	10057.5	1284.61	1495.16	-2.70108	0.194543	-13.8842	7.9e-44	4.56667e-42	| Symbols: | Protein kinase superfamily protein | chr3:8743253-8747901 FORWARD LENGTH=2646
AT1G64500.1	4003.78	7148	8682	623	770	6307.79	8209.79	652.251	845.279	-3.27734	0.236215	-13.8744	9.05532e-44	5.22349e-42	| Symbols: | Glutaredoxin family protein | chr1:23953233-23954492 FORWARD LENGTH=1260
AT4G37520.1	959.821	288	232	1685	1459	254.147	219.382	1764.11	1601.64	2.82881	0.204022	13.8652	1.02941e-43	5.92558e-42	| Symbols: | Peroxidase superfamily protein | chr4:17631562-17633249 FORWARD LENGTH=1321
AT1G69740.1	3399.65	1269	1387	5149	5262	1119.84	1311.56	5390.76	5776.44	2.19963	0.158661	13.8637	1.05145e-43	6.03978e-42	| Symbols: HEMB1 | Aldolase superfamily protein | chr1:26231804-26234963 FORWARD LENGTH=1680
AT1G52870.2	8591.2	15113	17498	1927	2245	13336.5	16546.3	2017.48	2464.48	-2.73718	0.197542	-13.8562	1.16722e-43	6.69076e-42	| Symbols: | Peroxisomal membrane 22 kDa (Mpv17/PMP22) family protein | chr1:19685745-19687907 FORWARD LENGTH=1441
AT1G50040.1	469.289	25	26	724	977	22.0614	24.5859	757.994	1072.52	5.29536	0.38218	13.8557	1.17574e-43	6.72553e-42	| Symbols: | Protein of unknown function (DUF1005) | chr1:18542130-18543948 FORWARD LENGTH=1614
AT3G57680.3	640.775	1325	1466	2	5	1169.25	1386.26	2.0939	5.48883	-8.4103	0.608579	-13.8196	1.94246e-43	1.10882e-41	NA
AT4G01480.1	1108.07	2206	1884	338	319	1946.7	1781.53	353.87	350.187	-2.40477	0.174114	-13.8115	2.17278e-43	1.23772e-41	| Symbols: AtPPa5, PPa5 | pyrophosphorylase 5 | chr4:626118-628055 FORWARD LENGTH=1033
AT4G35230.1	3933.48	1978	2000	5901	5392	1745.5	1891.22	6178.07	5919.15	1.73411	0.125961	13.767	4.02456e-43	2.28782e-41	| Symbols: BSK1 | BR-signaling kinase 1 | chr4:16755112-16758091 REVERSE LENGTH=1802
AT2G18050.2	1831.14	4278	2979	341	342	3775.14	2816.97	357.011	375.436	-3.17012	0.230556	-13.7499	5.0979e-43	2.89198e-41	| Symbols: HIS1-3 | histone H1-3 | chr2:7845923-7846884 FORWARD LENGTH=700
AT1G32520.1	834.517	1574	1560	222	220	1388.98	1475.15	232.423	241.508	-2.59544	0.188787	-13.748	5.23846e-43	2.96558e-41	| Symbols: | unknown protein; FUNCTIONS IN: molecular_function unknown; INVOLVED IN: biological_process unknown; LOCATED IN: chloroplast; EXPRESSED IN: 24 plant structures; EXPRESSED DURING: 15 growth stages; Has 143 Blast hits to 142 proteins in 34 species: Archae - 0; Bacteria - 0; Metazoa - 39; Fungi - 0; Plants - 56; Viruses - 0; Other Eukaryotes - 48 (source: NCBI BLink). | chr1:11758211-117…
AT3G22370.1	2065.77	3813	4609	305	201	3364.8	4358.32	319.32	220.651	-3.83756	0.279215	-13.7441	5.52721e-43	3.12259e-41	| Symbols: AOX1A, ATAOX1A | alternative oxidase 1A | chr3:7906791-7908740 FORWARD LENGTH=1488
AT2G41560.1	1861.39	747	663	3135	2621	659.194	626.94	3282.2	2877.24	2.25969	0.164696	13.7204	7.66498e-43	4.32141e-41	| Symbols: ACA4 | autoinhibited Ca(2+)-ATPase, isoform 4 | chr2:17332084-17337269 REVERSE LENGTH=3355
AT5G56550.1	1271.16	42	52	1615	3013	37.0631	49.1717	1690.83	3307.57	5.8585	0.427148	13.7154	8.21098e-43	4.61973e-41	| Symbols: OXS3, ATOXS3 | oxidative stress 3 | chr5:22895616-22896653 REVERSE LENGTH=901
AT1G59900.1	3214.93	1525	1300	4672	4913	1345.74	1229.29	4891.36	5393.32	1.99764	0.145677	13.7128	8.51121e-43	4.77883e-41	| Symbols: AT-E1 ALPHA, E1 ALPHA | pyruvate dehydrogenase complex E1 alpha subunit | chr1:22051295-22053885 FORWARD LENGTH=1468
AT1G01420.1	554.589	1140	1066	105	86	1006	1008.02	109.93	94.4078	-3.30021	0.240725	-13.7095	8.91013e-43	4.99259e-41	| Symbols: UGT72B3 | UDP-glucosyl transferase 72B3 | chr1:154492-156011 REVERSE LENGTH=1520
AT4G16950.6	870.972	1548	2032	89	94	1366.04	1921.48	93.1788	103.19	-4.06564	0.296632	-13.706	9.35006e-43	5.2284e-41	NA
AT3G05690.1	657.097	1659	1108	59	50	1463.99	1047.74	61.7702	54.8883	-4.42784	0.323661	-13.6805	1.32848e-42	7.41351e-41	| Symbols: UNE8, ATHAP2B, HAP2B, NF-YA2 | nuclear factor Y, subunit A2 | chr3:1676546-1678932 REVERSE LENGTH=1464
AT5G20180.1	619.474	1262	1138	141	128	1113.66	1076.1	147.62	140.514	-2.92575	0.213873	-13.6798	1.34004e-42	7.46281e-41	| Symbols: | Ribosomal protein L36 | chr5:6810920-6812146 FORWARD LENGTH=636
AT5G12470.1	3456.9	5789	5895	1499	1435	5108.53	5574.37	1569.38	1575.29	-1.76428	0.129056	-13.6707	1.51957e-42	8.44546e-41	| Symbols: | Protein of unknown function (DUF3411) | chr5:4044622-4047436 REVERSE LENGTH=1635
AT2G23130.1	409.752	9	10	644	863	7.9421	9.4561	674.237	947.371	6.54503	0.478825	13.6689	1.55654e-42	8.63345e-41	| Symbols: AGP17, ATAGP17 | arabinogalactan protein 17 | chr2:9844350-9845385 FORWARD LENGTH=818
AT3G24170.1	1059.73	1830	2575	81	95	1614.89	2434.95	84.8031	104.288	-4.42133	0.323676	-13.6597	1.76594e-42	9.77508e-41	| Symbols: ATGR1, GR1 | glutathione-disulfide reductase | chr3:8729510-8734545 REVERSE LENGTH=2007
AT3G57680.1	708.943	1467	1623	2	4	1294.56	1534.73	2.0939	4.39106	-8.78013	0.643219	-13.6503	2.01076e-42	1.11078e-40	| Symbols: | Peptidase S41 family protein | chr3:21381054-21383629 FORWARD LENGTH=1560
AT1G03090.2	2199.63	424	345	4560	3028	374.161	326.236	4774.1	3324.03	3.53113	0.259023	13.6325	2.56662e-42	1.415e-40	| Symbols: MCCA | methylcrotonyl-CoA carboxylase alpha chain, mitochondrial / 3-methylcrotonyl-CoA carboxylase 1 (MCCA) | chr1:739679-744184 FORWARD LENGTH=2606
AT4G37260.1	1605.71	606	643	2510	2416	534.768	608.027	2627.85	2652.2	2.20837	0.162153	13.619	3.08713e-42	1.69854e-40	| Symbols: MYB73, ATMYB73 | myb domain protein 73 | chr4:17540490-17541799 FORWARD LENGTH=1310
AT3G15353.2	749.167	1557	1317	179	173	1373.98	1245.37	187.404	189.913	-2.79551	0.2055	-13.6034	3.81988e-42	2.09749e-40	| Symbols: MT3 | metallothionein 3 | chr3:5180642-5181586 REVERSE LENGTH=648
AT1G25275.1	3079.73	1271	1009	4624	4921	1121.6	954.121	4841.11	5402.1	2.30271	0.170021	13.5437	8.63715e-42	4.73316e-40	| Symbols: | unknown protein; FUNCTIONS IN: molecular_function unknown; INVOLVED IN: response to karrikin; LOCATED IN: endomembrane system; EXPRESSED IN: 23 plant structures; EXPRESSED DURING: 13 growth stages; Has 18 Blast hits to 18 proteins in 4 species: Archae - 0; Bacteria - 0; Metazoa - 0; Fungi - 0; Plants - 18; Viruses - 0; Other Eukaryotes - 0 (source: NCBI BLink). | chr1:8860671-8861364…
AT3G07010.1	1698.25	205	126	2534	3498	180.903	119.147	2652.98	3839.98	4.43441	0.32748	13.541	8.95336e-42	4.89665e-40	| Symbols: | Pectin lyase-like superfamily protein | chr3:2212728-2216483 REVERSE LENGTH=1673
AT4G18390.1	505.607	991	1093	61	46	874.513	1033.55	63.8641	50.4972	-4.05889	0.300235	-13.5191	1.20716e-41	6.58886e-40	| Symbols: TCP2 | TEOSINTE BRANCHED 1, cycloidea and PCF transcription factor 2 | chr4:10162953-10165562 REVERSE LENGTH=1845
AT5G40390.1	742.406	1551	1482	113	74	1368.69	1401.39	118.306	81.2346	-3.79358	0.280852	-13.5074	1.41472e-41	7.70642e-40	| Symbols: SIP1 | Raffinose synthase family protein | chr5:16161515-16165357 FORWARD LENGTH=2829
AT1G61520.1	62708.1	41955	40568	84640	79100	37023.4	38361.5	88614.1	86833.2	1.2187	0.0903533	13.4881	1.83716e-41	9.98772e-40	| Symbols: LHCA3 | photosystem I light harvesting complex gene 3 | chr1:22700010-22701383 FORWARD LENGTH=1198
AT1G52190.1	2476.25	1010	926	3579	4000	891.28	875.635	3747.04	4391.06	2.20337	0.163366	13.4873	1.85675e-41	1.00743e-39	| Symbols: | Major facilitator superfamily protein | chr1:19434509-19438971 FORWARD LENGTH=2284
AT4G10380.1	357.575	730	804	10	14	644.192	760.271	10.4695	15.3687	-5.76844	0.427745	-13.4857	1.898e-41	1.02777e-39	| Symbols: NIP5;1, NLM6, NLM8 | NOD26-like intrinsic protein 5;1 | chr4:6431236-6434822 REVERSE LENGTH=1521
AT5G06530.1	7780.91	13379	16463	1950	1556	11806.4	15567.6	2041.56	1708.12	-2.86786	0.212774	-13.4785	2.09399e-41	1.13166e-39	| Symbols: | ABC-2 type transporter family protein | chr5:1989747-1994912 REVERSE LENGTH=2684
AT4G25080.3	3838.21	1569	1406	5484	6283	1384.57	1329.53	5741.49	6897.26	2.21921	0.164925	13.4559	2.84267e-41	1.53325e-39	| Symbols: CHLM | magnesium-protoporphyrin IX methyltransferase | chr4:12876948-12878647 FORWARD LENGTH=1332
AT2G34660.2	1802.63	2862	4657	126	136	2525.59	4403.71	131.916	149.296	-4.62318	0.343731	-13.45	3.07982e-41	1.6579e-39	| Symbols: MRP2, ABCC2, AtABCC2 | multidrug resistance-associated protein 2 | chr2:14602470-14612565 FORWARD LENGTH=5352
AT2G01850.1	5462.32	1860	1989	7931	9131	1641.37	1880.82	8303.38	10023.7	2.37952	0.177095	13.4364	3.69783e-41	1.98668e-39	| Symbols: EXGT-A3, XTH27, ATXTH27 | endoxyloglucan transferase A3 | chr2:385199-387344 FORWARD LENGTH=1383
AT5G37020.1	648.737	1303	1177	161	149	1149.84	1112.98	168.559	163.567	-2.76821	0.20627	-13.4204	4.59534e-41	2.46404e-39	| Symbols: ARF8, ATARF8 | auxin response factor 8 | chr5:14630028-14634387 FORWARD LENGTH=2840
AT5G39740.2	494.123	1334	818	11	13	1177.2	773.509	11.5165	14.2709	-6.24343	0.465242	-13.4197	4.63297e-41	2.47936e-39	| Symbols: RPL5B | ribosomal protein L5 B | chr5:15903315-15905459 FORWARD LENGTH=1291
AT1G56170.1	318.907	696	669	16	11	614.189	632.613	16.7512	12.0754	-5.43109	0.405271	-13.4012	5.95279e-41	3.17946e-39	| Symbols: HAP5B, ATHAP5B, NF-YC2 | nuclear factor Y, subunit C2 | chr1:21024764-21025883 FORWARD LENGTH=812
AT1G12080.2	740.124	37	48	1064	1611	32.6508	45.3893	1113.96	1768.5	5.20912	0.388737	13.4001	6.03858e-41	3.21901e-39	| Symbols: | Vacuolar calcium-binding protein-related | chr1:4084162-4085045 FORWARD LENGTH=701
AT5G23750.1	407.988	768	983	11	12	677.726	929.535	11.5165	13.1732	-6.02581	0.449748	-13.3982	6.19403e-41	3.29547e-39	| Symbols: | Remorin family protein | chr5:8009806-8011619 REVERSE LENGTH=973
AT5G16880.2	3855.08	1970	1826	6017	5152	1738.44	1726.68	6299.51	5655.69	1.78669	0.133415	13.3919	6.73998e-41	3.57898e-39	| Symbols: | Target of Myb protein 1 | chr5:5548930-5551463 FORWARD LENGTH=1615
AT3G48530.1	2791.64	1303	1225	4484	3793	1149.84	1158.37	4694.53	4163.82	1.94033	0.145047	13.3772	8.21865e-41	4.35572e-39	| Symbols: KING1 | SNF1-related protein kinase regulatory subunit gamma 1 | chr3:17987378-17989763 FORWARD LENGTH=1627
AT1G69890.1	443.91	67	61	862	689	59.1245	57.6822	902.473	756.36	3.82789	0.286439	13.3637	9.85539e-41	5.21308e-39	| Symbols: | Protein of unknown function (DUF569) | chr1:26323111-26324616 REVERSE LENGTH=1244
AT1G23390.1	5319.01	448	528	6907	11979	395.34	499.282	7231.3	13150.1	4.51003	0.337898	13.3473	1.22853e-40	6.48589e-39	| Symbols: | Kelch repeat-containing F-box family protein | chr1:8309112-8310649 REVERSE LENGTH=1538
AT1G51940.1	968.899	95	46	1697	1796	83.8333	43.4981	1776.68	1971.59	4.87637	0.365585	13.3385	1.38146e-40	7.27925e-39	| Symbols: | protein kinase family protein / peptidoglycan-binding LysM domain-containing protein | chr1:19295904-19299118 REVERSE LENGTH=2321
AT3G05030.2	515.126	1008	1031	95	88	889.515	974.924	99.4605	96.6033	-3.24909	0.243833	-13.3251	1.65481e-40	8.70286e-39	| Symbols: NHX2, ATNHX2 | sodium hydrogen exchanger 2 | chr3:1393296-1395813 REVERSE LENGTH=1486
AT3G54210.1	5866.67	1874	1844	8319	10348	1653.72	1743.71	8709.6	11359.7	2.56249	0.192511	13.3109	2.00086e-40	1.05026e-38	| Symbols: | Ribosomal protein L17 family protein | chr3:20067540-20068435 REVERSE LENGTH=818
AT1G29070.1	4914.19	1161	871	7095	9456	1024.53	823.627	7428.13	10380.5	3.26821	0.245643	13.3047	2.17374e-40	1.13882e-38	| Symbols: | Ribosomal protein L34 | chr1:10149791-10151360 FORWARD LENGTH=772
AT4G23470.1	3737.05	1388	1299	6606	5082	1224.85	1228.35	6916.17	5578.84	2.34866	0.176561	13.3023	2.24453e-40	1.17367e-38	| Symbols: | PLAC8 family protein | chr4:12249071-12251396 FORWARD LENGTH=1303
AT3G14840.2	589.016	158	144	1033	910	139.428	136.168	1081.5	998.966	2.9162	0.219263	13.3	2.31525e-40	1.20834e-38	| Symbols: | Leucine-rich repeat transmembrane protein kinase | chr3:4988107-4994058 FORWARD LENGTH=3394
AT2G19860.1	2196.15	3787	4085	773	702	3341.86	3862.82	809.294	770.631	-2.18892	0.164701	-13.2902	2.63755e-40	1.37394e-38	| Symbols: ATHXK2, HXK2 | hexokinase 2 | chr2:8570750-8574000 FORWARD LENGTH=1815
AT4G17840.1	4643.14	8249	9541	1213	912	7279.37	9022.07	1269.95	1001.16	-2.84333	0.214071	-13.2822	2.93819e-40	1.52764e-38	| Symbols: | FUNCTIONS IN: molecular_function unknown; INVOLVED IN: biological_process unknown; LOCATED IN: chloroplast, membrane; EXPRESSED IN: 23 plant structures; EXPRESSED DURING: 13 growth stages; CONTAINS InterPro DOMAIN/s: Abortive infection protein (InterPro:IPR003675); BEST Arabidopsis thaliana protein match is: unknown protein (TAIR:AT2G35260.1); Has 30201 Blast hits to 17322 proteins i…
AT4G00050.3	339.026	702	711	31	29	619.484	672.329	32.4555	31.8352	-4.3284	0.325895	-13.2816	2.96114e-40	1.53665e-38	NA
AT3G50760.1	325.407	783	622	11	10	690.963	588.17	11.5165	10.9777	-5.82904	0.438937	-13.2799	3.02821e-40	1.56849e-38	| Symbols: GATL2 | galacturonosyltransferase-like 2 | chr3:18868065-18869384 FORWARD LENGTH=1320
AT2G42040.1	854.957	318	302	1372	1291	280.621	285.574	1436.42	1417.21	2.33353	0.176119	13.2497	4.52864e-40	2.34122e-38	| Symbols: | CONTAINS InterPro DOMAIN/s: WRC (InterPro:IPR014977); Has 219 Blast hits to 219 proteins in 19 species: Archae - 0; Bacteria - 0; Metazoa - 3; Fungi - 0; Plants - 215; Viruses - 0; Other Eukaryotes - 1 (source: NCBI BLink). | chr2:17543034-17545230 FORWARD LENGTH=1225
AT3G06080.2	2920.62	1655	1555	4101	4061	1460.46	1470.42	4293.55	4458.02	1.5782	0.119175	13.2427	4.97422e-40	2.56674e-38	| Symbols: | Plant protein of unknown function (DUF828) | chr3:1834707-1837984 REVERSE LENGTH=2122
AT1G32990.1	3520.41	1252	1089	5054	6063	1104.83	1029.77	5291.3	6655.75	2.48448	0.187646	13.2403	5.13647e-40	2.64548e-38	| Symbols: PRPL11 | plastid ribosomal protein l11 | chr1:11955785-11957284 FORWARD LENGTH=856
AT4G01390.1	821.172	1772	1441	185	150	1563.71	1362.62	193.686	164.665	-3.02915	0.228893	-13.2339	5.58909e-40	2.87319e-38	| Symbols: | TRAF-like family protein | chr4:570242-571595 REVERSE LENGTH=903
AT2G42170.1	297.155	13	8	531	559	11.4719	7.56488	555.932	613.651	5.9342	0.448441	13.233	5.66128e-40	2.90485e-38	| Symbols: | Actin family protein | chr2:17577714-17580392 FORWARD LENGTH=1402
AT5G62000.3	6034.43	9825	9823	3012	2756	8670.12	9288.73	3153.42	3025.44	-1.53922	0.116346	-13.2297	5.91396e-40	3.02883e-38	| Symbols: ARF2, ARF1-BP, HSS, ORE14 | auxin response factor 2 | chr5:24910358-24915210 FORWARD LENGTH=3416
AT5G25240.1	451.671	29	35	706	919	25.5912	33.0964	739.148	1008.85	4.89884	0.370311	13.229	5.96837e-40	3.051e-38	| Symbols: | unknown protein; FUNCTIONS IN: molecular_function unknown; INVOLVED IN: biological_process unknown; LOCATED IN: cellular_component unknown; EXPRESSED IN: 23 plant structures; EXPRESSED DURING: 13 growth stages; Has 1807 Blast hits to 1807 proteins in 277 species: Archae - 0; Bacteria - 0; Metazoa - 736; Fungi - 347; Plants - 385; Viruses - 0; Other Eukaryotes - 339 (source: NCBI BLin…
AT2G43500.8	821.242	1889	1646	42	16	1666.96	1556.47	43.972	17.5642	-5.70625	0.431515	-13.2238	6.39848e-40	3.26375e-38	NA
AT2G41560.3	4245.25	893	1174	6901	7158	788.033	1110.15	7225.02	7857.8	2.99054	0.226151	13.2236	6.40838e-40	3.26375e-38	NA
AT3G08740.1	2245.32	719	588	3307	3943	634.485	556.019	3462.27	4328.49	2.7099	0.20501	13.2184	6.87523e-40	3.49502e-38	| Symbols: | elongation factor P (EF-P) family protein | chr3:2654626-2656239 REVERSE LENGTH=958
AT3G27770.1	1934.98	713	761	3199	2771	629.191	719.61	3349.2	3041.91	2.24475	0.169899	13.2122	7.46114e-40	3.78584e-38	| Symbols: | unknown protein; FUNCTIONS IN: molecular_function unknown; INVOLVED IN: biological_process unknown; LOCATED IN: endomembrane system; EXPRESSED IN: 22 plant structures; EXPRESSED DURING: 13 growth stages; BEST Arabidopsis thaliana protein match is: unknown protein (TAIR:AT5G62960.1); Has 158 Blast hits to 157 proteins in 21 species: Archae - 0; Bacteria - 0; Metazoa - 13; Fungi - 0; P…
AT2G18710.1	2376.65	1238	1146	3379	3455	1092.48	1083.67	3537.65	3792.78	1.75206	0.132808	13.1924	9.70705e-40	4.91632e-38	| Symbols: SCY1 | SECY homolog 1 | chr2:8112084-8114485 REVERSE LENGTH=1836
AT3G51840.1	5666.54	2115	2408	9049	8243	1866.39	2277.03	9473.87	9048.88	2.16058	0.163788	13.1913	9.84883e-40	4.97893e-38	| Symbols: ACX4, ATSCX, ATG6 | acyl-CoA oxidase 4 | chr3:19225360-19229163 REVERSE LENGTH=1759
AT3G26890.4	2251.95	814	601	3834	3377	718.319	568.312	4014.02	3707.15	2.58481	0.196066	13.1834	1.09377e-39	5.51921e-38	| Symbols: | unknown protein; FUNCTIONS IN: molecular_function unknown; INVOLVED IN: biological_process unknown; EXPRESSED IN: 24 plant structures; EXPRESSED DURING: 15 growth stages; BEST Arabidopsis thaliana protein match is: unknown protein (TAIR:AT5G41110.1); Has 30201 Blast hits to 17322 proteins in 780 species: Archae - 12; Bacteria - 1396; Metazoa - 17338; Fungi - 3422; Plants - 5037; Viru…
AT3G15354.2	829.988	1574	1487	257	233	1388.98	1406.12	269.067	255.779	-2.41273	0.183282	-13.164	1.41394e-39	7.12167e-38	NA
AT4G26950.2	465.974	1046	987	3	4	923.048	933.317	3.14086	4.39106	-7.95035	0.604116	-13.1603	1.48491e-39	7.4654e-38	| Symbols: | Protein of unknown function, DUF584 | chr4:13533477-13534359 REVERSE LENGTH=761
AT2G17550.1	658.165	148	117	1049	1178	130.603	110.636	1098.25	1293.17	3.30831	0.251435	13.1577	1.5371e-39	7.71364e-38	| Symbols: | unknown protein; Has 264 Blast hits to 258 proteins in 65 species: Archae - 5; Bacteria - 5; Metazoa - 66; Fungi - 16; Plants - 107; Viruses - 0; Other Eukaryotes - 65 (source: NCBI BLink). | chr2:7634283-7637832 REVERSE LENGTH=3172
AT4G27880.1	849.119	279	249	1313	1403	246.205	235.457	1374.65	1540.16	2.59702	0.197455	13.1525	1.64686e-39	8.24937e-38	| Symbols: | Protein with RING/U-box and TRAF-like domains | chr4:13883223-13885052 FORWARD LENGTH=1509
AT5G23210.2	1261.43	290	279	1860	2349	255.912	263.825	1947.33	2578.65	3.12238	0.23759	13.1419	1.89462e-39	9.47312e-38	| Symbols: SCPL34 | serine carboxypeptidase-like 34 | chr5:7811610-7815039 FORWARD LENGTH=1429
AT5G04830.1	1692.92	2958	2845	689	683	2610.3	2690.26	721.35	749.774	-1.84929	0.140727	-13.141	1.91746e-39	9.56984e-38	| Symbols: | Nuclear transport factor 2 (NTF2) family protein | chr5:1402045-1403845 REVERSE LENGTH=960
AT2G39470.1	2748.06	1059	898	3987	4586	934.52	849.158	4174.2	5034.35	2.36792	0.180276	13.135	2.07604e-39	1.03424e-37	| Symbols: PPL2 | PsbP-like protein 2 | chr2:16476216-16477843 FORWARD LENGTH=1026
AT1G64900.1	2973.96	5505	5809	836	610	4857.92	5493.05	875.252	669.637	-2.74387	0.209161	-13.1185	2.58107e-39	1.28351e-37	| Symbols: CYP89A2, CYP89 | cytochrome P450, family 89, subfamily A, polypeptide 2 | chr1:24113215-24114984 FORWARD LENGTH=1770
AT2G37660.1	3020.11	1239	1003	4437	4913	1093.36	948.447	4645.33	5393.32	2.2974	0.175441	13.095	3.51643e-39	1.74547e-37	| Symbols: | NAD(P)-binding Rossmann-fold superfamily protein | chr2:15795213-15797059 REVERSE LENGTH=1328
AT2G02760.1	3398.72	1795	1784	5067	4572	1584.01	1686.97	5304.91	5018.98	1.65833	0.126798	13.0785	4.37038e-39	2.16543e-37	| Symbols: ATUBC2, UBC2 | ubiquiting-conjugating enzyme 2 | chr2:773684-775371 FORWARD LENGTH=934
AT5G38410.1	96836.4	13688	18701	141660	190634	12079	17683.9	148311	209271	3.5867	0.274858	13.0493	6.41332e-39	3.17193e-37	| Symbols: | Ribulose bisphosphate carboxylase (small chain) family protein | chr5:15377173-15378416 REVERSE LENGTH=984
AT1G01520.1	803.151	1561	1935	3	2	1377.51	1829.76	3.14086	2.19553	-9.22567	0.707353	-13.0425	7.00905e-39	3.46033e-37	| Symbols: | Homeodomain-like superfamily protein | chr1:190596-192139 FORWARD LENGTH=864
AT1G13640.1	4018	1555	1700	5914	6286	1372.22	1607.54	6191.68	6900.55	2.1356	0.163956	13.0255	8.76331e-39	4.31861e-37	| Symbols: | Phosphatidylinositol 3- and 4-kinase family protein | chr1:4677027-4679812 REVERSE LENGTH=2489
AT1G22330.1	416.791	26	20	636	874	22.9438	18.9122	665.862	959.447	5.2769	0.405417	13.016	9.92526e-39	4.88244e-37	| Symbols: | RNA-binding (RRM/RBD/RNP motifs) family protein | chr1:7886542-7889534 FORWARD LENGTH=1320
AT1G76410.1	288.294	18	13	501	547	15.8842	12.2929	524.523	600.478	5.31549	0.408406	13.0152	1.00273e-38	4.92379e-37	| Symbols: ATL8 | RING/U-box superfamily protein | chr1:28668848-28669646 FORWARD LENGTH=799
AT2G33800.1	5761.85	2179	1825	8206	9845	1922.87	1725.74	8591.29	10807.5	2.41044	0.185461	12.997	1.27224e-38	6.23601e-37	| Symbols: | Ribosomal protein S5 family protein | chr2:14300772-14302430 REVERSE LENGTH=1143
AT1G80300.1	3958.46	7000	6952	1594	1288	6177.19	6573.88	1668.84	1413.92	-2.04814	0.157729	-12.9852	1.48508e-38	7.26627e-37	| Symbols: NTT1, ATNTT1 | nucleotide transporter 1 | chr1:30191856-30194519 FORWARD LENGTH=2212
AT1G70250.1	848.38	1554	1617	233	227	1371.34	1529.05	243.94	249.193	-2.55617	0.196914	-12.9811	1.56533e-38	7.64528e-37	| Symbols: | receptor serine/threonine kinase, putative | chr1:26452965-26456088 FORWARD LENGTH=2410
AT4G36730.1	2256.57	1155	1151	3295	3160	1019.24	1088.4	3449.71	3468.94	1.71503	0.132157	12.9772	1.64866e-38	8.03795e-37	| Symbols: GBF1 | G-box binding factor 1 | chr4:17309612-17312488 REVERSE LENGTH=1506
AT1G77920.1	649.58	1229	1277	152	134	1084.54	1207.54	159.137	147.101	-2.90349	0.223884	-12.9687	1.84035e-38	8.95658e-37	| Symbols: | bZIP transcription factor family protein | chr1:29298243-29300863 FORWARD LENGTH=1826
AT2G44120.1	1741.93	758	676	2537	2736	668.901	639.233	2656.12	3003.49	2.11301	0.162957	12.9667	1.89059e-38	9.18476e-37	| Symbols: | Ribosomal protein L30/L7 family protein | chr2:18249042-18251156 REVERSE LENGTH=1319
AT1G56190.1	2815.93	956	1097	4620	4141	843.627	1037.33	4836.92	4545.85	2.31888	0.178851	12.9654	1.92234e-38	9.32249e-37	| Symbols: | Phosphoglycerate kinase family protein | chr1:21028238-21030649 FORWARD LENGTH=1797
AT2G29650.3	1235.43	2515	2385	184	250	2219.38	2255.28	192.639	274.441	-3.26087	0.251783	-12.9511	2.31595e-38	1.12115e-36	| Symbols: ANTR1 | phosphate transporter 4;1 | chr2:12673383-12675945 REVERSE LENGTH=1728
AT1G19490.1	296.934	615	647	16	15	542.71	611.81	16.7512	16.4665	-5.11891	0.395556	-12.9411	2.63974e-38	1.27564e-36	| Symbols: | Basic-leucine zipper (bZIP) transcription factor family protein | chr1:6751673-6753999 REVERSE LENGTH=1736
AT4G19420.1	2976.59	1069	1200	4494	4667	943.345	1134.73	4705	5123.27	2.24194	0.17327	12.939	2.71231e-38	1.3084e-36	| Symbols: | Pectinacetylesterase family protein | chr4:10587166-10590588 REVERSE LENGTH=1832
AT3G52180.2	293.542	613	639	13	14	540.945	604.245	13.6104	15.3687	-5.30564	0.410605	-12.9215	3.4033e-38	1.63885e-36	| Symbols: ATPTPKIS1, DSP4, SEX4, ATSEX4 | dual specificity protein phosphatase (DsPTP1) family protein | chr3:19349652-19353596 REVERSE LENGTH=1775
AT1G05200.2	712.892	1349	1365	186	160	1190.43	1290.76	194.733	175.642	-2.74347	0.2124	-12.9165	3.63106e-38	1.74546e-36	| Symbols: ATGLR3.4, GLR3.4, GLUR3 | glutamate receptor 3.4 | chr1:1504960-1509152 FORWARD LENGTH=3305
AT3G57330.2	699.449	207	216	1163	1087	182.668	204.252	1217.61	1193.27	2.64006	0.204687	12.8981	4.61453e-38	2.21433e-36	NA
AT3G02170.1	1893.38	689	531	2878	3143	608.012	502.119	3013.13	3450.28	2.54112	0.197041	12.8964	4.71681e-38	2.25945e-36	| Symbols: LNG2 | longifolia2 | chr3:396012-399779 REVERSE LENGTH=3300
AT5G44670.1	1098.18	2263	2024	197	251	1997	1913.92	206.25	275.539	-3.02182	0.234321	-12.8961	4.73457e-38	2.264e-36	| Symbols: | Domain of unknown function (DUF23) | chr5:18018905-18021385 REVERSE LENGTH=1983
AT4G21990.1	1637.55	2738	3894	203	218	2416.16	3682.21	212.531	239.313	-3.75467	0.291382	-12.8857	5.41592e-38	2.5853e-36	| Symbols: APR3, PRH-26, PRH26, ATAPR3 | APS reductase 3 | chr4:11657008-11659105 REVERSE LENGTH=1785
AT5G10860.1	5606.33	2927	2677	8808	7369	2582.95	2531.4	9221.56	8089.43	1.75908	0.13675	12.8635	7.22534e-38	3.44303e-36	| Symbols: | Cystathionine beta-synthase (CBS) family protein | chr5:3428891-3430470 REVERSE LENGTH=1025
AT4G24800.1	1236.04	406	347	1846	2118	358.277	328.127	1932.67	2325.07	2.6326	0.204753	12.8575	7.81032e-38	3.71533e-36	| Symbols: | MA3 domain-containing protein | chr4:12781916-12785197 FORWARD LENGTH=2658
AT3G15620.1	428.215	55	47	678	829	48.535	44.4437	709.834	910.047	4.12197	0.320842	12.8474	8.90008e-38	4.22638e-36	| Symbols: UVR3 | DNA photolyase family protein | chr3:5293306-5296592 REVERSE LENGTH=1884
AT3G15510.1	893.884	1608	1940	143	157	1418.99	1834.48	149.714	172.349	-3.33689	0.259768	-12.8457	9.0979e-38	4.31285e-36	| Symbols: ATNAC2, ANAC056, NARS1, NAC2 | NAC domain containing protein 2 | chr3:5243510-5245382 FORWARD LENGTH=1626
AT5G35790.1	2857.68	1287	1118	4081	4523	1135.72	1057.19	4272.61	4965.19	2.07454	0.161678	12.8313	1.09535e-37	5.18352e-36	| Symbols: G6PD1 | glucose-6-phosphate dehydrogenase 1 | chr5:13956690-13959753 REVERSE LENGTH=1987
AT2G19650.1	648.837	1277	1330	86	110	1126.9	1257.66	90.0379	120.754	-3.50101	0.272893	-12.8293	1.12407e-37	5.31028e-36	| Symbols: | Cysteine/Histidine-rich C1 domain family protein | chr2:8493475-8495823 REVERSE LENGTH=2349
AT5G49480.1	1963.16	3143	5207	98	48	2773.56	4923.79	102.601	52.6927	-5.62972	0.438843	-12.8285	1.1347e-37	5.35125e-36	| Symbols: ATCP1, CP1 | Ca2+-binding protein 1 | chr5:20070743-20071638 FORWARD LENGTH=896
AT1G01080.1	729.354	263	232	1181	1120	232.086	219.382	1236.45	1229.5	2.44916	0.191062	12.8187	1.28886e-37	6.06782e-36	| Symbols: | RNA-binding (RRM/RBD/RNP motifs) family protein | chr1:45296-47019 REVERSE LENGTH=1319
AT1G17880.1	2850.69	1401	1212	4061	4344	1236.32	1146.08	4251.67	4768.69	1.9206	0.150148	12.7914	1.8325e-37	8.61242e-36	| Symbols: BTF3, ATBTF3 | basic transcription factor 3 | chr1:6152409-6153982 REVERSE LENGTH=778
AT2G15970.2	649.344	166	181	1065	1061	146.488	171.155	1115	1164.73	2.8442	0.222691	12.772	2.35172e-37	1.10337e-35	| Symbols: COR413-PM1 | cold regulated 413 plasma membrane 1 | chr2:6950041-6951192 FORWARD LENGTH=752
AT2G28120.1	543.439	44	41	789	1157	38.828	38.77	826.045	1270.11	4.75544	0.372361	12.7711	2.37897e-37	1.11425e-35	| Symbols: | Major facilitator superfamily protein | chr2:11985687-11987738 FORWARD LENGTH=2052
AT2G46915.1	1360.39	2388	2443	477	478	2107.3	2310.13	499.396	524.732	-2.10886	0.165146	-12.7697	2.42197e-37	1.13246e-35	| Symbols: | Protein of unknown function (DUF3754) | chr2:19273899-19277773 REVERSE LENGTH=2312
AT5G43830.1	4195.92	2395	2295	5751	5902	2113.48	2170.18	6021.02	6479.01	1.54503	0.121041	12.7645	2.58804e-37	1.20805e-35	| Symbols: | Aluminium induced protein with YGL and LRDR motifs | chr5:17622336-17624329 REVERSE LENGTH=1103
AT2G24540.1	517.305	1027	1134	53	32	906.282	1072.32	55.4885	35.1285	-4.44587	0.348327	-12.7635	2.62149e-37	1.22158e-35	| Symbols: AFR | Galactose oxidase/kelch repeat superfamily protein | chr2:10426342-10427594 FORWARD LENGTH=1253
AT5G23050.1	1400.19	611	539	2063	2179	539.18	509.684	2159.86	2392.03	2.1174	0.166306	12.732	3.92816e-37	1.82736e-35	| Symbols: AAE17 | acyl-activating enzyme 17 | chr5:7731269-7735439 REVERSE LENGTH=2450
AT3G03250.1	2576.53	4326	4628	1011	960	3817.5	4376.28	1058.47	1053.85	-1.95562	0.153894	-12.7076	5.36443e-37	2.49128e-35	| Symbols: UGP, UGP1, AtUGP1 | UDP-GLUCOSE PYROPHOSPHORYLASE 1 | chr3:749390-754159 REVERSE LENGTH=1926
AT5G58760.1	362.869	721	786	31	36	636.25	743.25	32.4555	39.5196	-4.26184	0.335488	-12.7034	5.662e-37	2.62502e-35	| Symbols: DDB2 | damaged DNA binding 2 | chr5:23730500-23733698 REVERSE LENGTH=2007
AT1G73480.1	1749.82	2740	4711	80	39	2417.93	4454.77	83.7562	42.8128	-5.76109	0.453893	-12.6926	6.49833e-37	3.00767e-35	| Symbols: | alpha/beta-Hydrolases superfamily protein | chr1:27628939-27632806 FORWARD LENGTH=2039
AT1G28050.1	388.455	66	64	729	612	58.2421	60.5191	763.228	671.832	3.5954	0.28355	12.68	7.6355e-37	3.52804e-35	| Symbols: | B-box type zinc finger protein with CCT domain | chr1:9775528-9777810 REVERSE LENGTH=1695
AT5G52882.1	502.87	117	116	813	863	103.247	109.691	851.172	947.371	3.07864	0.24315	12.6615	9.66613e-37	4.45879e-35	| Symbols: | P-loop containing nucleoside triphosphate hydrolases superfamily protein | chr5:21433879-21438659 REVERSE LENGTH=3063
AT5G14760.1	741.055	1267	1796	72	66	1118.07	1698.32	75.3806	72.4525	-4.2515	0.335962	-12.6547	1.05351e-36	4.85144e-35	| Symbols: AO | L-aspartate oxidase | chr5:4768468-4772153 FORWARD LENGTH=2389
AT5G27380.1	2060.56	1142	1079	2944	2853	1007.76	1020.31	3082.23	3131.92	1.61547	0.127768	12.6437	1.21206e-36	5.5722e-35	| Symbols: GSH2, GSHB | glutathione synthetase 2 | chr5:9667971-9670962 REVERSE LENGTH=1910
AT4G35750.1	8658.14	4674	4722	12996	11329	4124.6	4465.17	13606.2	12436.6	1.60026	0.126671	12.6333	1.38421e-36	6.35298e-35	| Symbols: | SEC14 cytosolic factor family protein / phosphoglyceride transfer family protein | chr4:16940507-16941862 REVERSE LENGTH=1155
AT5G01410.1	2055.89	3743	3814	563	660	3303.03	3606.56	589.434	724.525	-2.39496	0.189616	-12.6306	1.432e-36	6.56136e-35	| Symbols: PDX1, ATPDX1.3, RSR4, PDX1.3, ATPDX1 | Aldolase-type TIM barrel family protein | chr5:172318-173614 REVERSE LENGTH=1297
AT3G20680.1	1090.17	275	230	1617	2011	242.675	217.49	1692.92	2207.61	3.083	0.244285	12.6205	1.62848e-36	7.44915e-35	| Symbols: | Domain of unknown function (DUF1995) | chr3:7230068-7231194 REVERSE LENGTH=1127
AT2G02160.1	4099.67	2381	2335	5641	5633	2101.13	2208	5905.86	6183.71	1.48835	0.117935	12.6201	1.63554e-36	7.46898e-35	| Symbols: | CCCH-type zinc finger family protein | chr2:553110-556113 REVERSE LENGTH=2521
AT4G07868.1	802.224	194	162	1218	1466	171.196	153.189	1275.19	1609.32	3.15196	0.250051	12.6053	1.97473e-36	9.00294e-35	| Symbols: | unknown protein; FUNCTIONS IN: molecular_function unknown; INVOLVED IN: biological_process unknown; LOCATED IN: endomembrane system; Has 30201 Blast hits to 17322 proteins in 780 species: Archae - 12; Bacteria - 1396; Metazoa - 17338; Fungi - 3422; Plants - 5037; Viruses - 0; Other Eukaryotes - 2996 (source: NCBI BLink). | chr4:4691762-4692653 FORWARD LENGTH=892
AT3G18050.1	4085.15	804	476	6287	7833	709.494	450.111	6582.19	8598.8	3.71013	0.294748	12.5875	2.47529e-36	1.12663e-34	| Symbols: | unknown protein; BEST Arabidopsis thaliana protein match is: unknown protein (TAIR:AT4G28100.1); Has 67 Blast hits to 66 proteins in 12 species: Archae - 0; Bacteria - 0; Metazoa - 0; Fungi - 0; Plants - 67; Viruses - 0; Other Eukaryotes - 0 (source: NCBI BLink). | chr3:6180859-6182854 FORWARD LENGTH=1341
AT5G62900.1	570.406	143	109	938	975	126.191	103.072	982.041	1070.32	3.16097	0.251317	12.5777	2.80241e-36	1.2734e-34	| Symbols: | unknown protein; FUNCTIONS IN: molecular_function unknown; INVOLVED IN: N-terminal protein myristoylation; LOCATED IN: cellular_component unknown; EXPRESSED IN: 22 plant structures; EXPRESSED DURING: 12 growth stages; BEST Arabidopsis thaliana protein match is: unknown protein (TAIR:AT5G50090.1); Has 157 Blast hits to 157 proteins in 14 species: Archae - 0; Bacteria - 0; Metazoa - 0;…
AT2G43020.1	762.753	1510	1475	175	128	1332.51	1394.78	183.217	140.514	-3.07363	0.24443	-12.5747	2.90959e-36	1.31991e-34	| Symbols: ATPAO2, PAO2 | polyamine oxidase 2 | chr2:17891503-17894635 FORWARD LENGTH=2110
AT1G24580.1	912.162	1530	2425	2	3	1350.16	2293.11	2.0939	3.2933	-9.40789	0.748304	-12.5723	2.99959e-36	1.35849e-34	| Symbols: | RING/U-box superfamily protein | chr1:8710180-8710824 FORWARD LENGTH=645
AT5G64550.1	477.725	957	982	75	54	844.51	928.589	78.5214	59.2793	-3.68402	0.29319	-12.5653	3.27627e-36	1.48135e-34	| Symbols: | loricrin-related | chr5:25801528-25804980 REVERSE LENGTH=2533
AT4G39730.1	1688.57	3158	3556	237	325	2786.79	3362.59	248.128	356.774	-3.34624	0.266714	-12.5461	4.17345e-36	1.8839e-34	| Symbols: | Lipase/lipooxygenase, PLAT/LH2 family protein | chr4:18432899-18433695 FORWARD LENGTH=711
AT5G65010.1	2760.75	291	474	5006	4643	256.795	448.219	5241.04	5096.92	3.87491	0.308915	12.5436	4.30987e-36	1.94228e-34	| Symbols: ASN2 | asparagine synthetase 2 | chr5:25969189-25972575 FORWARD LENGTH=2069
AT5G21160.1	1780.54	872	875	2610	2544	769.501	827.409	2732.55	2792.71	1.79095	0.142802	12.5415	4.42635e-36	1.9915e-34	| Symbols: | LA RNA-binding protein | chr5:7198741-7204090 REVERSE LENGTH=3142
AT2G04350.2	1616.48	2850	3127	508	421	2515	2956.92	531.852	462.159	-2.46037	0.196374	-12.529	5.17892e-36	2.32627e-34	| Symbols: LACS8 | AMP-dependent synthetase and ligase family protein | chr2:1515828-1519307 FORWARD LENGTH=2406
AT5G14880.1	2064.32	3485	3422	913	902	3075.36	3235.88	955.868	990.184	-1.6974	0.135529	-12.5243	5.4974e-36	2.46528e-34	| Symbols: | Potassium transporter family protein | chr5:4814244-4817667 FORWARD LENGTH=2346
AT1G16170.1	679.77	83	97	1023	1351	73.2438	91.7242	1071.03	1483.08	3.95362	0.316014	12.5109	6.5074e-36	2.91344e-34	| Symbols: | unknown protein; FUNCTIONS IN: molecular_function unknown; INVOLVED IN: biological_process unknown; LOCATED IN: cellular_component unknown; EXPRESSED IN: 24 plant structures; EXPRESSED DURING: 15 growth stages; BEST Arabidopsis thaliana protein match is: unknown protein (TAIR:AT1G79660.1); Has 55 Blast hits to 55 proteins in 13 species: Archae - 0; Bacteria - 0; Metazoa - 0; Fungi - …
AT1G76570.1	935.157	1794	1647	267	292	1583.12	1557.42	279.536	320.547	-2.38823	0.190974	-12.5056	6.96125e-36	3.11155e-34	| Symbols: | Chlorophyll A-B binding family protein | chr1:28729132-28730825 FORWARD LENGTH=1055
AT5G55930.1	2165.38	857	656	3691	3116	756.264	620.32	3864.3	3420.64	2.4035	0.192287	12.4996	7.507e-36	3.35003e-34	| Symbols: ATOPT1, OPT1 | oligopeptide transporter 1 | chr5:22652715-22656106 FORWARD LENGTH=2820
AT3G14067.1	18202.4	29920	37735	4864	5130	26403.1	35682.6	5092.38	5631.54	-2.53343	0.202862	-12.4885	8.63159e-36	3.84562e-34	| Symbols: | Subtilase family protein | chr3:4658198-4660784 REVERSE LENGTH=2587
AT4G35270.2	338.656	635	815	11	11	560.359	770.672	11.5165	12.0754	-5.81842	0.465953	-12.4871	8.77626e-36	3.90372e-34	NA
AT1G33240.2	2855.78	697	471	4261	5376	615.071	445.382	4461.06	5901.59	3.28821	0.263889	12.4606	1.22521e-35	5.44095e-34	NA
AT4G08870.1	1437.09	2331	3636	139	98	2057	3438.24	145.526	107.581	-4.43962	0.356504	-12.4532	1.34298e-35	5.95431e-34	| Symbols: | Arginase/deacetylase superfamily protein | chr4:5646439-5648727 REVERSE LENGTH=1284
AT3G09600.4	383.317	695	957	7	7	613.306	904.949	7.32867	7.68436	-6.66044	0.535435	-12.4393	1.59892e-35	7.07763e-34	NA
AT3G09740.1	2536.7	1444	1329	3531	3570	1274.27	1256.72	3696.79	3919.02	1.58923	0.127802	12.4351	1.68576e-35	7.44998e-34	| Symbols: SYP71, ATSYP71 | syntaxin of plants 71 | chr3:2989431-2991661 FORWARD LENGTH=1292
AT5G51545.1	1075.14	466	439	1603	1636	411.224	415.123	1678.26	1795.94	2.07184	0.166691	12.4293	1.81253e-35	7.9973e-34	| Symbols: LPA2 | low psii accumulation2 | chr5:20936426-20937413 FORWARD LENGTH=736
AT4G12910.1	1110.65	2037	1955	358	384	1797.56	1848.67	374.809	421.542	-2.19524	0.176647	-12.4272	1.85946e-35	8.1912e-34	| Symbols: scpl20 | serine carboxypeptidase-like 20 | chr4:7550433-7553332 REVERSE LENGTH=1918
AT2G35760.1	555.809	1070	1165	74	91	944.227	1101.64	77.4745	99.8966	-3.52894	0.284081	-12.4223	1.97821e-35	8.70032e-34	| Symbols: | Uncharacterised protein family (UPF0497) | chr2:15031923-15033307 FORWARD LENGTH=955
AT4G24770.2	13349.1	5545	4680	18552	22459	4893.21	4425.46	19423.1	24654.7	2.24181	0.180576	12.4148	2.17333e-35	9.54315e-34	NA
AT3G12780.1	21211.7	9010	9909	30156	32752	7950.92	9370.05	31571.9	35954	1.96295	0.158148	12.4121	2.24742e-35	9.8527e-34	| Symbols: PGK1 | phosphoglycerate kinase 1 | chr3:4060971-4063306 REVERSE LENGTH=1768
AT5G22300.2	319.658	691	627	39	32	609.777	592.898	40.8311	35.1285	-3.98375	0.321097	-12.4067	2.40389e-35	1.05218e-33	NA
AT5G10450.1	21428	10845	11711	31610	29126	9570.23	11074	33094.2	31973.5	1.65624	0.133511	12.4052	2.44783e-35	1.06971e-33	| Symbols: GRF6, AFT1, 14-3-3lambda | G-box regulating factor 6 | chr5:3283853-3286347 REVERSE LENGTH=1432
AT1G76240.1	314.355	652	658	32	24	575.361	622.212	33.5025	26.3464	-4.32064	0.348472	-12.3988	2.65255e-35	1.15732e-33	| Symbols: | Arabidopsis protein of unknown function (DUF241) | chr1:28602811-28603929 REVERSE LENGTH=1119
AT5G19530.1	967.249	411	391	1464	1461	362.689	369.734	1532.74	1603.84	2.09848	0.169353	12.3911	2.91849e-35	1.27133e-33	| Symbols: ACL5 | S-adenosyl-L-methionine-dependent methyltransferases superfamily protein | chr5:6588958-6591211 REVERSE LENGTH=1358
AT4G25500.3	316.104	25	17	517	624	22.0614	16.0754	541.274	685.006	5.00315	0.403774	12.391	2.92441e-35	1.27189e-33	| Symbols: ATRSP35, ATRSP40, AT-SRP40, RSP35, RS40, At-RS40 | arginine/serine-rich splicing factor 35 | chr4:13024571-13027440 FORWARD LENGTH=1619
AT1G52670.1	965.794	267	260	1436	1711	235.616	245.859	1503.42	1878.28	2.81227	0.227007	12.3885	3.01798e-35	1.3105e-33	| Symbols: | Single hybrid motif superfamily protein | chr1:19614942-19617572 REVERSE LENGTH=1154
AT5G61440.1	514.12	4	4	720	1180	3.52982	3.78244	753.806	1295.36	8.13169	0.65652	12.3861	3.10987e-35	1.34827e-33	| Symbols: ACHT5 | atypical CYS HIS rich thioredoxin 5 | chr5:24707500-24708893 FORWARD LENGTH=1105
AT3G20810.4	331.789	17	8	553	661	15.0017	7.56488	578.965	725.623	5.84417	0.472016	12.3813	3.29978e-35	1.42834e-33	NA
AT1G56200.1	3984.3	2169	1791	5692	5803	1914.05	1693.59	5959.25	6370.33	1.77283	0.143193	12.3806	3.3266e-35	1.43768e-33	| Symbols: emb1303 | embryo defective 1303 | chr1:21030794-21032078 FORWARD LENGTH=715
AT2G02950.1	515.979	98	83	803	964	86.4806	78.4857	840.703	1058.25	3.52422	0.28479	12.3748	3.57802e-35	1.5439e-33	| Symbols: PKS1 | phytochrome kinase substrate 1 | chr2:854947-856538 REVERSE LENGTH=1592
AT1G49730.1	348.661	26	25	540	713	22.9438	23.6403	565.354	782.707	4.85506	0.392534	12.3685	3.86957e-35	1.66708e-33	| Symbols: | Protein kinase superfamily protein | chr1:18402506-18405681 REVERSE LENGTH=2237
AT1G27450.1	515.967	146	120	857	842	128.838	113.473	897.238	924.318	2.90941	0.235303	12.3645	4.06702e-35	1.74939e-33	| Symbols: APT1, ATAPT1 | adenine phosphoribosyl transferase 1 | chr1:9531839-9534114 FORWARD LENGTH=1242
AT5G58870.1	3273.37	5464	6620	980	898	4821.74	6259.94	1026.01	985.793	-2.46152	0.199467	-12.3405	5.48099e-35	2.35391e-33	| Symbols: ftsh9 | FTSH protease 9 | chr5:23769811-23773780 REVERSE LENGTH=2751
AT2G26300.1	1493.37	760	687	2165	2174	670.666	649.634	2266.65	2386.54	1.81721	0.147386	12.3296	6.27323e-35	2.68993e-33	| Symbols: GPA1, GP ALPHA 1, ATGPA1 | G protein alpha subunit 1 | chr2:11196996-11201102 FORWARD LENGTH=2034
AT1G27020.1	6301.56	2695	2524	10827	8295	2378.22	2386.72	11335.4	9105.96	2.10099	0.17046	12.3254	6.6083e-35	2.82918e-33	| Symbols: | unknown protein; BEST Arabidopsis thaliana protein match is: unknown protein (TAIR:AT1G27030.1); Has 514 Blast hits to 514 proteins in 175 species: Archae - 0; Bacteria - 311; Metazoa - 0; Fungi - 0; Plants - 65; Viruses - 0; Other Eukaryotes - 138 (source: NCBI BLink). | chr1:9378559-9380692 FORWARD LENGTH=1276
AT5G67490.1	812.924	241	206	1233	1415	212.672	194.796	1290.89	1553.34	2.80281	0.22754	12.3179	7.25529e-35	3.10132e-33	| Symbols: | unknown protein; CONTAINS InterPro DOMAIN/s: Protein of unknown function DUF1674 (InterPro:IPR012875); Has 30201 Blast hits to 17322 proteins in 780 species: Archae - 12; Bacteria - 1396; Metazoa - 17338; Fungi - 3422; Plants - 5037; Viruses - 0; Other Eukaryotes - 2996 (source: NCBI BLink). | chr5:26934153-26934952 REVERSE LENGTH=800
AT5G18650.1	3028.24	1263	1265	4272	4855	1114.54	1196.2	4472.58	5329.65	2.08481	0.169396	12.3073	8.27181e-35	3.53034e-33	| Symbols: | CHY-type/CTCHY-type/RING-type Zinc finger protein | chr5:6217912-6220702 FORWARD LENGTH=1480
AT2G34460.1	1999.66	3587	3774	542	635	3165.37	3568.73	567.448	697.081	-2.41315	0.19642	-12.2857	1.08155e-34	4.60879e-33	| Symbols: | NAD(P)-binding Rossmann-fold superfamily protein | chr2:14529608-14530958 FORWARD LENGTH=1096
AT3G25910.1	2017.39	1100	940	2983	2812	970.701	888.874	3123.06	3086.92	1.73941	0.141636	12.2808	1.14787e-34	4.88379e-33	| Symbols: | Protein of unknown function (DUF1644) | chr3:9489221-9491130 FORWARD LENGTH=1515
AT1G07700.2	1122.89	2015	1998	374	394	1778.15	1889.33	391.56	432.52	-2.15416	0.175837	-12.2508	1.66281e-34	7.06371e-33	| Symbols: | Thioredoxin superfamily protein | chr1:2379657-2381243 FORWARD LENGTH=1377
AT4G13340.1	3843.45	261	487	6431	7242	230.321	460.512	6732.95	7950.02	4.41035	0.360085	12.2481	1.72008e-34	7.29569e-33	| Symbols: | Leucine-rich repeat (LRR) family protein | chr4:7758610-7761057 FORWARD LENGTH=2448
AT3G59350.2	575.938	44	70	974	1074	38.828	66.1927	1019.73	1179	4.39112	0.358637	12.2439	1.81072e-34	7.66827e-33	| Symbols: | Protein kinase superfamily protein | chr3:21932525-21935192 FORWARD LENGTH=1618
ATCG00420.1	2928.25	1524	1572	4220	4066	1344.86	1486.5	4418.14	4463.51	1.64951	0.134849	12.2322	2.09125e-34	8.84262e-33	| Symbols: NDHJ | NADH dehydrogenase subunit J | chrC:48677-49153 REVERSE LENGTH=477
AT3G23920.1	7621.86	12580	17317	1602	1215	11101.3	16375.1	1677.22	1333.78	-3.18977	0.260785	-12.2314	2.11169e-34	8.91529e-33	| Symbols: BAM1, BMY7, TR-BAMY | beta-amylase 1 | chr3:8641569-8644449 FORWARD LENGTH=2131
AT5G66400.1	410.752	789	879	59	49	696.257	831.192	61.7702	53.7905	-3.72343	0.304565	-12.2254	2.27449e-34	9.58783e-33	| Symbols: RAB18, ATDI8 | Dehydrin family protein | chr5:26518297-26519242 REVERSE LENGTH=864
AT5G60710.1	1633.04	554	431	2424	2822	488.88	407.558	2537.81	3097.89	2.65187	0.216968	12.2224	2.36017e-34	9.93372e-33	| Symbols: | Zinc finger (C3HC4-type RING finger) family protein | chr5:24410718-24415068 REVERSE LENGTH=2569
AT4G23400.1	9432.64	4080	4005	12948	15292	3600.42	3787.17	13555.9	16787	2.03819	0.166908	12.2115	2.69995e-34	1.13464e-32	| Symbols: PIP1D, PIP1;5 | plasma membrane intrinsic protein 1;5 | chr4:12220743-12222371 FORWARD LENGTH=1129
AT4G15430.2	655.633	1553	1260	17	39	1370.45	1191.47	17.7982	42.8128	-5.40602	0.442932	-12.2051	2.91993e-34	1.22521e-32	| Symbols: | ERD (early-responsive to dehydration stress) family protein | chr4:8827876-8831504 FORWARD LENGTH=2585
AT3G55450.2	544.4	103	124	971	868	90.8929	117.256	1016.59	952.86	3.24362	0.265971	12.1954	3.28923e-34	1.37806e-32	| Symbols: PBL1 | PBS1-like 1 | chr3:20558102-20560096 FORWARD LENGTH=1441
AT4G23250.1	381.969	761	780	61	50	671.549	737.576	63.8641	54.8883	-3.56774	0.292581	-12.194	3.34583e-34	1.39963e-32	| Symbols: EMB1290, DUF26-21, RKC1, CRK17 | kinases;protein kinases | chr4:12162004-12167026 REVERSE LENGTH=3108
AT1G32170.1	395.291	45	41	608	789	39.7105	38.77	636.547	866.137	4.25871	0.350008	12.1674	4.63349e-34	1.93533e-32	| Symbols: XTR4, XTH30 | xyloglucan endotransglucosylase/hydrolase 30 | chr1:11575320-11577927 FORWARD LENGTH=1297
AT5G11610.1	768.905	1495	1317	249	228	1319.27	1245.37	260.691	250.29	-2.32733	0.191348	-12.1628	4.90634e-34	2.04617e-32	| Symbols: | Exostosin family protein | chr5:3735440-3738217 REVERSE LENGTH=1944
AT1G66330.1	2320.73	3962	4468	701	754	3496.29	4224.99	733.914	827.715	-2.30588	0.189872	-12.1444	6.14223e-34	2.55771e-32	| Symbols: | senescence-associated family protein | chr1:24729629-24732360 REVERSE LENGTH=1610
AT1G01100.1	910.46	257	228	1350	1627	226.791	215.599	1413.39	1786.06	2.85414	0.235091	12.1406	6.43818e-34	2.67687e-32	| Symbols: | 60S acidic ribosomal protein family | chr1:50090-51108 REVERSE LENGTH=587
AT1G78450.1	924.674	193	119	1520	1662	170.314	112.528	1591.37	1824.49	3.59268	0.295996	12.1376	6.67622e-34	2.77164e-32	| Symbols: | SOUL heme-binding family protein | chr1:29516989-29517933 REVERSE LENGTH=859
AT3G25150.1	1202.43	510	518	1789	1819	450.052	489.826	1873	1996.84	2.04196	0.168511	12.1177	8.51227e-34	3.52854e-32	| Symbols: | Nuclear transport factor 2 (NTF2) family protein with RNA binding (RRM-RBD-RNP motifs) domain | chr3:9156957-9159903 REVERSE LENGTH=1831
AT2G19570.1	598.314	198	193	957	942	174.726	182.503	1001.93	1034.09	2.51105	0.207287	12.1139	8.91616e-34	3.69037e-32	| Symbols: CDA1, AT-CDA1, DESZ | cytidine deaminase 1 | chr2:8470374-8471644 REVERSE LENGTH=1271
AT2G38740.1	781.027	1483	1487	176	205	1308.68	1406.12	184.264	225.042	-2.73021	0.225393	-12.1131	9.00013e-34	3.71951e-32	| Symbols: | Haloacid dehalogenase-like hydrolase (HAD) superfamily protein | chr2:16194327-16196113 REVERSE LENGTH=1165
AT1G61800.1	1295.12	3316	2301	56	18	2926.22	2175.85	58.6293	19.7598	-6.02082	0.497378	-12.1051	9.92318e-34	4.09481e-32	| Symbols: GPT2, ATGPT2 | glucose-6-phosphate/phosphate translocator 2 | chr1:22824440-22826774 FORWARD LENGTH=1569
AT1G26580.2	785.282	146	162	1178	1481	128.838	153.189	1233.31	1625.79	3.34226	0.276222	12.0999	1.05765e-33	4.35784e-32	NA
AT1G30360.1	8850.58	2971	3626	13616	13752	2621.77	3428.78	14255.3	15096.5	2.27842	0.188365	12.0957	1.11225e-33	4.57593e-32	| Symbols: ERD4 | Early-responsive to dehydration stress protein (ERD4) | chr1:10715665-10718997 FORWARD LENGTH=2600
AT3G52740.1	294.341	586	646	22	24	517.119	610.864	23.033	26.3464	-4.51468	0.373384	-12.0913	1.17485e-33	4.82622e-32	| Symbols: | unknown protein; BEST Arabidopsis thaliana protein match is: unknown protein (TAIR:AT3G44450.1); Has 65 Blast hits to 65 proteins in 13 species: Archae - 0; Bacteria - 0; Metazoa - 0; Fungi - 0; Plants - 65; Viruses - 0; Other Eukaryotes - 0 (source: NCBI BLink). | chr3:19546374-19546964 REVERSE LENGTH=591
AT3G09390.2	2609.22	5483	4624	482	657	4838.5	4372.5	504.631	721.232	-2.90995	0.24081	-12.084	1.28341e-33	5.26429e-32	NA
AT4G31820.1	906.015	230	228	1339	1643	202.965	215.599	1401.87	1803.63	2.93714	0.243132	12.0804	1.34028e-33	5.48932e-32	| Symbols: ENP, NPY1, MAB4 | Phototropic-responsive NPH3 family protein | chr4:15390650-15394430 REVERSE LENGTH=2657
AT1G74970.1	4798.32	1617	1307	6735	8635	1426.93	1235.91	7051.22	9479.2	2.63395	0.218045	12.0799	1.34952e-33	5.51894e-32	| Symbols: RPS9, TWN3 | ribosomal protein S9 | chr1:28157530-28159302 REVERSE LENGTH=958
AT5G27850.1	280.083	40	38	504	475	35.2982	35.9332	527.664	521.439	3.88069	0.321261	12.0796	1.3545e-33	5.53106e-32	| Symbols: | Ribosomal protein L18e/L15 superfamily protein | chr5:9873152-9874598 FORWARD LENGTH=882
AT1G13380.1	1080.86	482	404	1643	1636	425.343	382.027	1720.14	1795.94	2.12225	0.175912	12.0643	1.63029e-33	6.64733e-32	| Symbols: | Protein of unknown function (DUF1218) | chr1:4589071-4590423 REVERSE LENGTH=775
AT2G06520.1	32471.5	17294	16950	43474	48354	15261.2	16028.1	45515.2	53081.3	1.65587	0.137356	12.0553	1.81888e-33	7.40527e-32	| Symbols: PSBX | photosystem II subunit X | chr2:2587729-2588358 REVERSE LENGTH=630
AT5G51400.1	1943.13	1116	1023	2744	2685	984.82	967.359	2872.84	2947.5	1.57595	0.130966	12.0332	2.37667e-33	9.66183e-32	| Symbols: | PLAC8 family protein | chr5:20878613-20880134 REVERSE LENGTH=995
AT5G59700.1	275.949	576	573	24	26	508.294	541.835	25.1269	28.5419	-4.29136	0.35674	-12.0294	2.49033e-33	1.01089e-31	| Symbols: | Protein kinase superfamily protein | chr5:24052385-24055425 REVERSE LENGTH=2861
AT5G63400.1	2939.53	1701	1428	4223	4086	1501.06	1350.33	4421.28	4485.47	1.64304	0.136806	12.01	3.14706e-33	1.27558e-31	| Symbols: ADK1 | adenylate kinase 1 | chr5:25393001-25394907 REVERSE LENGTH=1104
AT1G55330.1	709.572	14	14	795	1804	12.3544	13.2385	832.327	1980.37	6.78062	0.565388	11.9929	3.87247e-33	1.56551e-31	| Symbols: AGP21, ATAGP21 | arabinogalactan protein 21 | chr1:20648465-20648891 REVERSE LENGTH=427
AT5G45650.1	1295.81	2559	2574	188	268	2258.2	2434	196.827	294.201	-3.25716	0.271592	-11.9928	3.87379e-33	1.56551e-31	| Symbols: | subtilase family protein | chr5:18513431-18518868 REVERSE LENGTH=2543
AT4G28190.1	326.578	7	5	496	707	6.17719	4.72805	519.288	776.12	6.88752	0.574607	11.9865	4.18349e-33	1.6857e-31	| Symbols: ULT1, ULT | Developmental regulator, ULTRAPETALA | chr4:13985461-13987261 FORWARD LENGTH=1217
AT2G22990.1	5924.6	2282	2504	8415	9571	2013.76	2367.81	8810.1	10506.7	2.14042	0.178568	11.9866	4.1785e-33	1.6857e-31	| Symbols: SNG1, SCPL8 | sinapoylglucose 1 | chr2:9786316-9790179 FORWARD LENGTH=1633
AT5G19470.1	2858.88	6768	5775	1	1	5972.46	5460.9	1.04695	1.09777	-12.381	1.03348	-11.9799	4.53138e-33	1.8232e-31	| Symbols: atnudt24, NUDT24 | nudix hydrolase homolog 24 | chr5:6566357-6568805 FORWARD LENGTH=1271
AT2G19450.1	314.551	45	32	596	514	39.7105	30.2595	623.984	564.251	4.08343	0.341077	11.9722	4.97138e-33	1.9973e-31	| Symbols: TAG1, AS11, ABX45, DGAT1, RDS1, ATDGAT | membrane bound O-acyl transferase (MBOAT) family protein | chr2:8426206-8429736 FORWARD LENGTH=2074
AT1G06700.1	2531.65	1399	1253	3850	3349	1234.56	1184.85	4030.77	3676.42	1.67152	0.139854	11.9519	6.34513e-33	2.54548e-31	| Symbols: | Protein kinase superfamily protein | chr1:2052483-2055280 REVERSE LENGTH=1535
AT2G44740.1	313.974	9	10	471	679	7.9421	9.4561	493.115	745.383	6.1559	0.515124	11.9503	6.46739e-33	2.59074e-31	| Symbols: CYCP4;1 | cyclin p4;1 | chr2:18441989-18443399 REVERSE LENGTH=1002
AT2G23420.1	1627.65	2803	3148	478	510	2473.52	2976.78	500.443	559.86	-2.36197	0.197785	-11.9421	7.13836e-33	2.85534e-31	| Symbols: NAPRT2 | nicotinate phosphoribosyltransferase 2 | chr2:9971701-9975192 FORWARD LENGTH=2075
AT5G06700.1	1821.12	900	864	2571	2716	794.21	817.007	2691.71	2981.53	1.81603	0.152182	11.9333	7.93822e-33	3.17066e-31	| Symbols: TBR | Plant protein of unknown function (DUF828) | chr5:2063487-2066039 FORWARD LENGTH=2207
AT1G27090.1	3252.36	1647	1731	4649	4602	1453.4	1636.85	4867.28	5051.92	1.68266	0.141019	11.9322	8.04174e-33	3.20733e-31	| Symbols: | glycine-rich protein | chr1:9403900-9406256 REVERSE LENGTH=1562
AT3G50770.1	337.033	9	7	782	469	7.9421	6.61927	818.717	514.852	6.51439	0.546023	11.9306	8.19597e-33	3.26409e-31	| Symbols: CML41 | calmodulin-like 41 | chr3:18873958-18874780 FORWARD LENGTH=823
AT4G19160.2	2809.01	908	719	3994	5077	801.269	679.894	4181.53	5573.35	2.71915	0.228035	11.9243	8.84287e-33	3.51661e-31	| Symbols: | unknown protein; Has 35333 Blast hits to 34131 proteins in 2444 species: Archae - 798; Bacteria - 22429; Metazoa - 974; Fungi - 991; Plants - 531; Viruses - 0; Other Eukaryotes - 9610 (source: NCBI BLink). | chr4:10477306-10480141 FORWARD LENGTH=2022
AT3G52500.1	2619.94	592	364	3975	4966	522.414	344.202	4161.64	5451.5	3.471	0.291275	11.9166	9.70275e-33	3.85298e-31	| Symbols: | Eukaryotic aspartyl protease family protein | chr3:19465499-19467386 REVERSE LENGTH=1888
AT4G17530.1	2384.47	3967	4453	870	834	3500.7	4210.8	910.849	915.536	-2.07795	0.174513	-11.9071	1.08629e-32	4.30743e-31	| Symbols: RAB1C, ATRAB1C, ATRABD2C | RAB GTPase homolog 1C | chr4:9773548-9775607 REVERSE LENGTH=965
AT1G64360.1	7941.4	13627	14169	3322	2609	12025.2	13398.4	3477.98	2864.07	-2.00305	0.168369	-11.8968	1.22965e-32	4.86885e-31	| Symbols: | unknown protein; Has 6 Blast hits to 6 proteins in 2 species: Archae - 0; Bacteria - 0; Metazoa - 0; Fungi - 0; Plants - 6; Viruses - 0; Other Eukaryotes - 0 (source: NCBI BLink). | chr1:23887870-23888533 FORWARD LENGTH=563
AT1G04220.1	304.552	586	720	12	7	517.119	680.839	12.5634	7.68436	-5.88139	0.494729	-11.8881	1.36471e-32	5.39583e-31	| Symbols: KCS2 | 3-ketoacyl-CoA synthase 2 | chr1:1119699-1122526 REVERSE LENGTH=1784
AT5G14920.2	396.67	6	8	958	520	5.29473	7.56488	1002.98	570.838	6.94076	0.584882	11.8669	1.75786e-32	6.94024e-31	| Symbols: | Gibberellin-regulated family protein | chr5:4826543-4827980 FORWARD LENGTH=1190
AT2G29650.1	1747.88	3007	3972	320	225	2653.54	3755.96	335.025	246.997	-3.46056	0.291722	-11.8625	1.8534e-32	7.30695e-31	| Symbols: ANTR1, PHT4;1 | phosphate transporter 4;1 | chr2:12673383-12676049 REVERSE LENGTH=1887
AT1G29370.2	1195.19	365	253	2146	1797	322.096	239.239	2246.76	1972.68	2.90937	0.245416	11.8549	2.03068e-32	7.99435e-31	NA
AT5G46470.1	1512.01	2659	3054	427	334	2346.45	2887.89	447.049	366.654	-2.68501	0.226641	-11.847	2.23056e-32	8.76864e-31	| Symbols: RPS6 | disease resistance protein (TIR-NBS-LRR class) family | chr5:18842701-18849741 FORWARD LENGTH=4849
AT1G70810.1	709.592	1360	1415	163	118	1200.14	1338.04	170.653	129.536	-3.07884	0.260067	-11.8387	2.46352e-32	9.67054e-31	| Symbols: | Calcium-dependent lipid-binding (CaLB domain) family protein | chr1:26704130-26705236 FORWARD LENGTH=720
AT1G07110.1	7399.08	4137	4338	10409	9971	3650.72	4102.06	10897.7	10945.8	1.49451	0.126339	11.8294	2.75215e-32	1.07881e-30	| Symbols: F2KP, ATF2KP, FKFBP | fructose-2,6-bisphosphatase | chr1:2178104-2184148 REVERSE LENGTH=2662
AT3G16800.3	721.807	1354	1313	202	218	1194.84	1241.59	211.484	239.313	-2.43463	0.206115	-11.812	3.38575e-32	1.32528e-30	| Symbols: | Protein phosphatase 2C family protein | chr3:5721020-5723181 FORWARD LENGTH=1565
AT5G01260.2	828.031	1514	1777	121	154	1336.04	1680.35	126.681	169.056	-3.35118	0.283766	-11.8097	3.48004e-32	1.36024e-30	| Symbols: | Carbohydrate-binding-like fold | chr5:105325-107405 FORWARD LENGTH=1560
AT4G02280.1	246.284	576	476	14	11	508.294	450.111	14.6573	12.0754	-5.16204	0.437181	-11.8076	3.56747e-32	1.39243e-30	| Symbols: SUS3, ATSUS3 | sucrose synthase 3 | chr4:994927-998967 FORWARD LENGTH=2917
AT3G48460.1	562.15	938	1404	45	42	827.743	1327.64	47.1129	46.1061	-4.53091	0.384283	-11.7905	4.36769e-32	1.70234e-30	| Symbols: | GDSL-like Lipase/Acylhydrolase superfamily protein | chr3:17949445-17951195 FORWARD LENGTH=1310
AT1G27650.1	1754.93	811	780	2836	2366	715.671	737.576	2969.16	2597.31	1.93762	0.164409	11.7854	4.64317e-32	1.80714e-30	| Symbols: ATU2AF35A | U2 snRNP auxiliary factor small subunit, putative | chr1:9614551-9616357 FORWARD LENGTH=1405
AT3G15356.1	1966.69	169	216	4640	2419	149.135	204.252	4857.86	2655.49	4.41076	0.374679	11.7721	5.4354e-32	2.11248e-30	| Symbols: | Legume lectin family protein | chr3:5174402-5175469 REVERSE LENGTH=1068
AT2G40960.2	689.035	100	59	1070	1359	88.2455	55.791	1120.24	1491.86	4.17849	0.355142	11.7657	5.86286e-32	2.27539e-30	NA
AT5G61820.1	4732.67	7875	11300	745	470	6949.34	10685.4	779.98	515.95	-3.76611	0.320383	-11.755	6.65518e-32	2.57923e-30	| Symbols: | FUNCTIONS IN: molecular_function unknown; INVOLVED IN: biological_process unknown; LOCATED IN: vacuole; EXPRESSED IN: 24 plant structures; EXPRESSED DURING: 15 growth stages; CONTAINS InterPro DOMAIN/s: Stress up-regulated Nod 19 (InterPro:IPR011692); Has 30201 Blast hits to 17322 proteins in 780 species: Archae - 12; Bacteria - 1396; Metazoa - 17338; Fungi - 3422; Plants - 5037; Vir…
AT3G03780.3	2653.38	4139	6607	370	297	3652.48	6247.65	387.372	326.036	-3.79442	0.322852	-11.7528	6.83031e-32	2.64337e-30	| Symbols: ATMS2, MS2 | methionine synthase 2 | chr3:957123-960980 FORWARD LENGTH=2586
AT5G19740.1	766.913	1544	1420	149	188	1362.51	1342.77	155.996	206.38	-2.90111	0.246886	-11.7508	6.99612e-32	2.70372e-30	| Symbols: | Peptidase M28 family protein | chr5:6673933-6676859 FORWARD LENGTH=2191
AT4G22540.2	516.914	163	148	821	842	143.84	139.95	859.548	924.318	2.65188	0.225869	11.7408	7.87776e-32	3.04015e-30	| Symbols: ORP2A | OSBP(oxysterol binding protein)-related protein 2A | chr4:11860444-11864378 REVERSE LENGTH=2259
AT4G22200.1	1712.78	2957	3672	326	390	2609.42	3472.28	341.306	428.128	-2.98286	0.254287	-11.7303	8.91483e-32	3.43553e-30	| Symbols: AKT2/3, AKT3, AKT2, KT2/3 | potassium transport 2/3 | chr4:11746513-11750698 REVERSE LENGTH=3169
AT5G43190.1	1133.82	331	296	1635	2051	292.093	279.901	1711.77	2251.52	2.79241	0.238079	11.7289	9.0581e-32	3.48584e-30	| Symbols: | Galactose oxidase/kelch repeat superfamily protein | chr5:17340138-17341569 REVERSE LENGTH=1432
AT1G28330.1	5054.43	1496	896	8906	7949	1320.15	847.267	9324.16	8726.14	3.0577	0.261014	11.7147	1.0717e-31	4.11844e-30	| Symbols: DRM1, DYL1 | dormancy-associated protein-like 1 | chr1:9933884-9935269 REVERSE LENGTH=790
AT1G05190.1	8507.72	3686	3866	11732	13518	3252.73	3655.73	12282.8	14839.6	1.97309	0.168484	11.7108	1.12192e-31	4.30543e-30	| Symbols: emb2394 | Ribosomal protein L6 family | chr1:1502344-1503830 REVERSE LENGTH=935
AT3G10020.2	712.84	174	135	1377	1028	153.547	127.657	1441.65	1128.5	3.1915	0.272542	11.7101	1.13144e-31	4.33588e-30	| Symbols: | unknown protein; FUNCTIONS IN: molecular_function unknown; INVOLVED IN: response to oxidative stress, anaerobic respiration; LOCATED IN: cellular_component unknown; EXPRESSED IN: 23 plant structures; EXPRESSED DURING: 13 growth stages; Has 30201 Blast hits to 17322 proteins in 780 species: Archae - 12; Bacteria - 1396; Metazoa - 17338; Fungi - 3422; Plants - 5037; Viruses - 0; Other …
AT2G19480.1	4089.18	2264	2067	5540	6016	1997.88	1954.58	5800.12	6604.16	1.64995	0.140913	11.709	1.14601e-31	4.38556e-30	| Symbols: NFA02, NFA2, NAP1;2 | nucleosome assembly protein 1;2 | chr2:8438456-8441348 FORWARD LENGTH=1593
AT4G04210.1	1420.92	2418	2466	593	544	2133.78	2331.88	620.843	597.184	-1.87416	0.160069	-11.7084	1.15414e-31	4.41052e-30	| Symbols: PUX4 | plant UBX domain containing protein 4 | chr4:2030319-2031853 FORWARD LENGTH=1167
AT1G79850.1	6251.3	2546	2144	8624	10660	2246.73	2027.39	9028.92	11702.2	2.27801	0.194662	11.7024	1.23895e-31	4.72803e-30	| Symbols: RPS17, CS17, PRPS17 | ribosomal protein S17 | chr1:30041243-30041952 REVERSE LENGTH=710
AT2G38310.1	2725.72	852	596	4027	4893	751.852	563.584	4216.08	5371.37	2.86524	0.244848	11.7021	1.24305e-31	4.73709e-30	| Symbols: PYL4, RCAR10 | PYR1-like 4 | chr2:16050063-16051168 FORWARD LENGTH=1106
AT3G13120.2	745.009	206	139	1268	1220	181.786	131.44	1327.54	1339.27	3.08854	0.263959	11.7008	1.26222e-31	4.80343e-30	| Symbols: | Ribosomal protein S10p/S20e family protein | chr3:4219783-4221666 REVERSE LENGTH=1071
AT3G28715.1	3215.31	1917	1811	4346	4470	1691.67	1712.5	4550.06	4907.01	1.47407	0.126004	11.6986	1.2954e-31	4.92288e-30	| Symbols: | ATPase, V0/A0 complex, subunit C/D | chr3:10777849-10780633 FORWARD LENGTH=1515
AT1G07430.1	425.994	805	1044	4	2	710.377	987.217	4.18781	2.19553	-8.04581	0.688529	-11.6855	1.51181e-31	5.73733e-30	| Symbols: HAI2 | highly ABA-induced PP2C gene 2 | chr1:2280835-2282828 REVERSE LENGTH=1817
AT1G44446.1	1783.83	3684	3925	120	43	3250.97	3711.52	125.634	47.2039	-5.33029	0.456448	-11.6778	1.65589e-31	6.27543e-30	| Symbols: CH1, ATCAO, CAO | Pheophorbide a oxygenase family protein with Rieske [2Fe-2S] domain | chr1:16848359-16851224 REVERSE LENGTH=1988
AT4G26710.2	1497.82	662	703	2290	2136	584.185	664.764	2397.52	2344.83	1.92525	0.165043	11.6651	1.92067e-31	7.26883e-30	| Symbols: | ATPase, V0 complex, subunit E | chr4:13468597-13469935 FORWARD LENGTH=588
AT2G01190.1	2217.85	1024	990	3621	2952	903.634	936.154	3791.01	3240.6	1.93444	0.165892	11.6609	2.01987e-31	7.63372e-30	| Symbols: | Octicosapeptide/Phox/Bem1p family protein | chr2:114975-117640 FORWARD LENGTH=2555
AT1G04250.1	1459.98	2648	3021	261	340	2336.74	2856.69	273.255	373.24	-3.00644	0.257932	-11.6559	2.1399e-31	8.07622e-30	| Symbols: AXR3, IAA17 | AUX/IAA transcriptional regulator family protein | chr1:1136258-1138613 FORWARD LENGTH=1087
AT1G64510.1	3441.52	1307	1111	4787	5967	1153.37	1050.57	5011.76	6550.37	2.39111	0.205207	11.6522	2.23665e-31	8.42973e-30	| Symbols: | Translation elongation factor EF1B/ribosomal protein S6 family protein | chr1:23954803-23956255 REVERSE LENGTH=864
AT1G35580.1	1216.62	497	445	2069	1677	438.58	420.797	2166.14	1840.95	2.22116	0.19072	11.6462	2.39982e-31	9.0323e-30	| Symbols: CINV1 | cytosolic invertase 1 | chr1:13122204-13125264 REVERSE LENGTH=2066
AT2G39570.1	8876.63	4345	4799	13055	12267	3834.27	4537.98	13668	13466.3	1.69652	0.1457	11.6439	2.46398e-31	9.26104e-30	| Symbols: | ACT domain-containing protein | chr2:16507896-16510198 FORWARD LENGTH=1760
AT1G06390.1	1951.64	1128	1080	2738	2663	995.41	1021.26	2866.56	2923.35	1.52162	0.130683	11.6436	2.47311e-31	9.28264e-30	| Symbols: GSK1, ATGSK1, ATSK22, SK22, BIL2, ATSK2-3 | GSK3/SHAGGY-like protein kinase 1 | chr1:1946788-1950755 FORWARD LENGTH=1634
AT1G27130.1	1754.93	3104	2854	714	760	2739.14	2698.77	747.524	834.302	-1.78169	0.15304	-11.642	2.52036e-31	9.44705e-30	| Symbols: ATGSTU13, GST12, GSTU13 | glutathione S-transferase tau 13 | chr1:9425460-9426886 FORWARD LENGTH=1095
AT1G78630.1	6114.39	2522	1987	8588	10350	2225.55	1878.93	8991.23	11361.9	2.30986	0.19851	11.636	2.70482e-31	1.01246e-29	| Symbols: emb1473 | Ribosomal protein L13 family protein | chr1:29575956-29577658 FORWARD LENGTH=1019
AT3G07350.1	298.986	3	8	494	609	2.64737	7.56488	517.195	668.539	6.87621	0.591043	11.634	2.76714e-31	1.03438e-29	| Symbols: | Protein of unknown function (DUF506) | chr3:2347468-2348791 FORWARD LENGTH=1324
AT1G62710.1	560.917	1575	896	1	5	1389.87	847.267	1.04695	5.48883	-8.43775	0.725418	-11.6316	2.84851e-31	1.06334e-29	| Symbols: BETA-VPE, BETAVPE | beta vacuolar processing enzyme | chr1:23223874-23226916 REVERSE LENGTH=1716
AT1G77210.2	715.803	145	131	1041	1386	127.956	123.875	1089.88	1521.5	3.37403	0.290223	11.6256	3.05323e-31	1.13821e-29	| Symbols: STP14 | sugar transporter 14 | chr1:29008939-29011090 REVERSE LENGTH=1722
AT1G17550.2	953.638	1721	1826	249	281	1518.71	1726.68	260.691	308.472	-2.51184	0.216119	-11.6225	3.16826e-31	1.17949e-29	NA
AT2G46630.1	368.587	58	61	586	685	51.1824	57.6822	613.514	751.969	3.64958	0.314158	11.617	3.37818e-31	1.25593e-29	| Symbols: | unknown protein; LOCATED IN: chloroplast; EXPRESSED IN: 22 plant structures; EXPRESSED DURING: 13 growth stages; Has 110095 Blast hits to 59224 proteins in 2216 species: Archae - 177; Bacteria - 15429; Metazoa - 38345; Fungi - 18843; Plants - 13341; Viruses - 3084; Other Eukaryotes - 20876 (source: NCBI BLink). | chr2:19145529-19146713 FORWARD LENGTH=1185
AT1G17050.1	1691.56	2830	3669	362	383	2497.35	3469.44	378.997	420.444	-2.89996	0.249667	-11.6153	3.44515e-31	1.27909e-29	| Symbols: SPS2 | solanesyl diphosphate synthase 2 | chr1:5829080-5831343 FORWARD LENGTH=1591
AT2G39900.1	262.994	14	8	429	531	12.3544	7.56488	449.143	582.913	5.68825	0.489764	11.6143	3.48745e-31	1.29305e-29	| Symbols: | GATA type zinc finger transcription factor family protein | chr2:16658656-16660437 FORWARD LENGTH=1003
AT3G10410.1	1986.75	1152	1076	2758	2756	1016.59	1017.48	2887.49	3025.44	1.53948	0.132622	11.608	3.75444e-31	1.39016e-29	| Symbols: SCPL49, CPY | SERINE CARBOXYPEPTIDASE-LIKE 49 | chr3:3235291-3238113 REVERSE LENGTH=1828
AT3G52340.2	424.563	775	948	56	54	683.903	896.439	58.6293	59.2793	-3.74437	0.322635	-11.6056	3.86089e-31	1.42764e-29	| Symbols: SPP2 | sucrose-6F-phosphate phosphohydrolase 2 | chr3:19407067-19409457 FORWARD LENGTH=1605
AT1G12360.1	2721.28	1567	1518	3987	3546	1382.81	1435.44	4174.2	3892.68	1.51732	0.130765	11.6034	3.95819e-31	1.46165e-29	| Symbols: KEU | Sec1/munc18-like (SM) proteins superfamily | chr1:4200876-4206404 FORWARD LENGTH=2557
AT2G44940.1	674.173	1797	1043	53	63	1585.77	986.272	55.4885	69.1592	-4.36797	0.376476	-11.6023	4.01358e-31	1.48011e-29	| Symbols: | Integrase-type DNA-binding superfamily protein | chr2:18537257-18538418 FORWARD LENGTH=1162
AT1G11720.2	1270.66	2170	2391	432	414	1914.93	2260.95	452.283	454.475	-2.20319	0.1899	-11.6018	4.03398e-31	1.48563e-29	| Symbols: SS3 | starch synthase 3 | chr1:3951553-3957044 FORWARD LENGTH=3533
AT2G27360.1	626.319	1277	1215	129	86	1126.9	1148.92	135.057	94.4078	-3.30872	0.28524	-11.5998	4.13202e-31	1.5197e-29	| Symbols: | GDSL-like Lipase/Acylhydrolase superfamily protein | chr2:11706198-11708065 FORWARD LENGTH=1380
AT3G01480.1	4562.03	2025	1900	6233	7414	1786.97	1796.66	6525.65	8138.83	2.0328	0.17526	11.5988	4.18072e-31	1.53555e-29	| Symbols: CYP38, ATCYP38 | cyclophilin 38 | chr3:188384-190851 FORWARD LENGTH=1676
AT3G21150.1	847.748	1665	1965	45	15	1469.29	1858.12	47.1129	16.4665	-5.70551	0.492601	-11.5824	5.06003e-31	1.85602e-29	| Symbols: BBX32 | B-box 32 | chr3:7412636-7413539 REVERSE LENGTH=904
AT1G14810.1	1628.53	717	766	2403	2406	632.72	724.338	2515.83	2641.22	1.92637	0.166446	11.5735	5.61346e-31	2.05627e-29	| Symbols: | semialdehyde dehydrogenase family protein | chr1:5102424-5104695 REVERSE LENGTH=1450
AT2G45740.3	4866.35	2335	2567	7246	6733	2060.53	2427.38	7586.22	7391.25	1.73883	0.15029	11.5698	5.85879e-31	2.14327e-29	| Symbols: PEX11D | peroxin 11D | chr2:18839588-18841403 FORWARD LENGTH=1133
AT2G25140.1	842.174	1541	1503	297	252	1359.86	1421.25	310.945	276.637	-2.24239	0.193831	-11.5688	5.93327e-31	2.16762e-29	| Symbols: HSP98.7, CLPB-M, CLPB4 | casein lytic proteinase B4 | chr2:10697703-10702152 REVERSE LENGTH=3223
AT3G22550.1	415.131	768	983	32	18	677.726	929.535	33.5025	19.7598	-4.91189	0.425243	-11.5508	7.31635e-31	2.66935e-29	| Symbols: | Protein of unknown function (DUF581) | chr3:7991646-7993454 REVERSE LENGTH=1483
AT2G34430.1	62095.9	255	690	124770	106469	225.026	652.471	130628	116878	8.14006	0.70549	11.5382	8.47088e-31	3.08646e-29	| Symbols: LHB1B1, LHCB1.4 | light-harvesting chlorophyll-protein complex II subunit B1 | chr2:14524756-14525763 FORWARD LENGTH=1008
AT4G30190.2	408.774	102	79	682	689	90.0104	74.7032	714.022	756.36	3.15685	0.273704	11.5338	8.90875e-31	3.2417e-29	| Symbols: HA2 | H(+)-ATPase 2 | chr4:14770794-14776058 REVERSE LENGTH=3110
AT2G34750.1	2641.32	1579	1505	3594	3631	1393.4	1423.14	3762.75	3985.99	1.46004	0.126646	11.5286	9.47181e-31	3.44201e-29	| Symbols: | RNA polymerase I specific transcription initiation factor RRN3 protein | chr2:14660299-14664268 REVERSE LENGTH=2186
AT3G62010.2	588.945	4	0	1323	881	3.52982	0	1385.12	967.131	9.33675	0.810017	11.5266	9.68861e-31	3.51613e-29	| Symbols: | unknown protein; LOCATED IN: cellular_component unknown; EXPRESSED IN: 23 plant structures; EXPRESSED DURING: 15 growth stages. | chr3:22964614-22971377 FORWARD LENGTH=4315
AT5G41700.2	248.316	534	500	25	21	471.231	472.805	26.1738	23.0531	-4.26023	0.36964	-11.5253	9.83225e-31	3.56354e-29	| Symbols: UBC8, ATUBC8 | ubiquitin conjugating enzyme 8 | chr5:16675896-16677509 FORWARD LENGTH=909
AT1G78290.2	283.881	592	618	18	9	522.414	584.387	18.8451	9.87989	-5.26207	0.456714	-11.5216	1.02707e-30	3.71755e-29	| Symbols: | Protein kinase superfamily protein | chr1:29457205-29459142 REVERSE LENGTH=1517
AT4G27310.1	1817.87	4033	3749	118	40	3558.94	3545.09	123.54	43.9106	-5.40497	0.469248	-11.5184	1.06607e-30	3.8536e-29	| Symbols: | B-box type zinc finger family protein | chr4:13675638-13676910 FORWARD LENGTH=1181
AT4G30190.1	3774.5	2386	2263	5033	5086	2105.54	2139.92	5269.31	5583.23	1.35404	0.117571	11.5168	1.08566e-30	3.91925e-29	| Symbols: AHA2, PMA2, HA2 | H(+)-ATPase 2 | chr4:14770499-14776056 REVERSE LENGTH=3304
AT2G22990.2	764.898	45	76	1675	1088	39.7105	71.8664	1753.65	1194.37	4.72636	0.41046	11.5148	1.11143e-30	4.00699e-29	| Symbols: SNG1, SCPL8 | sinapoylglucose 1 | chr2:9786441-9790131 FORWARD LENGTH=1531
AT1G80120.1	452.047	978	880	66	40	863.041	832.137	69.0989	43.9106	-3.9047	0.339299	-11.5081	1.20057e-30	4.32267e-29	| Symbols: | Protein of unknown function (DUF567) | chr1:30139101-30140204 FORWARD LENGTH=948
AT3G53460.1	4698.62	825	406	7502	8953	728.026	383.918	7854.24	9828.29	3.99073	0.346834	11.5062	1.2282e-30	4.41637e-29	| Symbols: CP29 | chloroplast RNA-binding protein 29 | chr3:19819210-19821505 REVERSE LENGTH=1548
AT1G53440.1	1157.57	466	428	1974	1592	411.224	404.721	2066.68	1747.64	2.22493	0.193445	11.5016	1.29435e-30	4.64813e-29	| Symbols: | Leucine-rich repeat transmembrane protein kinase | chr1:19945959-19951562 FORWARD LENGTH=3108
AT5G22290.1	780.147	1378	1569	207	186	1216.02	1483.66	216.719	204.184	-2.68091	0.233235	-11.4945	1.40666e-30	5.04482e-29	| Symbols: anac089, NAC089 | NAC domain containing protein 89 | chr5:7375923-7377644 REVERSE LENGTH=1290
AT3G19850.1	1126.43	260	317	2087	1632	229.438	299.758	2184.99	1791.55	2.91041	0.253494	11.4812	1.64035e-30	5.87522e-29	| Symbols: | Phototropic-responsive NPH3 family protein | chr3:6898181-6901255 REVERSE LENGTH=1965
AT2G02100.1	341.181	40	25	551	664	35.2982	23.6403	576.871	728.916	4.46597	0.389106	11.4775	1.71151e-30	6.12211e-29	| Symbols: LCR69, PDF2.2 | low-molecular-weight cysteine-rich 69 | chr2:528350-529108 FORWARD LENGTH=504
AT5G08280.1	3213.75	1622	1346	4497	4958	1431.34	1272.79	4708.15	5442.72	1.90818	0.166277	11.4759	1.74373e-30	6.22921e-29	| Symbols: HEMC | hydroxymethylbilane synthase | chr5:2663499-2665792 REVERSE LENGTH=1609
AT3G28270.2	868.713	1397	2340	6	21	1232.79	2212.73	6.28171	23.0531	-6.88278	0.599857	-11.474	1.78148e-30	6.35579e-29	| Symbols: | Protein of unknown function (DUF677) | chr3:10538105-10540024 FORWARD LENGTH=1378
AT4G16190.1	25479.1	38829	38295	15330	14019	34264.9	36212.2	16049.8	15389.6	-1.16456	0.101589	-11.4635	2.01189e-30	7.16852e-29	| Symbols: | Papain family cysteine protease | chr4:9171467-9173105 FORWARD LENGTH=1395
AT4G35100.2	9670.76	1999	2249	12859	19430	1764.03	2126.68	13462.8	21329.6	3.16071	0.275894	11.4563	2.18732e-30	7.78344e-29	| Symbols: PIP3 | plasma membrane intrinsic protein 3 | chr4:16708552-16710289 FORWARD LENGTH=1222
AT4G31310.1	620.671	1129	1255	152	128	996.292	1186.74	159.137	140.514	-2.86439	0.250107	-11.4527	2.28018e-30	8.10336e-29	| Symbols: | AIG2-like (avirulence induced gene) family protein | chr4:15191325-15192596 FORWARD LENGTH=778
AT1G31350.1	1060.79	469	450	1542	1630	413.872	425.525	1614.4	1789.36	2.01972	0.176403	11.4495	2.36539e-30	8.39528e-29	| Symbols: KUF1 | KAR-UP F-box 1 | chr1:11221335-11222786 REVERSE LENGTH=1452
AT1G52870.1	1814.18	3033	3206	763	683	2676.49	3031.63	798.825	749.774	-1.88186	0.164413	-11.4459	2.46509e-30	8.73783e-29	| Symbols: | Peroxisomal membrane 22 kDa (Mpv17/PMP22) family protein | chr1:19685747-19687863 FORWARD LENGTH=1391
AT4G14870.1	818.89	274	263	1209	1384	241.793	248.696	1265.77	1519.31	2.50542	0.219031	11.4387	2.67949e-30	9.48555e-29	| Symbols: SECE1 | secE/sec61-gamma protein transport protein | chr4:8517192-8517902 FORWARD LENGTH=711
AT4G26555.2	910.701	306	255	1345	1570	270.031	241.131	1408.15	1723.49	2.61459	0.228673	11.4337	2.83592e-30	1.00264e-28	NA
AT1G20340.1	49631	17911	19666	68081	84576	15805.7	18596.4	71277.6	92844.6	2.25421	0.197202	11.431	2.92783e-30	1.03379e-28	| Symbols: DRT112, PETE2 | Cupredoxin superfamily protein | chr1:7042429-7043363 REVERSE LENGTH=935
AT4G21280.1	17036.2	7436	7962	23356	26965	6561.94	7528.95	24452.6	29601.2	1.93966	0.169713	11.429	2.99435e-30	1.05592e-28	| Symbols: PSBQ, PSBQA, PSBQ-1 | photosystem II subunit QA | chr4:11334402-11335773 FORWARD LENGTH=902
AT2G33050.1	843.383	1551	1413	321	303	1368.69	1336.15	336.072	332.623	-2.01612	0.176588	-11.417	3.43743e-30	1.21061e-28	| Symbols: AtRLP26, RLP26 | receptor like protein 26 | chr2:14021870-14024398 FORWARD LENGTH=2529
AT1G10840.1	2834.14	1698	1627	3835	3903	1498.41	1538.51	4015.06	4284.58	1.45045	0.127053	11.4162	3.47188e-30	1.22117e-28	| Symbols: TIF3H1 | translation initiation factor 3 subunit H1 | chr1:3607631-3610520 REVERSE LENGTH=1489
AT2G41900.1	2375.89	4197	4387	877	668	3703.67	4148.39	918.177	733.307	-2.24901	0.197099	-11.4105	3.70387e-30	1.3011e-28	| Symbols: | CCCH-type zinc finger protein with ARM repeat domain | chr2:17490405-17493922 FORWARD LENGTH=2887
AT3G56650.1	1252.83	488	489	1804	2031	430.638	462.403	1888.7	2229.56	2.20534	0.19343	11.4012	4.1225e-30	1.4463e-28	| Symbols: | Mog1/PsbP/DUF1795-like photosystem II reaction center PsbP family protein | chr3:20984752-20986131 FORWARD LENGTH=1062
AT2G18290.1	482.436	157	141	773	773	138.545	133.331	809.294	848.573	2.60803	0.228778	11.3998	4.18916e-30	1.46781e-28	| Symbols: APC10 | anaphase promoting complex 10 | chr2:7948306-7950329 REVERSE LENGTH=1028
AT1G10020.1	614.363	163	132	932	1105	143.84	124.821	975.76	1213.03	3.02551	0.26542	11.399	4.23153e-30	1.48077e-28	| Symbols: | Protein of unknown function (DUF1005) | chr1:3269604-3271987 REVERSE LENGTH=1976
AT1G78380.1	4845.81	7667	8059	2403	2260	6765.79	7620.67	2515.83	2480.95	-1.52559	0.133952	-11.389	4.74363e-30	1.65785e-28	| Symbols: ATGSTU19, GST8, GSTU19 | glutathione S-transferase TAU 19 | chr1:29486413-29487906 REVERSE LENGTH=993
AT3G23640.1	2169.84	3537	3458	1093	1042	3121.24	3269.92	1144.32	1143.87	-1.48183	0.13012	-11.3882	4.78775e-30	1.67114e-28	| Symbols: HGL1 | heteroglycan glucosidase 1 | chr3:8501813-8509584 FORWARD LENGTH=3407
AT2G20120.2	1943.86	915	697	2937	2946	807.447	659.09	3074.9	3234.02	2.10459	0.184807	11.388	4.79802e-30	1.67259e-28	NA
AT1G14710.1	1061.34	352	255	1628	1812	310.624	241.131	1704.44	1989.15	2.74216	0.240862	11.3847	4.98121e-30	1.73425e-28	| Symbols: | hydroxyproline-rich glycoprotein family protein | chr1:5061866-5065178 REVERSE LENGTH=2429
AT4G25640.1	2927.3	5816	5009	1007	716	5132.36	4736.56	1054.28	786	-2.42272	0.212862	-11.3816	5.1623e-30	1.79501e-28	| Symbols: ATDTX35, FFT, DTX35 | detoxifying efflux carrier 35 | chr4:13076715-13079052 REVERSE LENGTH=1792
AT5G51970.1	533.259	166	129	918	823	146.488	121.984	961.102	903.461	2.79507	0.245668	11.3774	5.41739e-30	1.88132e-28	| Symbols: | GroES-like zinc-binding alcohol dehydrogenase family protein | chr5:21111445-21113403 FORWARD LENGTH=1589
AT5G67140.1	365.028	799	713	30	45	705.082	674.22	31.4086	49.3994	-4.09603	0.360054	-11.3761	5.49736e-30	1.90668e-28	| Symbols: | F-box/RNI-like superfamily protein | chr5:26793880-26795303 REVERSE LENGTH=906
AT2G28720.1	1877.84	3408	3409	684	514	3007.41	3223.59	716.115	564.251	-2.28254	0.200679	-11.3741	5.62841e-30	1.94967e-28	| Symbols: | Histone superfamily protein | chr2:12326978-12327678 FORWARD LENGTH=701
AT2G41220.1	1304.95	2236	2623	388	328	1973.17	2480.34	406.218	360.067	-2.53866	0.22322	-11.3729	5.70709e-30	1.97442e-28	| Symbols: GLU2 | glutamate synthase 2 | chr2:17177664-17188751 FORWARD LENGTH=5523
AT2G47930.1	937.657	97	49	1352	2007	85.5982	46.3349	1415.48	2203.21	4.77529	0.4202	11.3643	6.29485e-30	2.17502e-28	| Symbols: AGP26, ATAGP26 | arabinogalactan protein 26 | chr2:19616975-19617681 REVERSE LENGTH=707
AT5G52960.1	1223.32	353	332	1734	2234	311.507	313.943	1815.42	2452.41	2.77046	0.243809	11.3633	6.37237e-30	2.19903e-28	| Symbols: | unknown protein; FUNCTIONS IN: molecular_function unknown; INVOLVED IN: biological_process unknown; LOCATED IN: chloroplast; EXPRESSED IN: 23 plant structures; EXPRESSED DURING: 13 growth stages; CONTAINS InterPro DOMAIN/s: Protein of unknown function DUF3143 (InterPro:IPR021489); Has 1807 Blast hits to 1807 proteins in 277 species: Archae - 0; Bacteria - 0; Metazoa - 736; Fungi - 34…
AT3G47340.1	7859.85	0	0	13471	15792	0	0	14103.5	17335.9	16.5135	1.45545	11.346	7.76679e-30	2.67685e-28	| Symbols: ASN1, DIN6, AT-ASN1 | glutamine-dependent asparagine synthase 1 | chr3:17437884-17441243 REVERSE LENGTH=2207
AT3G23050.1	2016.02	1122	1110	2942	2682	990.115	1049.63	3080.13	2944.21	1.56259	0.137771	11.3419	8.13456e-30	2.80009e-28	| Symbols: IAA7, AXR2 | indole-3-acetic acid 7 | chr3:8194679-8197153 FORWARD LENGTH=1258
AT5G02380.1	34089	59605	50174	16498	17344	52598.8	47445.1	17272.6	19039.6	-1.46212	0.129114	-11.3243	9.95125e-30	3.42113e-28	| Symbols: MT2B | metallothionein 2B | chr5:506498-507244 REVERSE LENGTH=571
AT2G16850.1	636.137	75	56	877	1373	66.1842	52.9542	918.177	1507.23	4.34632	0.3839	11.3215	1.02718e-29	3.52691e-28	| Symbols: PIP3B, PIP2;8 | plasma membrane intrinsic protein 2;8 | chr2:7301581-7303437 FORWARD LENGTH=1160
AT5G18600.1	1681.09	115	225	2976	3001	101.482	212.762	3115.73	3294.39	4.35178	0.384618	11.3145	1.11179e-29	3.81265e-28	| Symbols: | Thioredoxin superfamily protein | chr5:6183258-6183954 REVERSE LENGTH=697
AT1G15670.1	535.774	141	99	959	839	124.426	93.6154	1004.03	921.025	3.14082	0.277633	11.3128	1.13349e-29	3.88221e-28	| Symbols: | Galactose oxidase/kelch repeat superfamily protein | chr1:5389952-5391490 FORWARD LENGTH=1539
AT5G66530.4	592.487	120	117	872	1130	105.895	110.636	912.943	1240.47	3.31405	0.293155	11.3048	1.2427e-29	4.25094e-28	NA
AT1G27290.2	646.84	98	65	947	1319	86.4806	61.4647	991.464	1447.95	4.04175	0.357654	11.3007	1.30137e-29	4.44607e-28	| Symbols: | unknown protein; FUNCTIONS IN: molecular_function unknown; INVOLVED IN: biological_process unknown; EXPRESSED IN: 25 plant structures; EXPRESSED DURING: 15 growth stages; Has 44 Blast hits to 44 proteins in 12 species: Archae - 0; Bacteria - 0; Metazoa - 0; Fungi - 0; Plants - 44; Viruses - 0; Other Eukaryotes - 0 (source: NCBI BLink). | chr1:9481532-9482912 FORWARD LENGTH=1005
AT5G44580.1	1900.61	3361	3220	823	665	2965.93	3044.87	861.642	730.014	-1.91675	0.169658	-11.2977	1.3471e-29	4.59658e-28	| Symbols: | unknown protein; FUNCTIONS IN: molecular_function unknown; INVOLVED IN: biological_process unknown; LOCATED IN: endomembrane system; EXPRESSED IN: 18 plant structures; EXPRESSED DURING: 12 growth stages; BEST Arabidopsis thaliana protein match is: unknown protein (TAIR:AT5G44582.1); Has 30201 Blast hits to 17322 proteins in 780 species: Archae - 12; Bacteria - 1396; Metazoa - 17338; …
AT1G72770.2	697.468	1379	1397	97	137	1216.91	1321.02	101.554	150.394	-3.33364	0.295146	-11.2949	1.39037e-29	4.73831e-28	| Symbols: HAB1 | homology to ABI1 | chr1:27390022-27393281 FORWARD LENGTH=2674
AT4G02510.3	10387.4	5719	6117	14414	14236	5046.76	5784.3	15090.8	15627.8	1.504	0.133222	11.2894	1.47964e-29	5.03628e-28	NA
AT1G71695.1	2306.04	1033	996	3190	3672	911.576	941.828	3339.78	4030.99	1.99163	0.176608	11.2771	1.70247e-29	5.78756e-28	| Symbols: | Peroxidase superfamily protein | chr1:26964249-26966688 FORWARD LENGTH=1318
AT2G41990.1	332.592	4	8	480	744	3.52982	7.56488	502.537	816.737	6.9051	0.612596	11.2719	1.80692e-29	6.12743e-28	| Symbols: | CONTAINS InterPro DOMAIN/s: Late embryogenesis abundant protein, group 2 (InterPro:IPR004864); BEST Arabidopsis thaliana protein match is: Late embryogenesis abundant (LEA) hydroxyproline-rich glycoprotein family (TAIR:AT4G35170.1); Has 172 Blast hits to 168 proteins in 15 species: Archae - 0; Bacteria - 0; Metazoa - 0; Fungi - 0; Plants - 172; Viruses - 0; Other Eukaryotes - 0 (sour…
AT2G31010.1	254.79	17	13	399	523	15.0017	12.2929	417.734	574.131	5.18082	0.459623	11.2719	1.80656e-29	6.12743e-28	| Symbols: | Protein kinase superfamily protein | chr2:13194185-13200128 FORWARD LENGTH=3054
AT1G21680.1	5155.07	2476	2740	7728	7063	2184.96	2590.97	8090.85	7753.52	1.73027	0.153522	11.2705	1.83629e-29	6.21931e-28	| Symbols: | DPP6 N-terminal domain-like protein | chr1:7613005-7615339 FORWARD LENGTH=2335
AT3G63490.1	10259.1	6178	6117	13499	14272	5451.81	5784.3	14132.8	15667.3	1.40719	0.124973	11.26	2.06774e-29	6.99459e-28	| Symbols: | Ribosomal protein L1p/L10e family | chr3:23444203-23446355 FORWARD LENGTH=1442
AT2G18790.1	985.556	1715	1873	300	313	1513.41	1771.13	314.086	343.601	-2.32033	0.206365	-11.2439	2.48294e-29	8.38871e-28	| Symbols: PHYB, HY3, OOP1 | phytochrome B | chr2:8139881-8144430 FORWARD LENGTH=3996
AT2G31960.5	2360.71	4132	3671	1056	1111	3646.31	3471.34	1105.58	1219.62	-1.61423	0.143754	-11.2291	2.93409e-29	9.90076e-28	NA
AT1G70760.1	5610.89	2033	2387	8094	9035	1794.03	2257.17	8474.03	9918.31	2.18281	0.194509	11.2221	3.17545e-29	1.0702e-27	| Symbols: CRR23 | inorganic carbon transport protein-related | chr1:26687230-26688384 FORWARD LENGTH=796
AT2G26170.1	605.14	1087	1242	144	124	959.229	1174.45	150.761	136.123	-2.89428	0.257995	-11.2184	3.31319e-29	1.11525e-27	| Symbols: CYP711A1, MAX1 | cytochrome P450, family 711, subfamily A, polypeptide 1 | chr2:11140809-11143360 FORWARD LENGTH=1701
AT1G17870.1	1078.2	1852	2631	116	63	1634.31	2487.9	121.446	69.1592	-4.43338	0.395222	-11.2174	3.34851e-29	1.12576e-27	| Symbols: ATEGY3, EGY3 | ethylene-dependent gravitropism-deficient and yellow-green-like 3 | chr1:6149939-6152222 REVERSE LENGTH=1856
AT1G55670.1	30328.2	15145	14406	40164	47620	13364.8	13622.5	42049.8	52275.6	1.80536	0.161046	11.2102	3.63218e-29	1.21963e-27	| Symbols: PSAG | photosystem I subunit G | chr1:20802670-20803449 REVERSE LENGTH=780
AT1G01580.1	282.833	676	551	10	3	596.54	521.031	10.4695	3.2933	-6.33158	0.564861	-11.2091	3.67916e-29	1.23389e-27	| Symbols: FRO2, FRD1, ATFRO2 | ferric reduction oxidase 2 | chr1:209395-213041 FORWARD LENGTH=2409
AT2G25200.1	680.564	68	85	952	1444	60.007	80.3769	996.699	1585.17	4.20214	0.375117	11.2022	3.97675e-29	1.33207e-27	| Symbols: | Plant protein of unknown function (DUF868) | chr2:10736483-10737654 REVERSE LENGTH=1172
AT4G04850.2	2149.33	3701	3983	678	779	3265.97	3766.37	709.834	855.159	-2.16803	0.193683	-11.1937	4.37884e-29	1.46496e-27	| Symbols: KEA3 | K+ efflux antiporter 3 | chr4:2452664-2457675 FORWARD LENGTH=3026
AT1G33970.2	293.814	687	527	35	31	606.247	498.337	36.6433	34.0307	-3.96584	0.354297	-11.1936	4.38503e-29	1.46524e-27	| Symbols: | P-loop containing nucleoside triphosphate hydrolases superfamily protein | chr1:12349463-12351236 REVERSE LENGTH=1456
AT1G19835.6	2117.12	831	956	3332	3045	733.32	904.004	3488.45	3342.7	2.06115	0.184211	11.189	4.61422e-29	1.53995e-27	NA
AT2G17710.1	1677.68	2875	3167	607	495	2537.06	2994.75	635.5	543.394	-2.23	0.199408	-11.1831	4.93262e-29	1.64421e-27	| Symbols: | unknown protein; Has 39 Blast hits to 39 proteins in 14 species: Archae - 0; Bacteria - 0; Metazoa - 0; Fungi - 0; Plants - 39; Viruses - 0; Other Eukaryotes - 0 (source: NCBI BLink). | chr2:7693596-7694746 FORWARD LENGTH=911
AT5G13780.1	1611.88	831	673	2364	2371	733.32	636.396	2475	2602.8	1.88997	0.169047	11.1801	5.10284e-29	1.69888e-27	| Symbols: | Acyl-CoA N-acyltransferases (NAT) superfamily protein | chr5:4447259-4448646 REVERSE LENGTH=973
AT3G30775.1	11260	6211	5420	15013	17049	5480.93	5125.21	15717.9	18715.8	1.69888	0.152118	11.1681	5.83861e-29	1.94148e-27	| Symbols: ERD5, PRODH, AT-POX, ATPOX, ATPDH, PRO1 | Methylenetetrahydrofolate reductase family protein | chr3:12448636-12451248 REVERSE LENGTH=1866
AT1G72130.1	1068.95	1844	2112	294	313	1627.25	1997.13	307.804	343.601	-2.47624	0.221812	-11.1637	6.13835e-29	2.03867e-27	| Symbols: | Major facilitator superfamily protein | chr1:27137181-27139384 FORWARD LENGTH=1798
AT1G25520.1	1453.27	2526	2533	607	504	2229.08	2395.23	635.5	553.274	-1.95944	0.175547	-11.1619	6.26322e-29	2.07763e-27	| Symbols: | Uncharacterized protein family (UPF0016) | chr1:8962125-8964564 FORWARD LENGTH=1184
AT1G27370.4	306.941	681	577	44	32	600.952	545.617	46.0659	35.1285	-3.81812	0.342364	-11.1522	6.98521e-29	2.31433e-27	| Symbols: SPL10 | squamosa promoter binding protein-like 10 | chr1:9505202-9508322 REVERSE LENGTH=1673
AT5G55570.1	246.577	488	540	21	21	430.638	510.63	21.986	23.0531	-4.38559	0.393314	-11.1504	7.13084e-29	2.35972e-27	| Symbols: | unknown protein; LOCATED IN: chloroplast; Has 35333 Blast hits to 34131 proteins in 2444 species: Archae - 798; Bacteria - 22429; Metazoa - 974; Fungi - 991; Plants - 531; Viruses - 0; Other Eukaryotes - 9610 (source: NCBI BLink). | chr5:22514475-22515458 REVERSE LENGTH=742
AT2G35410.1	1752.9	833	804	2442	2696	735.085	760.271	2556.66	2959.58	1.88319	0.168911	11.149	7.23806e-29	2.39231e-27	| Symbols: | RNA-binding (RRM/RBD/RNP motifs) family protein | chr2:14898324-14899750 FORWARD LENGTH=1104
AT5G41080.1	439.24	21	30	610	976	18.5316	28.3683	638.641	1071.42	5.19151	0.46574	11.1468	7.42218e-29	2.45021e-27	| Symbols: | PLC-like phosphodiesterases superfamily protein | chr5:16441744-16443985 FORWARD LENGTH=1389
AT4G19200.1	9547.82	4244	4420	15964	12346	3745.14	4179.6	16713.5	13553	1.93335	0.173489	11.1439	7.66748e-29	2.52815e-27	| Symbols: | proline-rich family protein | chr4:10498876-10500722 FORWARD LENGTH=974
AT1G07320.1	4873.14	1550	1231	6628	9129	1367.81	1164.05	6939.2	10021.5	2.74381	0.246402	11.1355	8.42984e-29	2.77617e-27	| Symbols: RPL4 | ribosomal protein L4 | chr1:2249133-2250529 FORWARD LENGTH=1246
AT4G34630.1	581.177	1156	993	172	169	1020.12	938.991	180.076	185.522	-2.42208	0.217616	-11.1301	8.95768e-29	2.94646e-27	| Symbols: | unknown protein; Has 30 Blast hits to 30 proteins in 10 species: Archae - 0; Bacteria - 2; Metazoa - 0; Fungi - 0; Plants - 24; Viruses - 0; Other Eukaryotes - 4 (source: NCBI BLink). | chr4:16536865-16537746 REVERSE LENGTH=882
AT2G28840.2	1055.62	240	137	1955	1671	211.789	129.549	2046.79	1834.37	3.50596	0.315213	11.1225	9.75146e-29	3.20372e-27	| Symbols: XBAT31 | XB3 ortholog 1 in Arabidopsis thaliana | chr2:12378555-12380674 FORWARD LENGTH=1646
AT1G73700.1	338.936	779	701	1	4	687.433	662.873	1.04695	4.39106	-7.97495	0.717376	-11.1168	1.03906e-28	3.40961e-27	| Symbols: | MATE efflux family protein | chr1:27717380-27719648 REVERSE LENGTH=1623
AT3G06700.2	477.525	109	95	723	881	96.1876	89.833	756.947	967.131	3.21177	0.289064	11.1109	1.10998e-28	3.63797e-27	| Symbols: | Ribosomal L29e protein family | chr3:2117353-2117906 REVERSE LENGTH=458
AT1G62180.2	2368.78	3576	6003	287	312	3155.66	5676.5	300.475	342.503	-3.78	0.340259	-11.1092	1.13179e-28	3.70501e-27	| Symbols: APR2 | 5'adenylylphosphosulfate reductase 2 | chr1:22975760-22977625 REVERSE LENGTH=1538
AT1G48350.1	3131.36	1495	1343	4271	4978	1319.27	1269.95	4471.53	5464.68	1.94008	0.174726	11.1036	1.20549e-28	3.94159e-27	| Symbols: | Ribosomal L18p/L5e family protein | chr1:17867204-17868342 FORWARD LENGTH=705
AT1G45191.3	205.777	466	414	9	10	411.224	391.483	9.42257	10.9777	-5.29997	0.477448	-11.1006	1.24575e-28	4.06821e-27	NA
AT5G26570.1	2470.33	1491	1471	3443	3252	1315.74	1390.99	3604.66	3569.93	1.40647	0.126703	11.1005	1.24719e-28	4.06821e-27	| Symbols: PWD, OK1, ATGWD3 | catalytics;carbohydrate kinases;phosphoglucan, water dikinases | chr5:9261580-9267729 FORWARD LENGTH=3794
AT4G24520.1	4547.66	2977	2692	6446	5711	2627.07	2545.58	6748.66	6269.34	1.33152	0.120022	11.094	1.34123e-28	4.36976e-27	| Symbols: ATR1, AR1 | P450 reductase 1 | chr4:12662841-12667161 REVERSE LENGTH=2398
AT5G25190.1	215.446	10	5	374	416	8.82455	4.72805	391.56	456.67	5.9579	0.537692	11.0805	1.55986e-28	5.07601e-27	| Symbols: | Integrase-type DNA-binding superfamily protein | chr5:8706790-8707748 REVERSE LENGTH=856
AT2G05220.1	1171.54	571	518	1672	1769	503.882	489.826	1750.5	1941.95	1.89352	0.171051	11.0699	1.75526e-28	5.70513e-27	| Symbols: | Ribosomal S17 family protein | chr2:1894574-1896036 REVERSE LENGTH=720
AT5G44260.1	1025.86	143	71	1580	2055	126.191	67.1383	1654.18	2255.91	4.33619	0.391751	11.0687	1.7788e-28	5.77478e-27	| Symbols: | Zinc finger C-x8-C-x5-C-x3-H type family protein | chr5:17829626-17831225 REVERSE LENGTH=1600
AT1G14150.1	1822.61	478	553	2602	3299	421.814	522.923	2724.17	3621.53	2.74808	0.248417	11.0623	1.9105e-28	6.19498e-27	| Symbols: PQL1, PQL2 | PsbQ-like 2 | chr1:4839853-4840751 FORWARD LENGTH=724
AT3G05730.1	711.729	76	35	1099	1454	67.0666	33.0964	1150.6	1596.15	4.77412	0.431584	11.0619	1.92081e-28	6.22106e-27	| Symbols: | Encodes a defensin-like (DEFL) family protein. | chr3:1695976-1696708 FORWARD LENGTH=573
AT3G44990.1	227.075	563	417	8	8	496.822	394.32	8.37562	8.78212	-5.69943	0.515342	-11.0595	1.97137e-28	6.37729e-27	| Symbols: XTR8, ATXTR8, XTH31 | xyloglucan endo-transglycosylase-related 8 | chr3:16446975-16448764 REVERSE LENGTH=1273
AT4G01330.1	1148.97	255	196	1604	2283	225.026	185.34	1679.31	2506.2	3.34987	0.302989	11.0561	2.04872e-28	6.61967e-27	| Symbols: | Protein kinase superfamily protein | chr4:550420-552941 FORWARD LENGTH=1837
AT5G13510.1	4546.43	2134	2112	6148	7168	1883.16	1997.13	6436.66	7868.78	1.88234	0.170273	11.0548	2.07775e-28	6.70557e-27	| Symbols: | Ribosomal protein L10 family protein | chr5:4341262-4342095 FORWARD LENGTH=834
AT1G04350.1	2927.71	4808	5961	818	888	4242.85	5636.78	856.407	974.816	-2.4317	0.220085	-11.0489	2.21815e-28	7.15027e-27	| Symbols: | 2-oxoglutarate (2OG) and Fe(II)-dependent oxygenase superfamily protein | chr1:1165165-1166768 FORWARD LENGTH=1444
AT3G13040.3	2414.98	4104	4185	916	1022	3621.6	3957.38	959.008	1121.92	-1.86493	0.168889	-11.0424	2.3859e-28	7.68197e-27	NA
AT5G11000.1	615.713	183	167	917	1078	161.489	157.917	960.055	1183.39	2.74624	0.248762	11.0396	2.46025e-28	7.91208e-27	| Symbols: | Plant protein of unknown function (DUF868) | chr5:3479029-3480425 REVERSE LENGTH=1397
AT3G61880.1	536.385	1213	953	98	65	1070.42	901.167	102.601	71.3547	-3.50125	0.317169	-11.0391	2.47556e-28	7.95198e-27	| Symbols: CYP78A9 | cytochrome p450 78a9 | chr3:22905868-22907958 REVERSE LENGTH=1919
AT1G77450.1	434.578	751	1047	45	35	662.724	990.054	47.1129	38.4218	-4.27102	0.386979	-11.0368	2.53821e-28	8.14368e-27	| Symbols: anac032, NAC032 | NAC domain containing protein 32 | chr1:29099954-29101261 FORWARD LENGTH=1117
AT1G72410.1	1128.25	409	295	1724	1884	360.924	278.955	1804.95	2068.19	2.59692	0.235598	11.0227	2.97078e-28	9.5204e-27	| Symbols: | COP1-interacting protein-related | chr1:27251696-27257081 REVERSE LENGTH=4205
AT5G58800.2	939.477	418	407	1369	1431	368.866	384.863	1433.28	1570.9	1.99493	0.181079	11.0169	3.16733e-28	1.01384e-26	| Symbols: | Quinone reductase family protein | chr5:23745883-23747273 REVERSE LENGTH=901
AT5G09810.1	6126.1	9508	9439	3517	3194	8390.39	8925.62	3682.13	3506.26	-1.2683	0.115236	-11.0061	3.56982e-28	1.14134e-26	| Symbols: ACT7 | actin 7 | chr5:3052097-3054614 FORWARD LENGTH=1700
AT5G59350.1	428.104	910	832	71	44	803.034	786.748	74.3336	48.3017	-3.69437	0.336219	-10.988	4.36529e-28	1.39404e-26	| Symbols: | unknown protein; FUNCTIONS IN: molecular_function unknown; INVOLVED IN: biological_process unknown; LOCATED IN: endomembrane system; EXPRESSED IN: 23 plant structures; EXPRESSED DURING: 13 growth stages; Has 1807 Blast hits to 1807 proteins in 277 species: Archae - 0; Bacteria - 0; Metazoa - 736; Fungi - 347; Plants - 385; Viruses - 0; Other Eukaryotes - 339 (source: NCBI BLink). | c…
AT2G16586.1	404.321	64	65	825	579	56.4771	61.4647	863.736	635.606	3.66888	0.334062	10.9826	4.63157e-28	1.47736e-26	| Symbols: | unknown protein; LOCATED IN: endomembrane system; EXPRESSED IN: sperm cell; Has 35333 Blast hits to 34131 proteins in 2444 species: Archae - 798; Bacteria - 22429; Metazoa - 974; Fungi - 991; Plants - 531; Viruses - 0; Other Eukaryotes - 9610 (source: NCBI BLink). | chr2:7190937-7191938 FORWARD LENGTH=1002
AT1G76090.1	828.15	253	234	1196	1472	223.261	221.273	1252.16	1615.91	2.68956	0.245183	10.9696	5.35091e-28	1.70483e-26	| Symbols: SMT3 | sterol methyltransferase 3 | chr1:28550409-28551781 REVERSE LENGTH=1373
AT1G23740.1	5457.97	10214	11970	497	892	9013.4	11319	520.335	979.207	-3.76143	0.343037	-10.9651	5.62342e-28	1.78957e-26	| Symbols: | Oxidoreductase, zinc-binding dehydrogenase family protein | chr1:8398115-8399749 REVERSE LENGTH=1384
AT1G05810.2	749.643	163	105	1144	1419	143.84	99.2891	1197.71	1557.73	3.5011	0.31931	10.9646	5.65513e-28	1.79757e-26	NA
AT4G01000.2	3572.35	2447	2287	4737	4562	2159.37	2162.61	4959.41	5008.01	1.20552	0.109951	10.9642	5.67968e-28	1.80328e-26	NA
AT1G17550.1	314.064	582	706	35	35	513.589	667.601	36.6433	38.4218	-3.97605	0.362688	-10.9627	5.77255e-28	1.83065e-26	| Symbols: HAB2 | homology to ABI2 | chr1:6034362-6037289 FORWARD LENGTH=2441
AT2G34960.1	301.559	709	578	22	10	625.661	546.563	23.033	10.9777	-5.10156	0.465972	-10.9482	6.77728e-28	2.14679e-26	| Symbols: CAT5 | cationic amino acid transporter 5 | chr2:14744037-14745961 REVERSE LENGTH=1925
AT5G67380.1	962.809	478	459	1434	1361	421.814	434.035	1501.33	1494.06	1.80743	0.165095	10.9478	6.80738e-28	2.15384e-26	| Symbols: CKA1, ATCKA1 | casein kinase alpha 1 | chr5:26880966-26883430 REVERSE LENGTH=1467
AT3G16370.1	8688.06	2374	1951	11357	17237	2094.95	1844.89	11890.2	18922.2	2.96725	0.271059	10.9469	6.8793e-28	2.17408e-26	| Symbols: | GDSL-like Lipase/Acylhydrolase superfamily protein | chr3:5556710-5558589 FORWARD LENGTH=1518
AT5G04310.2	214.24	12	6	371	412	10.5895	5.67366	388.419	452.279	5.68271	0.519168	10.9458	6.9598e-28	2.19699e-26	NA
AT1G21500.1	2371.48	735	579	3272	4431	648.605	547.508	3425.63	4864.2	2.79274	0.255302	10.939	7.5058e-28	2.36662e-26	| Symbols: | unknown protein; Has 29 Blast hits to 29 proteins in 12 species: Archae - 0; Bacteria - 0; Metazoa - 0; Fungi - 2; Plants - 27; Viruses - 0; Other Eukaryotes - 0 (source: NCBI BLink). | chr1:7529882-7531025 REVERSE LENGTH=617
AT4G15430.1	242.538	593	434	17	17	523.296	410.395	17.7982	18.662	-4.67916	0.428476	-10.9205	9.20158e-28	2.89797e-26	| Symbols: | ERD (early-responsive to dehydration stress) family protein | chr4:8827876-8831504 FORWARD LENGTH=2588
AT2G17880.1	258.347	6	5	384	566	5.29473	4.72805	402.03	621.335	6.67182	0.610978	10.9199	9.26036e-28	2.91313e-26	| Symbols: | Chaperone DnaJ-domain superfamily protein | chr2:7766962-7767931 REVERSE LENGTH=970
AT3G51920.1	3053.57	4999	6611	815	636	4411.39	6251.43	853.266	698.179	-2.78071	0.254712	-10.9171	9.55468e-28	3.00227e-26	| Symbols: CAM9, CML9, ATCML9 | calmodulin 9 | chr3:19268043-19269479 REVERSE LENGTH=756
AT2G43535.1	212.791	10	12	346	427	8.82455	11.3473	362.246	468.746	5.36779	0.492366	10.902	1.12703e-27	3.5373e-26	| Symbols: | Scorpion toxin-like knottin superfamily protein | chr2:18070973-18071676 FORWARD LENGTH=567
AT3G52310.1	220.916	447	480	18	15	394.458	453.893	18.8451	16.4665	-4.58509	0.420699	-10.8987	1.16865e-27	3.66374e-26	| Symbols: | ABC-2 type transporter family protein | chr3:19398628-19402953 FORWARD LENGTH=2482
AT4G27820.2	390.513	788	789	68	45	695.375	746.087	71.1928	49.3994	-3.57745	0.328298	-10.8969	1.19204e-27	3.73279e-26	NA
AT1G66970.2	4197.16	2464	2057	6376	5460	2174.37	1945.12	6675.37	5993.8	1.6207	0.148763	10.8945	1.22427e-27	3.82932e-26	| Symbols: SVL2 | SHV3-like 2 | chr1:24992553-24996117 REVERSE LENGTH=2663
AT1G68190.1	1034.8	245	144	1651	1875	216.202	136.168	1728.52	2058.31	3.42461	0.31449	10.8894	1.2945e-27	4.04439e-26	| Symbols: | B-box zinc finger family protein | chr1:25559246-25561212 FORWARD LENGTH=1340
AT4G17090.1	18124.2	28869	36319	5670	6141	25475.6	34343.6	5936.22	6741.38	-2.23833	0.205557	-10.8891	1.29925e-27	4.0546e-26	| Symbols: CT-BMY, BAM3, BMY8 | chloroplast beta-amylase | chr4:9604962-9607334 REVERSE LENGTH=2035
AT1G67910.1	312.1	13	18	448	684	11.4719	17.021	469.035	750.871	5.42402	0.498195	10.8873	1.3245e-27	4.1287e-26	| Symbols: | unknown protein; FUNCTIONS IN: molecular_function unknown; INVOLVED IN: biological_process unknown; LOCATED IN: chloroplast; EXPRESSED IN: 21 plant structures; EXPRESSED DURING: 12 growth stages; BEST Arabidopsis thaliana protein match is: unknown protein (TAIR:AT1G24577.1); Has 167 Blast hits to 167 proteins in 19 species: Archae - 0; Bacteria - 0; Metazoa - 0; Fungi - 0; Plants - 1…
AT2G34770.1	2715.36	1061	875	3748	4713	936.285	827.409	3923.98	5173.77	2.36672	0.217398	10.8866	1.3356e-27	4.15857e-26	| Symbols: FAH1, ATFAH1 | fatty acid hydroxylase 1 | chr2:14665667-14668250 FORWARD LENGTH=1142
AT3G50740.1	2036.9	3807	3241	888	723	3359.51	3064.72	929.694	793.684	-1.89811	0.174366	-10.8858	1.34781e-27	4.19182e-26	| Symbols: UGT72E1 | UDP-glucosyl transferase 72E1 | chr3:18855161-18856884 REVERSE LENGTH=1724
AT4G37240.1	329.461	0	5	666	561	0	4.72805	697.27	615.846	8.16057	0.749823	10.8833	1.38414e-27	4.29993e-26	| Symbols: | unknown protein; FUNCTIONS IN: molecular_function unknown; INVOLVED IN: N-terminal protein myristoylation; LOCATED IN: cellular_component unknown; EXPRESSED IN: 22 plant structures; EXPRESSED DURING: 13 growth stages; BEST Arabidopsis thaliana protein match is: unknown protein (TAIR:AT2G23690.1); Has 30201 Blast hits to 17322 proteins in 780 species: Archae - 12; Bacteria - 1396; Met…
AT5G23120.1	6988.91	3101	3532	9922	10468	2736.49	3339.9	10387.9	11491.4	1.84837	0.169902	10.879	1.45094e-27	4.50236e-26	| Symbols: HCF136 | photosystem II stability/assembly factor, chloroplast (HCF136) | chr5:7778121-7780628 FORWARD LENGTH=1410
AT5G67370.1	3400.98	5744	7348	639	836	5068.82	6948.35	669.003	917.732	-2.92113	0.268552	-10.8773	1.47799e-27	4.58109e-26	| Symbols: | Protein of unknown function (DUF1230) | chr5:26877553-26879542 REVERSE LENGTH=1175
AT5G37360.1	1789.47	2938	3247	719	676	2592.65	3070.4	752.759	742.089	-1.92146	0.17671	-10.8736	1.54072e-27	4.77015e-26	| Symbols: | unknown protein; FUNCTIONS IN: molecular_function unknown; INVOLVED IN: biological_process unknown; LOCATED IN: chloroplast thylakoid membrane, chloroplast; EXPRESSED IN: 23 plant structures; EXPRESSED DURING: 13 growth stages; Has 1807 Blast hits to 1807 proteins in 277 species: Archae - 0; Bacteria - 0; Metazoa - 736; Fungi - 347; Plants - 385; Viruses - 0; Other Eukaryotes - 339 (…
AT2G48030.1	284.4	61	54	481	482	53.8298	51.063	503.584	529.123	3.29896	0.303446	10.8716	1.57337e-27	4.86574e-26	| Symbols: | DNAse I-like superfamily protein | chr2:19647523-19650148 REVERSE LENGTH=1788
AT5G11420.1	4220.55	1856	1359	6069	6928	1637.84	1285.08	6353.95	7605.32	2.25554	0.20754	10.8679	1.63843e-27	5.06122e-26	| Symbols: | Protein of unknown function, DUF642 | chr5:3644547-3647295 FORWARD LENGTH=1513
AT1G67340.1	1150.72	2105	1826	499	452	1857.57	1726.68	522.429	496.19	-1.815	0.167179	-10.8566	1.85488e-27	5.7234e-26	| Symbols: | HCP-like superfamily protein with MYND-type zinc finger | chr1:25230265-25231840 FORWARD LENGTH=1416
AT3G23700.1	3320.24	1627	1775	4703	4776	1435.75	1678.46	4923.82	5242.93	1.70709	0.1573	10.8524	1.94244e-27	5.98682e-26	| Symbols: | Nucleic acid-binding proteins superfamily | chr3:8531429-8533788 REVERSE LENGTH=1485
AT1G36050.2	1372.64	739	647	1940	2000	652.135	611.81	2031.09	2195.53	1.74134	0.160468	10.8516	1.95905e-27	6.03123e-26	| Symbols: | Endoplasmic reticulum vesicle transporter protein | chr1:13450204-13453255 FORWARD LENGTH=1624
AT1G23915.1	820.863	282	229	1208	1415	248.852	216.545	1264.72	1553.34	2.5976	0.239495	10.8462	2.07984e-27	6.39593e-26	NA
AT5G65220.1	4810.45	2233	1870	6539	7886	1970.52	1768.29	6846.02	8656.98	2.05179	0.189321	10.8376	2.2839e-27	7.01557e-26	| Symbols: | Ribosomal L29 family protein | chr5:26061229-26062682 FORWARD LENGTH=770
AT5G45430.2	5255.25	8691	10130	1975	1553	7669.42	9579.03	2067.73	1704.83	-2.19273	0.20234	-10.8368	2.30269e-27	7.06536e-26	| Symbols: | Protein kinase superfamily protein | chr5:18407336-18411750 FORWARD LENGTH=2454
AT4G28025.1	1873.59	1097	1081	2616	2519	968.054	1022.2	2738.83	2765.27	1.46768	0.135599	10.8237	2.65918e-27	8.15006e-26	| Symbols: | unknown protein; FUNCTIONS IN: molecular_function unknown; INVOLVED IN: biological_process unknown; LOCATED IN: chloroplast thylakoid membrane; EXPRESSED IN: 23 plant structures; EXPRESSED DURING: 13 growth stages; Has 30201 Blast hits to 17322 proteins in 780 species: Archae - 12; Bacteria - 1396; Metazoa - 17338; Fungi - 3422; Plants - 5037; Viruses - 0; Other Eukaryotes - 2996 (so…
AT5G47840.1	3163.02	1828	1837	4268	4403	1613.13	1737.09	4468.39	4833.46	1.47334	0.13617	10.8198	2.77244e-27	8.48769e-26	| Symbols: AMK2 | adenosine monophosphate kinase | chr5:19375441-19378339 FORWARD LENGTH=1180
AT1G35680.1	3517.87	1288	1008	4847	6292	1136.6	953.175	5074.58	6907.14	2.51923	0.232882	10.8176	2.84021e-27	8.68547e-26	| Symbols: | Ribosomal protein L21 | chr1:13208736-13210418 FORWARD LENGTH=876
AT3G10740.4	1344.21	646	645	1899	2012	570.066	609.919	1988.16	2208.7	1.83066	0.169316	10.8121	3.01703e-27	9.21592e-26	NA
AT1G62380.1	8631.22	3871	3922	14626	11011	3415.98	3708.68	15312.7	12087.5	1.94335	0.179952	10.7993	3.46942e-27	1.0586e-25	| Symbols: ACO2, ATACO2 | ACC oxidase 2 | chr1:23082170-23084253 FORWARD LENGTH=1318
AT1G32470.1	5403.2	2611	2143	7364	8720	2304.09	2026.44	7709.76	9572.51	1.99657	0.184899	10.7981	3.51313e-27	1.07074e-25	| Symbols: | Single hybrid motif superfamily protein | chr1:11739304-11740361 REVERSE LENGTH=791
AT1G49600.1	2690.35	970	625	4172	4506	855.982	591.006	4367.89	4946.53	2.68601	0.248819	10.795	3.63275e-27	1.10515e-25	| Symbols: ATRBP47A, RBP47A | RNA-binding protein 47A | chr1:18356886-18360150 REVERSE LENGTH=1688
AT4G31040.1	1366.34	716	718	2018	1860	631.838	678.948	2112.75	2041.84	1.66451	0.154193	10.795	3.63409e-27	1.10515e-25	| Symbols: | CemA-like proton extrusion protein-related | chr4:15111477-15114126 REVERSE LENGTH=1896
AT5G06510.1	273.093	686	507	2	5	605.364	479.424	2.0939	5.48883	-7.17299	0.665041	-10.7858	4.01782e-27	1.22049e-25	| Symbols: NF-YA10 | nuclear factor Y, subunit A10 | chr5:1984991-1987044 FORWARD LENGTH=1362
AT3G19860.2	995.941	493	482	1502	1385	435.05	455.784	1572.52	1520.4	1.79594	0.166585	10.781	4.23426e-27	1.28482e-25	| Symbols: bHLH121 | basic helix-loop-helix (bHLH) DNA-binding superfamily protein | chr3:6903833-6906128 FORWARD LENGTH=1288
AT1G28570.1	438.294	854	917	51	72	753.617	867.125	53.3946	79.0391	-3.61497	0.335316	-10.7808	4.24231e-27	1.28583e-25	| Symbols: | SGNH hydrolase-type esterase superfamily protein | chr1:10041641-10044147 REVERSE LENGTH=1402
AT1G31330.1	55379	32307	32349	72041	79246	28509.5	30589.6	75423.5	86993.5	1.4585	0.135424	10.7699	4.77669e-27	1.4462e-25	| Symbols: PSAF | photosystem I subunit F | chr1:11214824-11216037 REVERSE LENGTH=951
AT4G13770.1	10522.7	16612	21069	3460	3540	14659.3	19923.1	3622.46	3886.09	-2.20343	0.204677	-10.7654	5.01323e-27	1.51614e-25	| Symbols: CYP83A1, REF2 | cytochrome P450, family 83, subfamily A, polypeptide 1 | chr4:7990485-7992311 REVERSE LENGTH=1735
AT3G09450.1	1255.83	2979	2530	2	0	2628.83	2392.39	2.0939	0	-11.1945	1.0401	-10.7629	5.15233e-27	1.55649e-25	| Symbols: | CONTAINS InterPro DOMAIN/s: Fusaric acid resistance protein, conserved region (InterPro:IPR006726); BEST Arabidopsis thaliana protein match is: unknown protein (TAIR:AT2G28780.1); Has 503 Blast hits to 494 proteins in 215 species: Archae - 0; Bacteria - 423; Metazoa - 0; Fungi - 0; Plants - 65; Viruses - 0; Other Eukaryotes - 15 (source: NCBI BLink). | chr3:2907548-2910091 FORWARD LE…
AT2G32540.1	1284.15	2185	2261	538	462	1928.16	2138.03	563.26	507.168	-1.92519	0.178904	-10.761	5.25916e-27	1.58702e-25	| Symbols: ATCSLB04, CSLB04, ATCSLB4 | cellulose synthase-like B4 | chr2:13814686-13818289 FORWARD LENGTH=2268
AT2G23070.1	3150.28	2083	1867	4187	4203	1838.15	1765.45	4383.59	4613.91	1.31998	0.122702	10.7576	5.4556e-27	1.64448e-25	| Symbols: | Protein kinase superfamily protein | chr2:9823965-9826898 REVERSE LENGTH=1523
AT1G73390.2	672.875	1175	1550	106	71	1036.89	1465.7	110.977	77.9413	-3.72639	0.34689	-10.7423	6.44311e-27	1.94001e-25	| Symbols: | Endosomal targeting BRO1-like domain-containing protein | chr1:27590810-27595110 REVERSE LENGTH=1753
AT2G26500.1	6822.34	2825	3373	10206	9949	2492.94	3189.54	10685.2	10921.7	1.92702	0.179534	10.7334	7.09142e-27	2.13288e-25	| Symbols: | cytochrome b6f complex subunit (petM), putative | chr2:11270089-11270953 FORWARD LENGTH=769
AT1G05690.1	577.308	1047	1112	150	161	923.931	1051.52	157.043	176.74	-2.56551	0.239031	-10.7329	7.12898e-27	2.14182e-25	| Symbols: BT3 | BTB and TAZ domain protein 3 | chr1:1707011-1709347 FORWARD LENGTH=1660
AT3G54660.1	7683.61	12274	15205	2482	2666	10831.3	14378	2598.54	2926.64	-2.18987	0.204049	-10.7321	7.19236e-27	2.15849e-25	| Symbols: GR, EMB2360, ATGR2 | glutathione reductase | chr3:20229744-20233182 REVERSE LENGTH=2196
AT1G63850.1	331.092	707	609	54	62	623.896	575.877	56.5354	68.0614	-3.26854	0.304881	-10.7207	8.1376e-27	2.4395e-25	| Symbols: | BTB/POZ domain-containing protein | chr1:23696962-23698708 FORWARD LENGTH=1647
AT3G15354.4	273.686	499	650	17	20	440.345	614.647	17.7982	21.9553	-4.73141	0.441374	-10.7197	8.22469e-27	2.46291e-25	NA
AT1G19370.1	334.532	70	47	579	570	61.7719	44.4437	606.185	625.726	3.53348	0.32963	10.7196	8.24013e-27	2.46484e-25	| Symbols: | unknown protein; LOCATED IN: endoplasmic reticulum; EXPRESSED IN: 22 plant structures; EXPRESSED DURING: 13 growth stages; BEST Arabidopsis thaliana protein match is: unknown protein (TAIR:AT1G75140.1); Has 45 Blast hits to 43 proteins in 15 species: Archae - 0; Bacteria - 0; Metazoa - 0; Fungi - 0; Plants - 44; Viruses - 0; Other Eukaryotes - 1 (source: NCBI BLink). | chr1:6692764-6…
AT3G03780.2	814.406	1250	2107	71	80	1103.07	1992.4	74.3336	87.8212	-4.25505	0.397078	-10.7159	8.57053e-27	2.56088e-25	| Symbols: ATMS2, MS2 | methionine synthase 2 | chr3:957085-960980 FORWARD LENGTH=2613
AT1G45201.1	2287.43	4012	5024	322	475	3540.41	4750.75	337.119	521.439	-3.27195	0.305448	-10.712	8.94432e-27	2.66965e-25	| Symbols: ATTLL1, TLL1 | triacylglycerol lipase-like 1 | chr1:17123821-17128651 FORWARD LENGTH=1697
AT4G05070.1	2119.12	539	580	2880	4042	475.643	548.454	3015.22	4437.17	2.86347	0.267477	10.7055	9.59194e-27	2.85984e-25	| Symbols: | Wound-responsive family protein | chr4:2593595-2594119 REVERSE LENGTH=525
AT1G52400.1	2181.79	865	1006	3240	3298	763.324	951.284	3392.13	3620.43	2.03237	0.189895	10.7026	9.89598e-27	2.94728e-25	| Symbols: BGL1, BGLU18, ATBG1 | beta glucosidase 18 | chr1:19515151-19518160 FORWARD LENGTH=1916
AT5G20020.1	2004.65	949	961	3223	2640	837.45	908.732	3374.33	2898.1	1.84503	0.172461	10.6983	1.03699e-26	3.08507e-25	| Symbols: RAN2 | RAS-related GTP-binding nuclear protein 2 | chr5:6762724-6764671 FORWARD LENGTH=1049
AT1G13700.3	313.627	6	0	541	622	5.29473	0	566.401	682.81	7.84336	0.733379	10.6948	1.07612e-26	3.19801e-25	NA
AT4G19450.1	1201.37	2094	2334	395	307	1847.86	2207.05	413.546	337.014	-2.43317	0.227514	-10.6946	1.07887e-26	3.20272e-25	| Symbols: | Major facilitator superfamily protein | chr4:10606453-10609335 FORWARD LENGTH=1921
AT4G03400.2	1749.28	2970	3554	538	412	2620.89	3360.7	563.26	452.279	-2.55793	0.239352	-10.6869	1.17189e-26	3.47507e-25	NA
AT1G76930.2	915.623	16	12	2698	740	14.1193	11.3473	2824.68	812.346	7.15652	0.669764	10.6851	1.19474e-26	3.53902e-25	| Symbols: ATEXT4, ORG5, ATEXT1, EXT1, EXT4 | extensin 4 | chr1:28895301-28896883 REVERSE LENGTH=1106
AT1G17665.1	297.98	3	2	656	456	2.64737	1.89122	686.801	500.581	8.0244	0.751001	10.6849	1.19716e-26	3.53974e-25	| Symbols: | unknown protein; FUNCTIONS IN: molecular_function unknown; INVOLVED IN: biological_process unknown; LOCATED IN: endomembrane system; EXPRESSED IN: 15 plant structures; EXPRESSED DURING: 11 growth stages; Has 149 Blast hits to 146 proteins in 39 species: Archae - 0; Bacteria - 4; Metazoa - 21; Fungi - 5; Plants - 30; Viruses - 0; Other Eukaryotes - 89 (source: NCBI BLink). | chr1:6072…
AT1G13080.1	859.619	1740	1810	121	59	1535.47	1711.55	126.681	64.7682	-4.08242	0.382073	-10.6849	1.19757e-26	3.53974e-25	| Symbols: CYP71B2 | cytochrome P450, family 71, subfamily B, polypeptide 2 | chr1:4459187-4460940 FORWARD LENGTH=1667
AT1G61210.2	782.378	1443	1464	200	239	1273.38	1384.37	209.39	262.366	-2.49466	0.233538	-10.682	1.23557e-26	3.64813e-25	| Symbols: | Transducin/WD40 repeat-like superfamily protein | chr1:22564495-22571907 FORWARD LENGTH=4182
AT1G15020.2	699.043	316	282	1054	1045	278.856	266.662	1103.49	1147.16	2.04441	0.191446	10.6788	1.27921e-26	3.77291e-25	| Symbols: ATQSOX1, QSO2, QSOX1 | quiescin-sulfhydryl oxidase 1 | chr1:5173125-5176223 REVERSE LENGTH=1921
AT3G28180.1	2027.55	995	785	3308	2757	878.043	742.304	3463.32	3026.54	2.00166	0.18748	10.6766	1.30944e-26	3.85791e-25	| Symbols: ATCSLC04, CSLC04, ATCSLC4, CSLC4 | Cellulose-synthase-like C4 | chr3:10505829-10509239 FORWARD LENGTH=2475
AT1G21590.1	2413.83	4947	3923	854	625	4365.51	3709.63	894.097	686.103	-2.35316	0.220558	-10.6691	1.41972e-26	4.17833e-25	| Symbols: | Protein kinase protein with adenine nucleotide alpha hydrolases-like domain | chr1:7566232-7569902 REVERSE LENGTH=2860
AT3G17609.3	260.95	522	587	9	17	460.642	555.073	9.42257	18.662	-5.18219	0.485959	-10.6638	1.50265e-26	4.41767e-25	| Symbols: HYH | HY5-homolog | chr3:6023933-6024693 FORWARD LENGTH=669
AT2G46080.1	1272.74	2214	2269	512	415	1953.76	2145.59	536.04	455.573	-2.04716	0.192087	-10.6575	1.60892e-26	4.72501e-25	| Symbols: | CONTAINS InterPro DOMAIN/s: Protein BYPASS related (InterPro:IPR008511); BEST Arabidopsis thaliana protein match is: Protein of unknown function (DUF793) (TAIR:AT1G01550.2); Has 153 Blast hits to 139 proteins in 20 species: Archae - 0; Bacteria - 2; Metazoa - 1; Fungi - 0; Plants - 150; Viruses - 0; Other Eukaryotes - 0 (source: NCBI BLink). | chr2:18948117-18950105 REVERSE LENGTH=14…
AT5G20250.2	7388.85	6	28	13496	14023	5.29473	26.4771	14129.7	15394	9.86425	0.926246	10.6497	1.74909e-26	5.13117e-25	| Symbols: DIN10 | Raffinose synthase family protein | chr5:6833659-6836782 FORWARD LENGTH=2737
AT5G18110.1	1951.54	1118	1063	2904	2527	986.585	1005.18	3040.35	2774.05	1.54568	0.145144	10.6493	1.75638e-26	5.14704e-25	| Symbols: NCBP | novel cap-binding protein | chr5:5988744-5990681 REVERSE LENGTH=1120
AT3G46900.1	570.114	1053	1011	194	175	929.225	956.012	203.109	192.109	-2.25377	0.211686	-10.6468	1.80489e-26	5.28356e-25	| Symbols: COPT2 | copper transporter 2 | chr3:17268875-17269510 FORWARD LENGTH=636
AT2G25625.1	332.424	573	858	9	3	505.647	811.334	9.42257	3.2933	-6.68422	0.62821	-10.6401	1.93916e-26	5.67055e-25	| Symbols: | unknown protein; FUNCTIONS IN: molecular_function unknown; INVOLVED IN: biological_process unknown; LOCATED IN: chloroplast; EXPRESSED IN: 10 plant structures; EXPRESSED DURING: LP.06 six leaves visible, LP.04 four leaves visible, 4 anthesis, petal differentiation and expansion stage; Has 24 Blast hits to 24 proteins in 9 species: Archae - 0; Bacteria - 0; Metazoa - 0; Fungi - 0; Pla…
AT3G23210.1	335.378	613	755	45	36	540.945	713.936	47.1129	39.5196	-3.85531	0.36242	-10.6377	1.99021e-26	5.81361e-25	| Symbols: bHLH34 | basic helix-loop-helix (bHLH) DNA-binding superfamily protein | chr3:8283090-8285081 REVERSE LENGTH=1294
AT4G20170.1	1389.08	2625	2684	273	379	2316.45	2538.02	285.818	416.053	-2.79057	0.26234	-10.6372	2.00026e-26	5.83675e-25	| Symbols: | Domain of unknown function (DUF23) | chr4:10896679-10899141 FORWARD LENGTH=1993
AT4G18390.2	889.658	1666	1535	276	317	1470.17	1451.51	288.959	347.992	-2.19804	0.206723	-10.6328	2.09687e-26	6.11217e-25	| Symbols: TCP2 | TEOSINTE BRANCHED 1, cycloidea and PCF transcription factor 2 | chr4:10162979-10165546 REVERSE LENGTH=1569
AT2G29400.1	2890.89	1660	1377	4425	3793	1464.88	1302.11	4632.76	4163.82	1.66851	0.157049	10.6241	2.30194e-26	6.70277e-25	| Symbols: TOPP1, PP1-AT | type one protein phosphatase 1 | chr2:12613081-12615399 REVERSE LENGTH=1404
AT1G15950.1	3051.39	5096	5543	1073	1224	4496.99	5241.52	1123.38	1343.66	-1.98103	0.186483	-10.6231	2.32614e-26	6.76604e-25	| Symbols: CCR1, IRX4, ATCCR1 | cinnamoyl coa reductase 1 | chr1:5478754-5482180 FORWARD LENGTH=1401
AT2G43160.2	6100.05	3510	2953	9508	7794	3097.42	2792.39	9954.42	8555.98	1.652	0.155615	10.616	2.5114e-26	7.29719e-25	| Symbols: | ENTH/VHS family protein | chr2:17948084-17953669 FORWARD LENGTH=3345
AT3G60530.1	1489.17	256	117	2536	2701	225.909	110.636	2655.07	2965.06	4.06045	0.382532	10.6147	2.54669e-26	7.39186e-25	| Symbols: GATA4 | GATA transcription factor 4 | chr3:22373215-22374387 FORWARD LENGTH=1096
AT5G39080.1	781.143	324	313	1140	1229	285.916	295.976	1193.53	1349.15	2.12756	0.200554	10.6084	2.72364e-26	7.89712e-25	| Symbols: | HXXXD-type acyl-transferase family protein | chr5:15641658-15643161 FORWARD LENGTH=1504
AT4G15700.1	321.49	0	6	664	533	0	5.67366	695.176	585.109	7.85705	0.740705	10.6075	2.7491e-26	7.9625e-25	| Symbols: | Thioredoxin superfamily protein | chr4:8937393-8937892 FORWARD LENGTH=500
AT5G56670.1	1740.98	785	701	2401	2819	692.727	662.873	2513.73	3094.6	2.04848	0.193225	10.6016	2.93064e-26	8.47937e-25	| Symbols: | Ribosomal protein S30 family protein | chr5:22935211-22936060 REVERSE LENGTH=470
AT5G11930.1	330.233	792	652	0	5	698.905	616.538	0	5.48883	-7.93432	0.748515	-10.6001	2.97735e-26	8.60543e-25	| Symbols: | Thioredoxin superfamily protein | chr5:3844940-3845645 REVERSE LENGTH=706
AT3G29240.1	3949.48	2013	2062	5323	5920	1776.38	1949.85	5572.93	6498.77	1.69589	0.159993	10.5998	2.98712e-26	8.62457e-25	| Symbols: | Protein of unknown function (DUF179) | chr3:11191491-11192986 FORWARD LENGTH=1233
AT3G12080.1	2223.14	1382	1191	3052	3053	1219.55	1126.22	3195.3	3351.48	1.48053	0.139744	10.5946	3.15802e-26	9.10838e-25	| Symbols: emb2738 | GTP-binding family protein | chr3:3847792-3852138 FORWARD LENGTH=2209
AT3G48360.3	4142.87	0	0	6251	9134	0	0	6544.5	10027	15.5896	1.47204	10.5905	3.3e-26	9.50787e-25	NA
AT1G68590.1	2775.25	932	1132	4060	4516	822.448	1070.43	4250.63	4957.51	2.28258	0.215537	10.5902	3.30863e-26	9.52275e-25	| Symbols: | Ribosomal protein PSRP-3/Ycf65 | chr1:25757404-25758232 REVERSE LENGTH=753
AT2G37040.1	976.003	1720	1894	255	299	1517.82	1790.99	266.973	328.232	-2.47522	0.233987	-10.5784	3.7519e-26	1.07872e-24	| Symbols: PAL1, ATPAL1 | PHE ammonia lyase 1 | chr2:15557376-15560363 REVERSE LENGTH=2530
AT1G45249.1	741.241	1316	1538	147	178	1161.31	1454.35	153.902	195.402	-2.90514	0.27472	-10.5749	3.89492e-26	1.11867e-24	| Symbols: ABF2, AREB1, ATAREB1 | abscisic acid responsive elements-binding factor 2 | chr1:17165127-17167866 REVERSE LENGTH=1674
AT1G62180.1	1803.64	2741	4497	239	267	2418.81	4252.41	250.222	293.103	-3.61818	0.342227	-10.5724	3.99961e-26	1.14753e-24	| Symbols: APR2, APSR, PRH43, PRH, ATAPR2 | 5'adenylylphosphosulfate reductase 2 | chr1:22975530-22977602 REVERSE LENGTH=1766
AT2G37970.1	1952.85	3502	4329	376	213	3090.36	4093.55	393.654	233.824	-3.51655	0.332714	-10.5693	4.13547e-26	1.18527e-24	| Symbols: SOUL-1 | SOUL heme-binding family protein | chr2:15890972-15891843 FORWARD LENGTH=872
AT5G56750.1	1234.87	346	366	1725	2261	305.33	346.093	1805.99	2482.05	2.71883	0.257829	10.5451	5.35284e-26	1.53258e-24	| Symbols: NDL1 | N-MYC downregulated-like 1 | chr5:22957877-22960916 FORWARD LENGTH=1460
AT3G05880.1	488.25	84	65	701	987	74.1262	61.4647	733.914	1083.49	3.74347	0.355036	10.5439	5.41976e-26	1.55012e-24	| Symbols: RCI2A | Low temperature and salt responsive protein family | chr3:1755497-1756540 REVERSE LENGTH=495
AT5G16620.1	2844.63	1757	1705	3779	3880	1550.47	1612.27	3956.43	4259.33	1.37725	0.130682	10.5389	5.71424e-26	1.63264e-24	| Symbols: PDE120, TIC40, ATTIC40 | hydroxyproline-rich glycoprotein family protein | chr5:5450696-5454535 FORWARD LENGTH=1735
AT3G17609.2	347.536	598	843	33	28	527.708	797.15	34.5494	30.7374	-4.34201	0.412085	-10.5367	5.85229e-26	1.67034e-24	| Symbols: HYH | HY5-homolog | chr3:6023866-6024698 FORWARD LENGTH=668
AT3G44310.1	476.921	883	891	141	126	779.208	842.539	147.62	138.318	-2.5034	0.237643	-10.5343	6.00213e-26	1.71133e-24	| Symbols: NIT1, ATNIT1, NITI | nitrilase 1 | chr3:15986864-15989103 FORWARD LENGTH=1340
AT1G73650.5	765.743	1382	1344	291	244	1219.55	1270.9	304.663	267.855	-2.12058	0.2014	-10.5292	6.33801e-26	1.80521e-24	NA
AT3G23880.1	466.59	104	91	688	882	91.7754	86.0505	720.303	968.229	3.24675	0.308434	10.5266	6.51631e-26	1.85407e-24	| Symbols: | F-box and associated interaction domains-containing protein | chr3:8621986-8623162 REVERSE LENGTH=1177
ATCG00440.1	1969.35	699	501	2822	3491	616.836	473.751	2954.5	3832.3	2.63722	0.250557	10.5254	6.59526e-26	1.87459e-24	| Symbols: NDHC | NADH:ubiquinone/plastoquinone oxidoreductase, chain 3 protein | chrC:50001-50363 REVERSE LENGTH=363
AT3G26900.3	1129.15	507	506	1600	1745	447.405	478.479	1675.12	1915.6	1.95548	0.186046	10.5107	7.70899e-26	2.18887e-24	| Symbols: SKL1, ATSKL1 | shikimate kinase like 1 | chr3:9911941-9914514 REVERSE LENGTH=1200
AT4G02130.1	1066.54	247	168	1513	2100	217.966	158.863	1584.04	2305.31	3.36674	0.32054	10.5033	8.33966e-26	2.36549e-24	| Symbols: GATL6, LGT10 | galacturonosyltransferase 6 | chr4:944367-947085 REVERSE LENGTH=1693
AT5G16990.1	1133.89	1988	1807	497	503	1754.32	1708.72	520.335	552.176	-1.69123	0.161094	-10.4984	8.78799e-26	2.49008e-24	| Symbols: | Zinc-binding dehydrogenase family protein | chr5:5581658-5584029 REVERSE LENGTH=1385
AT5G53970.1	1540.12	2696	3292	261	360	2379.1	3112.95	273.255	395.196	-3.03887	0.290062	-10.4766	1.1061e-25	3.13091e-24	| Symbols: | Tyrosine transaminase family protein | chr5:21910533-21912777 FORWARD LENGTH=1571
AT5G13630.1	25695	42614	47586	8485	10288	37605	44997.8	8883.39	11293.8	-2.03348	0.194201	-10.471	1.17349e-25	3.31823e-24	| Symbols: GUN5, CCH, CHLH, CCH1, ABAR | magnesium-chelatase subunit chlH, chloroplast, putative / Mg-protoporphyrin IX chelatase, putative (CHLH) | chr5:4387334-4392227 REVERSE LENGTH=4524
AT3G03440.1	484.931	977	1027	66	34	862.159	971.142	69.0989	37.324	-4.10406	0.392138	-10.4658	1.2397e-25	3.50184e-24	| Symbols: | ARM repeat superfamily protein | chr3:815644-818834 FORWARD LENGTH=1558
AT2G41380.1	244.924	452	579	14	17	398.87	547.508	14.6573	18.662	-4.82975	0.46151	-10.4651	1.24939e-25	3.52556e-24	| Symbols: | S-adenosyl-L-methionine-dependent methyltransferases superfamily protein | chr2:17251941-17253057 FORWARD LENGTH=1021
AT1G13270.1	598.803	242	242	931	891	213.554	228.838	974.713	978.109	2.14249	0.204812	10.4608	1.30807e-25	3.68735e-24	| Symbols: MAP1C, MAP1B | methionine aminopeptidase 1B | chr1:4544953-4547312 FORWARD LENGTH=1313
AT1G02280.2	567.75	133	146	841	1034	117.367	138.059	880.487	1135.09	2.98078	0.285223	10.4507	1.45484e-25	4.09687e-24	| Symbols: TOC33, ATTOC33, PPI1 | translocon at the outer envelope membrane of chloroplasts 33 | chr1:448469-450426 REVERSE LENGTH=1161
AT5G42760.1	324.019	606	713	36	45	534.768	674.22	37.6903	49.3994	-3.7965	0.363296	-10.4501	1.46295e-25	4.11549e-24	| Symbols: | Leucine carboxyl methyltransferase | chr5:17148923-17150286 FORWARD LENGTH=1258
AT4G16980.1	5837.17	1347	1137	7322	12224	1188.67	1075.16	7665.79	13419.1	3.21931	0.308106	10.4487	1.48522e-25	4.17386e-24	| Symbols: | arabinogalactan-protein family | chr4:9556978-9557812 FORWARD LENGTH=835
AT2G43710.1	7056.98	10899	11906	3524	3336	9617.88	11258.4	3689.46	3662.15	-1.5057	0.14415	-10.4453	1.53892e-25	4.32034e-24	| Symbols: SSI2, FAB2 | Plant stearoyl-acyl-carrier-protein desaturase family protein | chr2:18119956-18122889 FORWARD LENGTH=1751
AT3G60290.1	314.621	64	58	605	468	56.4771	54.8454	633.406	513.754	3.3652	0.322176	10.4452	1.54138e-25	4.3228e-24	| Symbols: | 2-oxoglutarate (2OG) and Fe(II)-dependent oxygenase superfamily protein | chr3:22282627-22284556 FORWARD LENGTH=1251
AT4G28025.2	502.874	173	173	772	808	152.665	163.591	808.247	886.994	2.4226	0.23198	10.4431	1.57536e-25	4.4136e-24	| Symbols: | unknown protein. | chr4:13935610-13937433 REVERSE LENGTH=739
AT3G52340.7	226.396	491	477	14	6	433.286	451.056	14.6573	6.58659	-5.37208	0.514476	-10.4418	1.59678e-25	4.46901e-24	NA
AT5G06290.1	2265.61	696	688	3041	4203	614.189	650.58	3183.78	4613.91	2.62418	0.251434	10.4368	1.68307e-25	4.70572e-24	| Symbols: 2-Cys Prx B, 2CPB | 2-cysteine peroxiredoxin B | chr5:1919213-1921425 FORWARD LENGTH=1203
AT1G21830.1	600.01	148	95	940	1089	130.603	89.833	984.135	1195.47	3.30408	0.316689	10.4332	1.74873e-25	4.88433e-24	| Symbols: | unknown protein; CONTAINS InterPro DOMAIN/s: Protein of unknown function DUF740 (InterPro:IPR008004); BEST Arabidopsis thaliana protein match is: unknown protein (TAIR:AT1G44608.1); Has 49 Blast hits to 49 proteins in 12 species: Archae - 0; Bacteria - 0; Metazoa - 0; Fungi - 0; Plants - 49; Viruses - 0; Other Eukaryotes - 0 (source: NCBI BLink). | chr1:7661118-7662608 REVERSE LENGTH…
AT1G56220.4	1921.1	469	380	2534	3879	413.872	359.332	2652.98	4258.23	3.15978	0.302892	10.432	1.77049e-25	4.94007e-24	| Symbols: | Dormancy/auxin associated family protein | chr1:21043349-21044738 FORWARD LENGTH=752
AT3G16250.1	755.638	207	184	1070	1408	182.668	173.992	1120.24	1545.65	2.90171	0.278281	10.4273	1.86186e-25	5.18971e-24	| Symbols: NDF4 | NDH-dependent cyclic electron flow 1 | chr3:5506931-5508414 REVERSE LENGTH=869
AT3G25860.1	1315.78	450	361	1843	2364	397.105	341.365	1929.53	2595.12	2.61482	0.250824	10.4249	1.90873e-25	5.31495e-24	| Symbols: LTA2, PLE2 | 2-oxoacid dehydrogenases acyltransferase family protein | chr3:9460560-9462787 FORWARD LENGTH=1717
AT4G16490.1	4818.29	7503	8183	2365	2221	6621.06	7737.93	2476.04	2438.14	-1.54687	0.148405	-10.4233	1.94084e-25	5.39887e-24	| Symbols: | ARM repeat superfamily protein | chr4:9293543-9295625 REVERSE LENGTH=1862
AT5G42520.1	1744.46	1042	952	2555	2262	919.518	900.221	2674.96	2483.15	1.50311	0.144248	10.4203	2.00272e-25	5.56537e-24	| Symbols: BPC6, BBR/BPC6, ATBPC6 | basic pentacysteine 6 | chr5:17000259-17002607 FORWARD LENGTH=1433
AT1G17860.1	675.194	156	202	1170	1045	137.663	191.013	1224.93	1147.16	2.85263	0.273832	10.4175	2.0641e-25	5.73013e-24	| Symbols: | Kunitz family trypsin and protease inhibitor protein | chr1:6149301-6150038 FORWARD LENGTH=738
AT1G58200.1	851.21	413	364	1338	1180	364.454	344.202	1400.82	1295.36	1.92762	0.185049	10.4168	2.07809e-25	5.76313e-24	| Symbols: MSL3 | MSCS-like 3 | chr1:21548187-21553085 REVERSE LENGTH=2517
AT2G19810.1	2619.32	5914	4040	603	735	5218.84	3820.27	631.312	806.857	-2.65219	0.254992	-10.4011	2.45133e-25	6.79135e-24	| Symbols: | CCCH-type zinc finger family protein | chr2:8550313-8551858 FORWARD LENGTH=1546
AT3G61420.1	422.039	777	821	108	103	685.668	776.346	113.071	113.07	-2.69253	0.259037	-10.3944	2.62984e-25	7.27856e-24	| Symbols: | BSD domain (BTF2-like transcription factors, Synapse-associated proteins and DOS2-like proteins) | chr3:22727040-22731954 REVERSE LENGTH=2129
AT1G01060.8	3539.16	7263	8193	0	0	6409.27	7747.39	0	0	-15.1314	1.45623	-10.3908	2.73028e-25	7.54892e-24	NA
AT2G04700.1	208.543	432	428	23	22	381.221	404.721	24.0799	24.1508	-4.02635	0.38762	-10.3874	2.83067e-25	7.81858e-24	| Symbols: | ferredoxin thioredoxin reductase catalytic beta chain family protein | chr2:1646807-1648560 FORWARD LENGTH=810
AT3G02540.1	2589.83	1679	1634	3532	3311	1481.64	1545.13	3697.84	3634.7	1.27663	0.122904	10.3872	2.83486e-25	7.82228e-24	| Symbols: RAD23-3, RAD23C | Rad23 UV excision repair protein family | chr3:532808-536342 REVERSE LENGTH=1738
AT4G05330.1	316.042	33	18	485	647	29.121	17.021	507.772	710.254	4.71783	0.454372	10.3832	2.95746e-25	8.15235e-24	| Symbols: AGD13 | ARF-GAP domain 13 | chr4:2720561-2723125 REVERSE LENGTH=1322
AT3G48360.1	3025.83	0	0	5176	6089	0	0	5419.03	6684.29	15.1363	1.4579	10.3823	2.98623e-25	8.22339e-24	| Symbols: BT2, ATBT2 | BTB and TAZ domain protein 2 | chr3:17908192-17910525 REVERSE LENGTH=1439
AT3G45770.1	1924.41	1206	1162	2642	2522	1064.24	1098.8	2766.05	2768.56	1.3555	0.130619	10.3775	3.13875e-25	8.63472e-24	| Symbols: | Polyketide synthase, enoylreductase family protein | chr3:16805562-16807856 REVERSE LENGTH=1401
AT4G34620.1	11416.3	5516	4710	15080	18725	4867.62	4453.82	15788	20555.7	1.96304	0.189316	10.3691	3.42642e-25	9.41664e-24	| Symbols: SSR16 | small subunit ribosomal protein 16 | chr4:16534855-16536171 REVERSE LENGTH=650
AT5G53730.1	679.429	256	263	1008	1082	225.909	248.696	1055.33	1187.78	2.241	0.216208	10.365	3.57794e-25	9.82319e-24	| Symbols: | Late embryogenesis abundant (LEA) hydroxyproline-rich glycoprotein family | chr5:21807974-21808810 REVERSE LENGTH=837
AT4G21910.2	869.294	2121	1447	85	135	1871.69	1368.3	88.991	148.198	-3.77309	0.364124	-10.3621	3.68771e-25	1.01144e-23	| Symbols: | MATE efflux family protein | chr4:11625362-11629337 REVERSE LENGTH=1994
AT3G01550.1	368.546	717	835	16	32	632.72	789.585	16.7512	35.1285	-4.78094	0.461397	-10.3619	3.69673e-25	1.01291e-23	| Symbols: ATPPT2, PPT2 | phosphoenolpyruvate (pep)/phosphate translocator 2 | chr3:216807-219054 REVERSE LENGTH=1490
AT5G21020.2	9214.67	15514	13175	4946	5039	13690.4	12458.4	5178.23	5531.64	-1.28786	0.124345	-10.3572	3.88301e-25	1.06288e-23	| Symbols: | unknown protein; FUNCTIONS IN: molecular_function unknown; INVOLVED IN: biological_process unknown; LOCATED IN: endomembrane system; Has 35333 Blast hits to 34131 proteins in 2444 species: Archae - 798; Bacteria - 22429; Metazoa - 974; Fungi - 991; Plants - 531; Viruses - 0; Other Eukaryotes - 9610 (source: NCBI BLink). | chr5:7138762-7139661 FORWARD LENGTH=900
AT3G51330.2	279.631	6	0	495	542	5.29473	0	518.241	594.989	7.6776	0.741421	10.3552	3.96156e-25	1.0833e-23	NA
AT5G64170.1	3269.59	7073	7230	0	0	6241.61	6836.76	0	0	-15.0172	1.45193	-10.3429	4.50806e-25	1.23151e-23	| Symbols: | dentin sialophosphoprotein-related | chr5:25672466-25676746 REVERSE LENGTH=2460
AT3G51240.2	961.294	2036	2164	0	2	1796.68	2046.3	0	2.19553	-10.8071	1.04511	-10.3407	4.61377e-25	1.25914e-23	| Symbols: F3H | flavanone 3-hydroxylase | chr3:19025192-19026872 FORWARD LENGTH=1356
AT1G32380.1	255.939	540	498	32	39	476.526	470.914	33.5025	42.8128	-3.63562	0.351645	-10.3389	4.70002e-25	1.2814e-23	| Symbols: PRS2 | phosphoribosyl pyrophosphate (PRPP) synthase 2 | chr1:11681752-11684478 FORWARD LENGTH=1733
AT5G45800.1	1100.93	1967	1780	496	424	1735.79	1683.19	519.288	465.452	-1.79551	0.173687	-10.3376	4.7629e-25	1.29725e-23	| Symbols: MEE62 | Leucine-rich repeat protein kinase family protein | chr5:18575536-18579107 REVERSE LENGTH=2365
AT2G41100.1	8276.09	1245	2098	15466	12598	1098.66	1983.89	16192.2	13829.6	3.28399	0.317778	10.3342	4.93318e-25	1.34229e-23	| Symbols: TCH3, ATCAL4 | Calcium-binding EF hand family protein | chr2:17138073-17139610 FORWARD LENGTH=1237
AT1G01420.2	287.042	647	515	39	45	570.949	486.989	40.8311	49.3994	-3.55278	0.343961	-10.329	5.20867e-25	1.41585e-23	NA
AT4G32480.1	471.463	19	37	675	1027	16.7667	34.9876	706.693	1127.4	5.15171	0.499062	10.3228	5.55824e-25	1.50937e-23	| Symbols: | Protein of unknown function (DUF506) | chr4:15676404-15677973 FORWARD LENGTH=1145
AT4G37830.1	3463.65	2405	2216	4503	4484	2122.31	2095.47	4714.43	4922.38	1.19202	0.115517	10.319	5.77929e-25	1.56785e-23	| Symbols: | cytochrome c oxidase-related | chr4:17787479-17788834 REVERSE LENGTH=574
AT5G42900.3	365.625	45	20	673	637	39.7105	18.9122	704.599	699.276	4.57681	0.444396	10.2989	7.12409e-25	1.93076e-23	| Symbols: | cold regulated gene 27 | chr5:17198117-17199793 REVERSE LENGTH=1068
AT2G34720.2	197.871	421	434	6	3	371.514	410.395	6.28171	3.2933	-6.3434	0.615947	-10.2986	7.14869e-25	1.93551e-23	NA
AT1G21930.1	591.136	244	218	885	926	215.319	206.143	926.553	1016.53	2.20459	0.214097	10.2972	7.25665e-25	1.96281e-23	| Symbols: | unknown protein; BEST Arabidopsis thaliana protein match is: unknown protein (TAIR:AT3G42150.3); Has 43 Blast hits to 43 proteins in 13 species: Archae - 0; Bacteria - 0; Metazoa - 0; Fungi - 0; Plants - 43; Viruses - 0; Other Eukaryotes - 0 (source: NCBI BLink). | chr1:7712898-7714443 FORWARD LENGTH=532
AT1G20640.1	684.022	1195	1497	145	104	1054.53	1415.58	151.808	114.168	-3.21431	0.312219	-10.2951	7.41622e-25	2.00399e-23	| Symbols: | Plant regulator RWP-RK family protein | chr1:7154560-7158218 FORWARD LENGTH=3068
AT3G01180.1	1796.33	2875	3880	452	461	2537.06	3668.97	473.223	506.07	-2.66385	0.258922	-10.2882	7.96392e-25	2.14775e-23	| Symbols: AtSS2, SS2 | starch synthase 2 | chr3:62245-65845 REVERSE LENGTH=2757
AT2G31110.2	954.398	1836	1730	227	295	1620.19	1635.91	237.658	323.841	-2.53643	0.246537	-10.2882	7.96254e-25	2.14775e-23	| Symbols: | Plant protein of unknown function (DUF828) | chr2:13258329-13262099 REVERSE LENGTH=1316
AT4G37460.1	2079.45	3335	3456	1034	933	2942.99	3268.03	1082.55	1024.22	-1.55964	0.151658	-10.284	8.32336e-25	2.24248e-23	| Symbols: SRFR1 | Tetratricopeptide repeat (TPR)-like superfamily protein | chr4:17608378-17615776 REVERSE LENGTH=3646
AT5G52440.1	3280.7	1662	1751	4455	4861	1466.64	1655.76	4664.17	5336.24	1.67943	0.163426	10.2764	9.00358e-25	2.42105e-23	| Symbols: HCF106 | Bacterial sec-independent translocation protein mttA/Hcf106 | chr5:21286760-21288904 FORWARD LENGTH=1210
AT2G36850.1	2469.65	3899	3925	1327	1218	3440.69	3711.52	1389.31	1337.08	-1.39129	0.135387	-10.2764	9.00381e-25	2.42105e-23	| Symbols: ATGSL08, GSL8, GSL08, ATGSL8, CHOR | glucan synthase-like 8 | chr2:15454697-15469889 REVERSE LENGTH=6176
AT5G32450.1	2194.05	1241	1154	2939	3200	1095.13	1091.23	3076.99	3512.85	1.59164	0.154917	10.2742	9.21333e-25	2.47495e-23	| Symbols: | RNA binding (RRM/RBD/RNP motifs) family protein | chr5:12079611-12081573 FORWARD LENGTH=1156
AT2G26080.1	14706.1	23054	26877	5890	6284	20344.1	25415.2	6166.55	6898.36	-1.80837	0.176112	-10.2683	9.78876e-25	2.62695e-23	| Symbols: AtGLDP2, GLDP2 | glycine decarboxylase P-protein 2 | chr2:11109003-11113828 REVERSE LENGTH=3504
AT4G25290.1	430.39	821	843	84	102	724.496	797.15	87.944	111.972	-2.92909	0.285314	-10.2662	1.00068e-24	2.68283e-23	| Symbols: | DNA photolyases;DNA photolyases | chr4:12941242-12944994 REVERSE LENGTH=2323
AT2G26500.3	1167.65	108	35	1973	2256	95.3052	33.0964	2065.64	2476.56	5.14196	0.501347	10.2563	1.10884e-24	2.96992e-23	| Symbols: | cytochrome b6f complex subunit (petM), putative | chr2:11270136-11270874 FORWARD LENGTH=547
AT5G38410.2	241.993	18	26	391	472	15.8842	24.5859	409.358	518.145	4.52253	0.441055	10.2539	1.13696e-24	3.04226e-23	| Symbols: | Ribulose bisphosphate carboxylase (small chain) family protein | chr5:15377173-15378416 REVERSE LENGTH=963
AT1G16410.1	4671.25	6399	12503	562	571	5646.83	11823	588.387	626.824	-3.84558	0.375122	-10.2516	1.16454e-24	3.11301e-23	| Symbols: CYP79F1, BUS1, SPS1 | cytochrome p450 79f1 | chr1:5608807-5611426 FORWARD LENGTH=1980
AT1G66430.1	439.224	67	64	617	903	59.1245	60.5191	645.97	991.282	3.77442	0.368398	10.2455	1.23994e-24	3.31135e-23	| Symbols: | pfkB-like carbohydrate kinase family protein | chr1:24778271-24780629 FORWARD LENGTH=1520
AT3G14600.1	1482.23	694	534	2138	2344	612.424	504.956	2238.38	2573.16	2.10595	0.205588	10.2436	1.26478e-24	3.37438e-23	| Symbols: | Ribosomal protein L18ae/LX family protein | chr3:4910697-4912173 FORWARD LENGTH=853
AT3G58610.2	5101.9	3365	3265	6575	6802	2969.46	3087.42	6883.71	7467	1.24449	0.121505	10.2423	1.28142e-24	3.41546e-23	| Symbols: | ketol-acid reductoisomerase | chr3:21671434-21674800 FORWARD LENGTH=1986
AT5G46840.1	1601.61	894	741	2248	2335	788.915	700.697	2353.55	2563.28	1.72249	0.168286	10.2355	1.37553e-24	3.66273e-23	| Symbols: | RNA-binding (RRM/RBD/RNP motifs) family protein | chr5:19005601-19007770 FORWARD LENGTH=1717
AT5G16030.4	1275.71	356	205	2039	2241	314.154	193.85	2134.74	2460.09	3.17619	0.310317	10.2353	1.37778e-24	3.66517e-23	NA
AT3G11700.1	3132.55	1378	1568	4431	4730	1216.02	1482.72	4639.05	5192.43	1.8653	0.182313	10.2313	1.436e-24	3.81633e-23	| Symbols: FLA18 | FASCICLIN-like arabinogalactan protein 18 precursor | chr3:3698839-3701493 FORWARD LENGTH=1970
AT1G27310.1	1652.84	1003	930	2243	2276	885.103	879.418	2348.31	2498.51	1.4577	0.142515	10.2284	1.47934e-24	3.92771e-23	| Symbols: NTF2A | nuclear transport factor 2A | chr1:9484316-9485896 REVERSE LENGTH=774
AT1G70000.1	232.15	598	398	14	9	527.708	376.353	14.6573	9.87989	-5.20011	0.508415	-10.2281	1.48448e-24	3.93754e-23	| Symbols: | myb-like transcription factor family protein | chr1:26363278-26364699 REVERSE LENGTH=1246
AT1G12910.1	915.336	423	360	1315	1431	373.279	340.42	1376.74	1570.9	2.0458	0.200049	10.2265	1.50948e-24	3.99997e-23	| Symbols: ATAN11, LWD1 | Transducin/WD40 repeat-like superfamily protein | chr1:4394897-4396291 REVERSE LENGTH=1395
AT4G15530.1	892.136	1358	2343	90	55	1198.37	2215.57	94.2257	60.3771	-4.46365	0.436612	-10.2234	1.55825e-24	4.12522e-23	| Symbols: PPDK | pyruvate orthophosphate dikinase | chr4:8864828-8870967 REVERSE LENGTH=2990
AT3G51910.1	259.045	41	37	517	386	36.1807	34.9876	541.274	423.737	3.76113	0.367906	10.2231	1.56285e-24	4.1334e-23	| Symbols: AT-HSFA7A, HSFA7A | heat shock transcription factor A7A | chr3:19265294-19266619 FORWARD LENGTH=819
AT2G03350.1	424.514	101	106	641	763	89.128	100.235	671.097	837.595	2.99455	0.292924	10.223	1.5649e-24	4.13484e-23	| Symbols: | Protein of unknown function, DUF538 | chr2:1019579-1021186 REVERSE LENGTH=809
AT3G60600.1	2913.43	1914	1614	4084	3792	1689.02	1526.22	4275.75	4162.73	1.39191	0.136239	10.2167	1.66974e-24	4.40761e-23	| Symbols: VAP27-1, VAP, (AT)VAP, VAP27 | vesicle associated protein | chr3:22400395-22402702 FORWARD LENGTH=1207
AT1G68830.1	3962.15	6215	7044	1740	1714	5484.46	6660.88	1821.7	1881.57	-1.7135	0.167734	-10.2156	1.68858e-24	4.45303e-23	| Symbols: STN7 | STT7 homolog STN7 | chr1:25872445-25875550 REVERSE LENGTH=1975
AT4G27830.2	701.925	1242	1262	234	249	1096.01	1193.36	244.987	273.344	-2.14326	0.209857	-10.2129	1.73511e-24	4.57135e-23	NA
AT3G15520.3	369.176	56	72	580	685	49.4175	68.0839	607.232	751.969	3.53381	0.346027	10.2125	1.74286e-24	4.58736e-23	NA
AT1G49500.1	2577.88	0	0	4360	5235	0	0	4564.71	5746.8	14.9051	1.45976	10.2107	1.77612e-24	4.6704e-23	| Symbols: | unknown protein; FUNCTIONS IN: molecular_function unknown; INVOLVED IN: biological_process unknown; LOCATED IN: endomembrane system; EXPRESSED IN: 19 plant structures; EXPRESSED DURING: 10 growth stages; BEST Arabidopsis thaliana protein match is: unknown protein (TAIR:AT3G19030.1); Has 24 Blast hits to 24 proteins in 2 species: Archae - 0; Bacteria - 0; Metazoa - 0; Fungi - 0; Plant…
ATCG01240.1	938.993	439	371	1534	1286	387.398	350.821	1606.03	1411.73	2.03113	0.198995	10.2069	1.84606e-24	4.84501e-23	| Symbols: RPS7.2 | ribosomal protein S7 | chrC:140704-141171 FORWARD LENGTH=468
ATCG00900.1	938.993	439	371	1534	1286	387.398	350.821	1606.03	1411.73	2.03113	0.198995	10.2069	1.84606e-24	4.84501e-23	| Symbols: RPS7.1, RPS7 | Ribosomal protein S7p/S5e family protein | chrC:97478-97945 REVERSE LENGTH=468
AT2G26800.4	205.572	433	426	21	14	382.103	402.83	21.986	15.3687	-4.39018	0.430505	-10.1977	2.02926e-24	5.32074e-23	NA
AT1G48210.7	456.254	53	27	1002	641	46.7701	25.5315	1049.05	703.668	4.59615	0.450758	10.1965	2.05559e-24	5.38464e-23	NA
AT1G78580.4	1057.46	1838	1713	452	469	1621.95	1619.83	473.223	514.852	-1.71431	0.168306	-10.1857	2.29659e-24	6.01017e-23	NA
AT3G44310.3	12159.4	18496	26835	3390	3089	16321.9	25375.5	3549.17	3391	-2.58689	0.25398	-10.1854	2.30358e-24	6.02272e-23	| Symbols: NIT1, ATNIT1, NITI | nitrilase 1 | chr3:15986864-15989025 FORWARD LENGTH=1180
AT3G16150.1	421.016	1288	555	8	13	1136.6	524.814	8.37562	14.2709	-6.20088	0.609161	-10.1794	2.45111e-24	6.40233e-23	| Symbols: | N-terminal nucleophile aminohydrolases (Ntn hydrolases) superfamily protein | chr3:5471735-5473276 FORWARD LENGTH=1280
AT4G27300.1	6488.13	12224	13609	1425	733	10787.1	12868.8	1491.91	804.662	-3.36446	0.330618	-10.1763	2.5303e-24	6.60288e-23	| Symbols: | S-locus lectin protein kinase family protein | chr4:13669308-13672348 REVERSE LENGTH=2448
AT1G01040.1	802.082	1363	1537	260	255	1202.79	1453.4	272.208	279.93	-2.26619	0.222705	-10.1757	2.54449e-24	6.63358e-23	| Symbols: DCL1, CAF, SUS1, SIN1, ASU1, EMB76, EMB60, ATDCL1 | dicer-like 1 | chr1:23146-31227 FORWARD LENGTH=6251
AT5G59570.1	160.981	5	5	297	295	4.41228	4.72805	310.945	323.841	6.11911	0.60144	10.1741	2.58769e-24	6.7398e-23	| Symbols: | Homeodomain-like superfamily protein | chr5:24003888-24005512 FORWARD LENGTH=1451
AT3G52150.2	1164.41	515	436	1636	1893	454.465	412.286	1712.81	2078.07	2.12852	0.209213	10.1739	2.59254e-24	6.74601e-23	| Symbols: | RNA-binding (RRM/RBD/RNP motifs) family protein | chr3:19342024-19343448 FORWARD LENGTH=1064
AT4G34790.1	239.588	2	3	393	494	1.76491	2.83683	411.452	542.296	7.70496	0.757582	10.1705	2.68648e-24	6.98383e-23	| Symbols: | SAUR-like auxin-responsive protein family | chr4:16594469-16595153 FORWARD LENGTH=685
AT4G02520.1	25798.8	3559	2503	65079	26921	3140.66	2366.86	68134.6	29552.9	4.14867	0.407981	10.1688	2.73269e-24	7.09722e-23	| Symbols: ATGSTF2, ATPM24.1, ATPM24, GST2, GSTF2 | glutathione S-transferase PHI 2 | chr4:1110452-1111660 REVERSE LENGTH=989
AT1G80530.1	839.1	1665	1329	297	291	1469.29	1256.72	310.945	319.45	-2.11267	0.207776	-10.168	2.75507e-24	7.14857e-23	| Symbols: | Major facilitator superfamily protein | chr1:30277952-30280324 REVERSE LENGTH=2035
AT1G78290.3	402.759	786	812	59	80	693.61	767.836	61.7702	87.8212	-3.28973	0.323613	-10.1656	2.82289e-24	7.31762e-23	| Symbols: | Protein kinase superfamily protein | chr1:29457205-29459400 REVERSE LENGTH=1428
AT4G32210.1	489.311	115	129	921	701	101.482	121.984	964.243	769.533	2.95677	0.29096	10.1621	2.92695e-24	7.58019e-23	| Symbols: SDH3-2 | succinate dehydrogenase 3-2 | chr4:15556415-15558125 REVERSE LENGTH=1043
AT1G59700.1	1240.08	2139	2345	451	349	1887.57	2217.46	472.176	383.12	-2.26246	0.222646	-10.1617	2.93974e-24	7.60613e-23	| Symbols: ATGSTU16, GSTU16 | glutathione S-transferase TAU 16 | chr1:21936296-21937959 FORWARD LENGTH=1064
AT3G60300.1	4778.64	2690	1997	6943	6908	2373.8	1888.38	7268.99	7583.36	1.80086	0.177346	10.1545	3.16402e-24	8.1787e-23	| Symbols: | RWD domain-containing protein | chr3:22285311-22287479 FORWARD LENGTH=1258
AT3G23530.1	678.339	116	57	1094	1286	102.365	53.8998	1145.37	1411.73	4.03017	0.396925	10.1535	3.19691e-24	8.25593e-23	| Symbols: | Cyclopropane-fatty-acyl-phospholipid synthase | chr3:8436671-8442846 FORWARD LENGTH=3177
AT4G36410.1	458.747	89	54	918	678	78.5385	51.063	961.102	744.285	3.71594	0.366104	10.15	3.3153e-24	8.5536e-23	| Symbols: UBC17 | ubiquitin-conjugating enzyme 17 | chr4:17201922-17202988 FORWARD LENGTH=631
AT3G32980.1	246.657	4	12	514	395	3.52982	11.3473	538.134	433.617	6.04361	0.595464	10.1494	3.33359e-24	8.59269e-23	| Symbols: | Peroxidase superfamily protein | chr3:13526097-13529997 REVERSE LENGTH=1414
AT3G23760.1	647.092	134	77	998	1232	118.249	72.812	1044.86	1352.45	3.64754	0.359559	10.1445	3.50615e-24	9.029e-23	| Symbols: | FUNCTIONS IN: molecular_function unknown; INVOLVED IN: biological_process unknown; LOCATED IN: vacuole; EXPRESSED IN: 20 plant structures; EXPRESSED DURING: 13 growth stages; BEST Arabidopsis thaliana protein match is: transferases, transferring glycosyl groups (TAIR:AT4G14100.1); Has 108 Blast hits to 104 proteins in 19 species: Archae - 0; Bacteria - 0; Metazoa - 8; Fungi - 0; Plan…
AT2G37025.1	361.261	0	3	718	629	0	2.83683	751.712	690.494	9.03707	0.89093	10.1434	3.5452e-24	9.12098e-23	| Symbols: TRFL8 | TRF-like 8 | chr2:15549052-15552105 FORWARD LENGTH=1589
AT1G70300.1	454.207	805	955	102	88	710.377	903.058	106.789	96.6033	-2.98722	0.294513	-10.1429	3.56239e-24	9.15661e-23	| Symbols: KUP6 | K+ uptake permease 6 | chr1:26477880-26481630 REVERSE LENGTH=2859
AT3G28320.1	357.799	1	2	730	605	0.882455	1.89122	764.275	664.148	9.02552	0.88994	10.1417	3.60708e-24	9.26279e-23	| Symbols: | Protein of unknown function (DUF677) | chr3:10581704-10583000 FORWARD LENGTH=1297
AT1G80130.1	12827.2	31666	24504	143	40	27943.8	23171.2	149.714	43.9106	-8.04366	0.793476	-10.1372	3.77581e-24	9.67126e-23	| Symbols: | Tetratricopeptide repeat (TPR)-like superfamily protein | chr1:30140961-30142646 REVERSE LENGTH=1375
AT3G44480.4	781.676	1299	1707	181	161	1146.31	1614.16	189.498	176.74	-2.91374	0.28743	-10.1372	3.77673e-24	9.67126e-23	NA
AT3G11780.1	1938.07	660	823	3167	2802	582.421	778.237	3315.7	3075.94	2.23231	0.220207	10.1373	3.77358e-24	9.67126e-23	| Symbols: | MD-2-related lipid recognition domain-containing protein / ML domain-containing protein | chr3:3724134-3725592 REVERSE LENGTH=770
AT1G49230.1	192.285	20	13	381	310	17.6491	12.2929	398.889	340.307	4.62162	0.455936	10.1365	3.80316e-24	9.72983e-23	| Symbols: | RING/U-box superfamily protein | chr1:18209261-18210128 FORWARD LENGTH=868
AT4G34730.1	628.835	1148	1104	205	222	1013.06	1043.95	214.625	243.704	-2.16649	0.213973	-10.1251	4.27751e-24	1.09332e-22	| Symbols: | ribosome-binding factor A family protein | chr4:16569396-16573680 REVERSE LENGTH=1540
AT1G51570.1	2160.59	1338	1241	2871	2990	1180.73	1173.5	3005.8	3282.32	1.41731	0.140004	10.1234	4.35246e-24	1.11144e-22	| Symbols: | Calcium-dependent lipid-binding (CaLB domain) plant phosphoribosyltransferase family protein | chr1:19122170-19124688 REVERSE LENGTH=2519
AT3G61990.1	312.738	624	671	23	38	550.652	634.505	24.0799	41.7151	-4.17395	0.412379	-10.1217	4.4288e-24	1.12988e-22	| Symbols: OMTF3 | S-adenosyl-L-methionine-dependent methyltransferases superfamily protein | chr3:22957054-22958995 REVERSE LENGTH=1222
AT5G03380.2	2214.96	3692	3888	998	802	3258.03	3676.53	1044.86	880.408	-1.8485	0.182715	-10.1169	4.6513e-24	1.18554e-22	| Symbols: | Heavy metal transport/detoxification superfamily protein | chr5:832104-834289 REVERSE LENGTH=1555
AT5G63780.1	668.607	255	266	991	1057	225.026	251.532	1037.53	1160.34	2.20573	0.218089	10.1139	4.7929e-24	1.2205e-22	| Symbols: SHA1 | RING/FYVE/PHD zinc finger superfamily protein | chr5:25523845-25526593 FORWARD LENGTH=1691
AT4G20870.1	844.129	163	99	1199	1716	143.84	93.6154	1255.3	1883.77	3.72335	0.368211	10.112	4.88845e-24	1.24367e-22	| Symbols: FAH2, ATFAH2 | fatty acid hydroxylase 2 | chr4:11174450-11176881 REVERSE LENGTH=1102
AT1G02610.1	455.065	118	106	670	833	104.13	100.235	701.458	914.438	2.98278	0.295007	10.1108	4.94536e-24	1.25698e-22	| Symbols: | RING/FYVE/PHD zinc finger superfamily protein | chr1:553050-555994 REVERSE LENGTH=937
AT5G10540.1	1259.44	597	628	1788	1863	526.826	593.843	1871.95	2045.14	1.80567	0.178648	10.1074	5.12238e-24	1.30077e-22	| Symbols: | Zincin-like metalloproteases family protein | chr5:3328065-3334971 FORWARD LENGTH=2852
AT5G21100.1	3570.27	6629	6444	917	1255	5849.8	6093.51	960.055	1377.7	-2.35322	0.232834	-10.1069	5.15103e-24	1.30684e-22	| Symbols: | Plant L-ascorbate oxidase | chr5:7168184-7170928 FORWARD LENGTH=2059
AT3G10770.1	2697.8	1649	1319	3815	3730	1455.17	1247.26	3994.12	4094.66	1.58144	0.156475	10.1067	5.16029e-24	1.30797e-22	| Symbols: | Single-stranded nucleic acid binding R3H protein | chr3:3372264-3374271 REVERSE LENGTH=1444
AT1G10155.1	1411.24	2328	2267	712	639	2054.36	2143.7	745.43	701.472	-1.53658	0.152052	-10.1056	5.21793e-24	1.32136e-22	| Symbols: ATPP2-A10, PP2-A10 | phloem protein 2-A10 | chr1:3327637-3328448 REVERSE LENGTH=555
AT3G15880.1	1505.05	2443	2598	685	629	2155.84	2456.7	717.162	690.494	-1.7121	0.169652	-10.0918	6.0058e-24	1.51947e-22	| Symbols: WSIP2, TPR4 | WUS-interacting protein 2 | chr3:5364518-5372289 REVERSE LENGTH=3870
AT3G62410.1	4303.27	1650	1931	5998	6970	1456.05	1825.97	6279.62	7651.42	2.08577	0.206895	10.0813	6.6845e-24	1.68962e-22	| Symbols: CP12-2, CP12 | CP12 domain-containing protein 2 | chr3:23090944-23091566 FORWARD LENGTH=623
AT1G71340.1	2759.64	5607	4741	619	874	4947.93	4483.14	648.064	959.447	-2.55289	0.253262	-10.08	6.7713e-24	1.70999e-22	| Symbols: | PLC-like phosphodiesterases superfamily protein | chr1:26885170-26888338 REVERSE LENGTH=2390
AT5G02150.1	409.729	87	50	714	699	76.7736	47.2805	747.524	767.338	3.60758	0.357938	10.0788	6.857e-24	1.73004e-22	| Symbols: Fes1C | Fes1C | chr5:424291-426079 REVERSE LENGTH=1176
AT2G42380.2	198.135	17	9	334	382	15.0017	8.51049	349.682	419.346	5.02467	0.498631	10.0769	6.98776e-24	1.7614e-22	| Symbols: ATBZIP34, BZIP34 | Basic-leucine zipper (bZIP) transcription factor family protein | chr2:17646900-17648945 REVERSE LENGTH=1556
AT5G64940.2	2655.12	4472	5359	658	836	3946.34	5067.53	688.895	917.732	-2.48828	0.247052	-10.0719	7.35334e-24	1.85185e-22	| Symbols: ATATH13, ATH13 | ABC2 homolog 13 | chr5:25948973-25953823 FORWARD LENGTH=2782
AT3G44670.2	783.697	1392	1682	178	118	1228.38	1590.52	186.358	129.536	-3.15669	0.313589	-10.0663	7.7815e-24	1.95661e-22	| Symbols: | Disease resistance protein (TIR-NBS-LRR class) family | chr3:16216945-16221617 FORWARD LENGTH=4149
AT5G58250.1	2133.77	1122	1036	2860	3253	990.115	979.652	2994.28	3571.03	1.73675	0.172531	10.0663	7.78361e-24	1.95661e-22	| Symbols: | unknown protein; FUNCTIONS IN: molecular_function unknown; INVOLVED IN: biological_process unknown; LOCATED IN: thylakoid, chloroplast; EXPRESSED IN: 22 plant structures; EXPRESSED DURING: 14 growth stages; CONTAINS InterPro DOMAIN/s: Protein of unknown function DUF2488 (InterPro:IPR019616); Has 1807 Blast hits to 1807 proteins in 277 species: Archae - 0; Bacteria - 0; Metazoa - 736;…
AT5G14640.2	806.289	1597	1684	139	71	1409.28	1592.41	145.526	77.9413	-3.74621	0.372277	-10.063	8.05447e-24	2.02285e-22	NA
AT5G07690.1	283.213	448	764	6	8	395.34	722.446	6.28171	8.78212	-6.21639	0.61797	-10.0594	8.35342e-24	2.096e-22	| Symbols: MYB29, ATMYB29, PMG2 | myb domain protein 29 | chr5:2446764-2448543 FORWARD LENGTH=1595
AT2G34490.1	342.719	563	872	20	26	496.822	824.572	20.939	28.5419	-4.74063	0.471487	-10.0546	8.76478e-24	2.19721e-22	| Symbols: CYP710A2 | cytochrome P450, family 710, subfamily A, polypeptide 2 | chr2:14535645-14537432 REVERSE LENGTH=1788
AT1G14740.1	3627.96	1538	1797	5786	4917	1357.22	1699.26	6057.67	5397.71	1.9063	0.189605	10.054	8.81998e-24	2.20903e-22	| Symbols: | Protein of unknown function (DUF1423) | chr1:5075213-5077791 REVERSE LENGTH=2498
AT2G29970.1	1650.7	2822	2863	733	581	2490.29	2707.28	767.416	637.802	-1.88672	0.187686	-10.0526	8.95106e-24	2.23981e-22	| Symbols: | Double Clp-N motif-containing P-loop nucleoside triphosphate hydrolases superfamily protein | chr2:12776386-12779938 FORWARD LENGTH=3378
AT3G24506.1	617.826	260	255	917	948	229.438	241.131	960.055	1040.68	2.08819	0.207731	10.0524	8.96668e-24	2.24167e-22	| Symbols: | unknown protein; FUNCTIONS IN: molecular_function unknown; INVOLVED IN: biological_process unknown; LOCATED IN: chloroplast; EXPRESSED IN: 22 plant structures; EXPRESSED DURING: 14 growth stages; BEST Arabidopsis thaliana protein match is: unknown protein (TAIR:AT2G17240.1); Has 4864 Blast hits to 709 proteins in 125 species: Archae - 0; Bacteria - 592; Metazoa - 786; Fungi - 33; Pla…
AT1G68400.1	773.268	136	71	1164	1537	120.014	67.1383	1218.65	1687.27	3.95491	0.393506	10.0504	9.14581e-24	2.28437e-22	| Symbols: | leucine-rich repeat transmembrane protein kinase family protein | chr1:25646039-25648946 REVERSE LENGTH=2405
AT1G04620.1	1144.56	426	503	1776	1701	375.926	475.642	1859.39	1867.3	2.13026	0.211971	10.0498	9.20817e-24	2.29785e-22	| Symbols: | coenzyme F420 hydrogenase family / dehydrogenase, beta subunit family | chr1:1282741-1286584 REVERSE LENGTH=1609
AT5G62890.2	1807.65	1065	896	2490	2584	939.815	847.267	2606.91	2836.63	1.60668	0.159888	10.0488	9.30088e-24	2.31887e-22	| Symbols: | Xanthine/uracil permease family protein | chr5:25243251-25247377 FORWARD LENGTH=2217
AT5G66055.1	1347.87	625	676	1931	1985	551.535	639.233	2021.67	2179.06	1.81905	0.181081	10.0455	9.61211e-24	2.39429e-22	| Symbols: EMB16, EMB2036, AKRP | ankyrin repeat protein | chr5:26417156-26419264 REVERSE LENGTH=1607
AT2G42270.1	1851.14	2978	2947	979	879	2627.95	2786.71	1024.97	964.936	-1.44402	0.143844	-10.0388	1.02957e-23	2.56225e-22	| Symbols: | U5 small nuclear ribonucleoprotein helicase | chr2:17604330-17611333 FORWARD LENGTH=6906
AT4G09180.1	694.361	1260	1343	165	203	1111.89	1269.95	172.747	222.846	-2.59059	0.258222	-10.0324	1.098e-23	2.73005e-22	| Symbols: | basic helix-loop-helix (bHLH) DNA-binding superfamily protein | chr4:5847401-5849724 FORWARD LENGTH=1125
AT1G55490.1	2266.46	0	0	3620	4806	0	0	3789.97	5275.86	14.7194	1.46735	10.0313	1.11082e-23	2.75943e-22	| Symbols: CPN60B, LEN1 | chaperonin 60 beta | chr1:20715563-20719165 REVERSE LENGTH=2087
AT3G16950.1	887.89	368	369	1262	1418	324.744	348.93	1321.25	1556.63	2.095	0.208855	10.0309	1.11508e-23	2.7675e-22	| Symbols: LPD1, ptlpd1 | lipoamide dehydrogenase 1 | chr3:5786385-5790525 REVERSE LENGTH=2231
AT5G46290.1	1785.87	970	944	2411	2615	855.982	892.656	2524.2	2870.66	1.62537	0.162059	10.0295	1.13104e-23	2.80457e-22	| Symbols: KASI, KAS1 | 3-ketoacyl-acyl carrier protein synthase I | chr5:18774086-18776735 REVERSE LENGTH=1881
AT4G29130.1	1377.11	2245	2330	645	591	1981.11	2203.27	675.284	648.779	-1.65987	0.165502	-10.0293	1.13344e-23	2.80797e-22	| Symbols: ATHXK1, GIN2, HXK1 | hexokinase 1 | chr4:14352037-14355103 REVERSE LENGTH=2030
AT3G20060.1	1126.42	469	526	1765	1591	413.872	497.391	1847.87	1746.54	1.98032	0.197473	10.0283	1.14478e-23	2.83352e-22	| Symbols: UBC19 | ubiquitin-conjugating enzyme19 | chr3:7002817-7004450 REVERSE LENGTH=823
AT1G79270.4	1819.14	2996	3603	637	509	2643.84	3407.03	666.909	558.763	-2.30329	0.229722	-10.0264	1.16665e-23	2.88504e-22	NA
AT2G46915.2	224.209	440	507	10	17	388.28	479.424	10.4695	18.662	-4.90113	0.489004	-10.0227	1.21175e-23	2.99387e-22	NA
AT2G37130.1	900.236	267	336	1465	1379	235.616	317.725	1533.79	1513.82	2.46225	0.245985	10.0097	1.38101e-23	3.40899e-22	| Symbols: | Peroxidase superfamily protein | chr2:15597921-15600077 REVERSE LENGTH=1361
AT1G76955.1	252.951	530	515	21	32	467.701	486.989	21.986	35.1285	-4.06612	0.406316	-10.0073	1.41586e-23	3.49185e-22	| Symbols: | Expressed protein | chr1:28918810-28919545 REVERSE LENGTH=608
AT1G11860.2	12591.9	6634	5824	16367	19923	5854.21	5507.23	17135.5	21870.8	1.77953	0.177832	10.0068	1.42301e-23	3.50633e-22	| Symbols: | Glycine cleavage T-protein family | chr1:4001295-4003442 FORWARD LENGTH=1582
AT5G15500.1	417.493	713	1096	0	4	629.191	1036.39	0	4.39106	-8.59557	0.860201	-9.99251	1.64363e-23	4.04632e-22	| Symbols: | Ankyrin repeat family protein | chr5:5031676-5033500 REVERSE LENGTH=1825
AT2G20050.2	1203.19	591	625	1735	1716	521.531	591.006	1816.46	1883.77	1.73408	0.173566	9.99086	1.67117e-23	4.11043e-22	| Symbols: | protein serine/threonine phosphatases;protein kinases;catalytics;cAMP-dependent protein kinase regulators;ATP binding;protein serine/threonine phosphatases | chr2:8649476-8654450 REVERSE LENGTH=3836
AT2G23000.2	521.435	895	1367	0	3	789.798	1292.65	0	3.2933	-9.33496	0.934422	-9.99009	1.6842e-23	4.13876e-22	NA
AT5G02230.1	893.137	1559	2045	95	149	1375.75	1933.77	99.4605	163.567	-3.65426	0.365971	-9.98511	1.77113e-23	4.34846e-22	| Symbols: | Haloacid dehalogenase-like hydrolase (HAD) superfamily protein | chr5:448105-450654 FORWARD LENGTH=1103
AT3G19960.3	183.082	4	2	342	336	3.52982	1.89122	358.058	368.849	7.05467	0.706536	9.98486	1.77543e-23	4.35513e-22	NA
AT1G79550.2	2526.07	3966	4129	1262	1256	3499.82	3904.43	1321.25	1378.79	-1.45536	0.145768	-9.98402	1.79062e-23	4.38845e-22	| Symbols: PGK | phosphoglycerate kinase | chr1:29924023-29926582 REVERSE LENGTH=1682
AT4G35090.1	40854.4	62907	86090	11694	12985	55512.6	81407.6	12243.1	14254.5	-2.36941	0.237383	-9.98135	1.8394e-23	4.50399e-22	| Symbols: CAT2 | catalase 2 | chr4:16700596-16703325 REVERSE LENGTH=1930
AT4G03210.2	188.339	11	8	291	393	9.70701	7.56488	304.663	431.422	5.4098	0.542041	9.98042	1.85678e-23	4.53842e-22	| Symbols: XTH9 | xyloglucan endotransglucosylase/hydrolase 9 | chr4:1415953-1417352 FORWARD LENGTH=1098
AT2G02710.2	555.925	195	140	879	910	172.079	132.385	920.271	998.966	2.65507	0.266026	9.98049	1.85552e-23	4.53842e-22	| Symbols: PLP, PLPA | PAS/LOV protein B | chr2:758694-761013 REVERSE LENGTH=1717
AT3G62030.1	5745.43	2071	2223	7598	10109	1827.57	2102.09	7954.74	11097.3	2.27751	0.228212	9.97979	1.86863e-23	4.56333e-22	| Symbols: ROC4 | rotamase CYP 4 | chr3:22973583-22975378 FORWARD LENGTH=1147
AT2G37460.1	700.987	1150	1587	135	134	1014.82	1500.68	141.339	147.101	-3.12445	0.313206	-9.97571	1.94708e-23	4.75066e-22	| Symbols: | nodulin MtN21 /EamA-like transporter family protein | chr2:15726448-15729098 REVERSE LENGTH=1450
ATCG00380.1	1905.09	467	263	2771	3697	412.107	248.696	2901.11	4058.44	3.39607	0.340516	9.97332	1.99448e-23	4.86199e-22	| Symbols: RPS4 | chloroplast ribosomal protein S4 | chrC:45223-45828 REVERSE LENGTH=606
AT2G17450.1	882.701	273	291	1248	1556	240.91	275.173	1306.6	1708.12	2.5466	0.255385	9.9716	2.02936e-23	4.94263e-22	| Symbols: RHA3A | RING-H2 finger A3A | chr2:7576474-7577300 REVERSE LENGTH=827
AT1G64710.1	504.993	946	898	171	143	834.803	849.158	179.029	156.98	-2.32477	0.233149	-9.97117	2.03822e-23	4.9598e-22	| Symbols: | GroES-like zinc-binding dehydrogenase family protein | chr1:24044545-24046552 FORWARD LENGTH=1523
AT5G02560.1	373.345	713	696	93	99	629.191	658.145	97.3666	108.679	-2.64381	0.265157	-9.97073	2.04711e-23	4.977e-22	| Symbols: HTA12 | histone H2A 12 | chr5:575382-576606 FORWARD LENGTH=667
AT3G57290.1	2555.18	1755	1661	3394	3232	1548.71	1570.66	3553.36	3547.98	1.18687	0.119115	9.96403	2.18995e-23	5.31956e-22	| Symbols: EIF3E, TIF3E1, ATEIF3E-1, INT-6, ATINT6, INT6 | eukaryotic translation initiation factor 3E | chr3:21196550-21199183 REVERSE LENGTH=1672
AT5G62130.4	281.73	490	712	14	6	432.403	673.275	14.6573	6.58659	-5.69526	0.571596	-9.96379	2.19531e-23	5.32786e-22	NA
AT5G66570.1	97163.1	62493	65192	125574	127886	55147.3	61646.2	131470	140389	1.2189	0.1225	9.9502	2.51679e-23	6.10265e-22	| Symbols: PSBO-1, OEE1, OEE33, OE33, PSBO1, MSP-1 | PS II oxygen-evolving complex 1 | chr5:26568653-26570278 FORWARD LENGTH=1244
AT3G05220.1	972.338	488	481	1375	1425	430.638	454.839	1439.56	1564.32	1.76241	0.177195	9.94613	2.62188e-23	6.35186e-22	| Symbols: | Heavy metal transport/detoxification superfamily protein | chr3:1488595-1491320 FORWARD LENGTH=2096
AT1G80440.1	2513.26	168	357	3799	5092	148.252	337.583	3977.37	5589.82	4.30034	0.432586	9.941	2.76039e-23	6.68152e-22	| Symbols: | Galactose oxidase/kelch repeat superfamily protein | chr1:30241607-30243071 FORWARD LENGTH=1465
AT4G18220.1	1436.42	2307	3150	323	358	2035.82	2978.67	338.166	393	-2.77793	0.279448	-9.9408	2.76606e-23	6.68932e-22	| Symbols: | Drug/metabolite transporter superfamily protein | chr4:10078768-10080109 FORWARD LENGTH=1035
AT5G62350.1	2905.69	1790	1541	3860	4140	1579.6	1457.19	4041.24	4544.75	1.49929	0.150887	9.9365	2.8879e-23	6.97781e-22	| Symbols: | Plant invertase/pectin methylesterase inhibitor superfamily protein | chr5:25037426-25038362 FORWARD LENGTH=937
AT1G73660.1	3051.91	4827	4968	1625	1411	4259.61	4697.79	1701.3	1548.95	-1.46238	0.147219	-9.93342	2.97859e-23	7.1906e-22	| Symbols: | protein tyrosine kinase family protein | chr1:27691893-27697211 REVERSE LENGTH=3940
AT1G22770.1	1344.06	2410	2926	288	165	2126.72	2766.86	301.522	181.131	-3.34111	0.336586	-9.92648	3.19324e-23	7.702e-22	| Symbols: GI, FB | gigantea protein (GI) | chr1:8061844-8067716 FORWARD LENGTH=4136
AT2G38700.1	810.629	409	377	1162	1192	360.924	356.495	1216.56	1308.54	1.81533	0.182912	9.92461	3.25388e-23	7.84137e-22	| Symbols: MVD1, ATMVD1 | mevalonate diphosphate decarboxylase 1 | chr2:16180696-16183946 REVERSE LENGTH=1622
AT2G25625.2	223.973	394	556	12	9	347.687	525.759	12.5634	9.87989	-5.27999	0.532323	-9.91878	3.44959e-23	8.30569e-22	| Symbols: | unknown protein; FUNCTIONS IN: molecular_function unknown; INVOLVED IN: biological_process unknown; LOCATED IN: chloroplast; EXPRESSED IN: 10 plant structures; EXPRESSED DURING: LP.06 six leaves visible, LP.04 four leaves visible, 4 anthesis, petal differentiation and expansion stage; Has 24 Blast hits to 24 proteins in 9 species: Archae - 0; Bacteria - 0; Metazoa - 0; Fungi - 0; Pla…
AT5G04810.1	3832.94	2444	2365	4958	5236	2156.72	2236.37	5190.79	5747.9	1.31614	0.132718	9.91677	3.51978e-23	8.46724e-22	| Symbols: | pentatricopeptide (PPR) repeat-containing protein | chr5:1390034-1393930 FORWARD LENGTH=3044
AT1G80480.1	1698.21	833	889	2366	2496	735.085	840.648	2477.09	2740.02	1.72744	0.174198	9.9165	3.52928e-23	8.48265e-22	| Symbols: PTAC17 | plastid transcriptionally active 17 | chr1:30258076-30260679 REVERSE LENGTH=1640
AT5G20500.1	1365	649	596	1866	2159	572.714	563.584	1953.61	2370.08	1.9278	0.194418	9.91573	3.55654e-23	8.54068e-22	| Symbols: | Glutaredoxin family protein | chr5:6938598-6939848 FORWARD LENGTH=645
AT5G06560.1	1084.66	588	523	1662	1444	518.884	494.554	1740.03	1585.17	1.71412	0.172896	9.91414	3.61339e-23	8.6696e-22	| Symbols: | Protein of unknown function, DUF593 | chr5:2003304-2006188 REVERSE LENGTH=2465
AT2G30600.3	374.555	41	41	853	483	36.1807	38.77	893.05	530.221	4.24772	0.428508	9.91281	3.662e-23	8.77856e-22	| Symbols: | BTB/POZ domain-containing protein | chr2:13037213-13041684 FORWARD LENGTH=2704
AT2G18230.1	1387.24	2636	2327	425	526	2326.15	2200.44	444.955	577.425	-2.14692	0.216645	-9.90982	3.77342e-23	9.03774e-22	| Symbols: AtPPa2, PPa2 | pyrophosphorylase 2 | chr2:7931923-7934329 REVERSE LENGTH=1004
AT4G10040.1	414.959	743	852	90	95	655.664	805.66	94.2257	104.288	-2.8802	0.290737	-9.90656	3.89845e-23	9.32905e-22	| Symbols: CYTC-2 | cytochrome c-2 | chr4:6276998-6278509 FORWARD LENGTH=652
AT5G03470.1	686.36	302	265	996	1080	266.502	250.587	1042.76	1185.59	2.10716	0.212715	9.906	3.92045e-23	9.37351e-22	| Symbols: ATB' ALPHA | Protein phosphatase 2A regulatory B subunit family protein | chr5:866449-869024 FORWARD LENGTH=1986
AT4G27940.1	515.989	882	1118	106	107	778.326	1057.19	110.977	117.461	-3.00631	0.303495	-9.90563	3.93473e-23	9.39944e-22	| Symbols: ATMTM1, MTM1 | manganese tracking factor for mitochondrial SOD2 | chr4:13904474-13907245 FORWARD LENGTH=1722
AT5G02760.1	1094.23	128	53	2472	1481	112.954	50.1174	2588.07	1625.79	4.6897	0.473534	9.90362	4.01483e-23	9.58243e-22	| Symbols: | Protein phosphatase 2C family protein | chr5:625254-627124 FORWARD LENGTH=1543
AT5G38240.2	279.61	522	598	41	45	460.642	565.475	42.925	49.3994	-3.47495	0.350945	-9.90167	4.09373e-23	9.76226e-22	NA
AT3G09050.1	739.499	296	285	1056	1204	261.207	269.499	1105.58	1321.71	2.19335	0.221593	9.89809	4.24291e-23	1.01092e-21	| Symbols: | unknown protein; FUNCTIONS IN: molecular_function unknown; INVOLVED IN: biological_process unknown; LOCATED IN: chloroplast thylakoid membrane, chloroplast; EXPRESSED IN: 21 plant structures; EXPRESSED DURING: 13 growth stages; Has 120 Blast hits to 120 proteins in 47 species: Archae - 4; Bacteria - 10; Metazoa - 33; Fungi - 2; Plants - 44; Viruses - 0; Other Eukaryotes - 27 (source:…
AT1G48490.3	710.659	1530	1576	0	2	1350.16	1490.28	0	2.19553	-10.3709	1.04805	-9.89544	4.357e-23	1.0372e-21	| Symbols: | Protein kinase superfamily protein | chr1:17921979-17928930 REVERSE LENGTH=4323
AT2G41430.2	12404.1	4288	5650	18670	19078	3783.97	5342.7	19546.6	20943.2	2.14947	0.217231	9.89484	4.3831e-23	1.04251e-21	| Symbols: ERD15, LSR1, CID1 | dehydration-induced protein (ERD15) | chr2:17269232-17270542 FORWARD LENGTH=907
AT1G21000.1	2732.47	4303	5087	1112	1055	3797.21	4810.32	1164.21	1158.14	-1.88993	0.191108	-9.88937	4.62943e-23	1.10014e-21	| Symbols: | PLATZ transcription factor family protein | chr1:7337728-7339452 FORWARD LENGTH=1296
AT5G15580.1	747.938	98	38	1279	1394	86.4806	35.9332	1339.05	1530.28	4.54804	0.460017	9.88668	4.75546e-23	1.12911e-21	| Symbols: LNG1 | longifolia1 | chr5:5068301-5072492 REVERSE LENGTH=3540
AT1G45191.4	411.868	779	889	70	42	687.433	840.648	73.2867	46.1061	-3.67596	0.371896	-9.8844	4.86497e-23	1.15411e-21	NA
AT1G33110.2	441.717	764	1105	32	13	674.196	1044.9	33.5025	14.2709	-5.16517	0.522639	-9.88286	4.94019e-23	1.17095e-21	| Symbols: | MATE efflux family protein | chr1:12004927-12008818 FORWARD LENGTH=1946
AT2G22450.1	638.124	114	53	1126	1114	100.6	50.1174	1178.87	1222.91	3.99177	0.403972	9.88131	5.01712e-23	1.18815e-21	| Symbols: | riboflavin biosynthesis protein, putative | chr2:9530547-9532914 FORWARD LENGTH=1761
AT4G24020.2	517.181	153	149	753	915	135.016	140.896	788.355	1004.46	2.69998	0.273252	9.88091	5.03751e-23	1.19195e-21	NA
AT1G21460.1	730.633	1432	1164	271	250	1263.68	1100.69	283.724	274.441	-2.08273	0.210843	-9.87812	5.1798e-23	1.22456e-21	| Symbols: SWEET1, AtSWEET1 | Nodulin MtN3 family protein | chr1:7511850-7513361 REVERSE LENGTH=1004
AT4G35770.6	252.401	0	4	470	468	0	3.78244	492.068	513.754	8.09892	0.820524	9.87042	5.59288e-23	1.32108e-21	NA
AT3G53830.1	182.662	410	363	15	9	361.807	343.257	15.7043	9.87989	-4.78024	0.484351	-9.86937	5.65172e-23	1.33383e-21	| Symbols: | Regulator of chromosome condensation (RCC1) family protein | chr3:19940814-19943799 FORWARD LENGTH=1626
AT5G58310.1	305.545	76	82	527	479	67.0666	77.5401	551.744	525.83	2.8986	0.293747	9.86767	5.74844e-23	1.35548e-21	| Symbols: ATMES18, MES18 | methyl esterase 18 | chr5:23574992-23576084 REVERSE LENGTH=1004
AT4G38550.5	2102.56	1339	1141	3024	2718	1181.61	1078.94	3165.98	2983.73	1.44371	0.14632	9.86674	5.80184e-23	1.3669e-21	NA
AT2G41140.1	1427.69	2321	2237	746	698	2048.18	2115.33	781.027	766.24	-1.428	0.144765	-9.86422	5.94949e-23	1.40048e-21	| Symbols: CRK1, ATCRK1, ATCBK3 | CDPK-related kinase 1 | chr2:17150387-17153690 FORWARD LENGTH=2148
AT2G16070.2	1223.99	2008	2052	579	526	1771.97	1940.39	606.185	577.425	-1.64895	0.167268	-9.85812	6.32207e-23	1.48691e-21	| Symbols: PDV2 | plastid division2 | chr2:6983892-6985462 REVERSE LENGTH=1210
AT3G12150.1	348.312	110	87	566	566	97.0701	82.2681	592.575	621.335	2.75786	0.28	9.84952	6.88725e-23	1.61844e-21	| Symbols: | unknown protein; CONTAINS InterPro DOMAIN/s: Protein of unknown function DUF2048 (InterPro:IPR019149); Has 421 Blast hits to 334 proteins in 155 species: Archae - 2; Bacteria - 147; Metazoa - 215; Fungi - 0; Plants - 43; Viruses - 0; Other Eukaryotes - 14 (source: NCBI BLink). | chr3:3876407-3878900 REVERSE LENGTH=1652
AT5G54430.1	1370.96	2243	2146	695	681	1979.35	2029.28	727.632	747.578	-1.44222	0.146476	-9.84615	7.12202e-23	1.67218e-21	| Symbols: ATPHOS32, PHOS32 | Adenine nucleotide alpha hydrolases-like superfamily protein | chr5:22097166-22099758 REVERSE LENGTH=1101
AT2G32120.2	364.398	721	740	70	44	636.25	699.752	73.2867	48.3017	-3.45594	0.351016	-9.84554	7.16504e-23	1.68084e-21	| Symbols: HSP70T-2 | heat-shock protein 70T-2 | chr2:13651510-13653921 REVERSE LENGTH=2080
AT1G13450.1	765.268	383	372	1142	1071	337.98	351.767	1195.62	1175.71	1.78173	0.18104	9.84161	7.45064e-23	1.74634e-21	| Symbols: GT-1 | Homeodomain-like superfamily protein | chr1:4612731-4615205 REVERSE LENGTH=1579
AT5G50450.1	402.783	20	6	553	919	17.6491	5.67366	578.965	1008.85	6.08011	0.61808	9.8371	7.7928e-23	1.82498e-21	| Symbols: | HCP-like superfamily protein with MYND-type zinc finger | chr5:20543310-20544753 REVERSE LENGTH=1275
AT5G12120.1	1875.92	1176	1149	2521	2496	1037.77	1086.51	2639.37	2740.02	1.34055	0.136325	9.8335	8.07643e-23	1.88979e-21	| Symbols: | Ubiquitin-associated/translation elongation factor EF1B protein | chr5:3916048-3918659 REVERSE LENGTH=2154
AT2G39470.2	392.356	97	90	580	721	85.5982	85.1049	607.232	791.489	3.03435	0.308648	9.83111	8.27004e-23	1.93344e-21	| Symbols: PPL2 | PsbP-like protein 2 | chr2:16476216-16477843 FORWARD LENGTH=1002
AT3G46450.1	661.769	1240	1367	151	93	1094.24	1292.65	158.09	102.092	-3.19636	0.325227	-9.8281	8.52111e-23	1.99044e-21	| Symbols: | SEC14 cytosolic factor family protein / phosphoglyceride transfer family protein | chr3:17092938-17095639 REVERSE LENGTH=2061
AT3G09735.1	1165.53	599	466	1707	1736	528.591	440.654	1787.15	1905.72	1.92933	0.196339	9.82651	8.65631e-23	2.0203e-21	| Symbols: | S1FA-like DNA-binding protein | chr3:2986626-2987969 REVERSE LENGTH=521
AT2G42870.1	271.927	4	1	394	611	3.52982	0.94561	412.499	670.735	7.89648	0.804089	9.8204	9.19786e-23	2.14486e-21	| Symbols: PAR1, HLH1 | phy rapidly regulated 1 | chr2:17836416-17837250 REVERSE LENGTH=835
AT5G49450.1	280.485	33	34	406	579	29.121	32.1508	425.063	635.606	4.11416	0.419063	9.81752	9.46421e-23	2.2051e-21	| Symbols: AtbZIP1, bZIP1 | basic leucine-zipper 1 | chr5:20051829-20052735 FORWARD LENGTH=907
AT4G04750.1	337.416	645	707	44	60	569.184	668.547	46.0659	65.8659	-3.46857	0.353446	-9.81358	9.84095e-23	2.29093e-21	| Symbols: | Major facilitator superfamily protein | chr4:2417888-2422624 FORWARD LENGTH=1502
AT5G17220.1	2115.7	4049	5171	0	0	3573.06	4889.75	0	0	-14.3892	1.46647	-9.81209	9.98766e-23	2.32109e-21	| Symbols: ATGSTF12, GST26, TT19, GSTF12 | glutathione S-transferase phi 12 | chr5:5658460-5659386 FORWARD LENGTH=777
AT1G78070.3	765.094	1097	2092	66	41	968.054	1978.22	69.0989	45.0084	-4.68918	0.477902	-9.81201	9.99594e-23	2.32109e-21	NA
AT3G07640.1	498.261	207	198	765	749	182.668	187.231	800.919	822.226	2.13368	0.217456	9.81204	9.99289e-23	2.32109e-21	| Symbols: | unknown protein; Has 27 Blast hits to 27 proteins in 10 species: Archae - 0; Bacteria - 0; Metazoa - 0; Fungi - 0; Plants - 27; Viruses - 0; Other Eukaryotes - 0 (source: NCBI BLink). | chr3:2438132-2439883 FORWARD LENGTH=987
AT4G09040.1	1290.6	719	618	1786	1889	634.485	584.387	1869.86	2073.68	1.69367	0.172618	9.81163	1.00336e-22	2.32785e-21	| Symbols: | RNA-binding (RRM/RBD/RNP motifs) family protein | chr4:5794529-5797375 REVERSE LENGTH=1443
AT5G50100.1	474.238	822	1082	82	57	725.378	1023.15	85.8501	62.5726	-3.55709	0.362578	-9.81057	1.01396e-22	2.35048e-21	| Symbols: | Putative thiol-disulphide oxidoreductase DCC | chr5:20371853-20373441 FORWARD LENGTH=977
AT1G28330.3	303.777	13	7	380	728	11.4719	6.61927	397.842	799.173	6.04206	0.615925	9.80972	1.02248e-22	2.3682e-21	| Symbols: DYL1 | dormancy-associated protein-like 1 | chr1:9933909-9935264 REVERSE LENGTH=1038
AT1G80560.1	1230.15	747	667	1721	1666	659.194	630.722	1801.81	1828.88	1.49281	0.152204	9.80801	1.03995e-22	2.40663e-21	| Symbols: ATIMD2, IMD2 | isopropylmalate dehydrogenase 2 | chr1:30287763-30290298 FORWARD LENGTH=1460
AT1G02840.1	2199.51	1452	1254	2958	2946	1281.33	1185.8	3096.89	3234.02	1.3594	0.138639	9.80533	1.06796e-22	2.46936e-21	| Symbols: SR1, ATSRP34, SRP34, SR34, At-SR34 | RNA-binding (RRM/RBD/RNP motifs) family protein | chr1:626741-629819 FORWARD LENGTH=1241
AT4G16563.1	374.619	50	73	606	684	44.1228	69.0296	634.453	750.871	3.61625	0.368827	9.80475	1.07416e-22	2.48148e-21	| Symbols: | Eukaryotic aspartyl protease family protein | chr4:9329657-9331523 REVERSE LENGTH=1867
AT1G20020.1	11244.2	5364	6110	15313	16792	4733.49	5777.68	16032	18433.7	1.71328	0.174742	9.80467	1.075e-22	2.48148e-21	| Symbols: ATLFNR2, FNR2 | ferredoxin-NADP(+)-oxidoreductase 2 | chr1:6942717-6945018 FORWARD LENGTH=1394
AT1G67700.2	2264.31	1337	1327	3008	3164	1179.84	1254.82	3149.23	3473.33	1.44372	0.147266	9.80351	1.08743e-22	2.50804e-21	| Symbols: | unknown protein; FUNCTIONS IN: molecular_function unknown; INVOLVED IN: biological_process unknown; LOCATED IN: chloroplast, chloroplast envelope; EXPRESSED IN: 22 plant structures; EXPRESSED DURING: 13 growth stages; Has 49 Blast hits to 49 proteins in 20 species: Archae - 0; Bacteria - 0; Metazoa - 0; Fungi - 0; Plants - 44; Viruses - 0; Other Eukaryotes - 5 (source: NCBI BLink). |…
AT4G08900.1	741.432	1306	1344	280	227	1152.49	1270.9	293.147	249.193	-2.15923	0.220378	-9.79786	1.15e-22	2.65013e-21	| Symbols: | arginase | chr4:5703347-5705346 FORWARD LENGTH=1347
AT3G55330.1	2505.93	1077	1207	3466	3920	950.404	1141.35	3628.74	4303.24	1.92313	0.196299	9.79694	1.16046e-22	2.67199e-21	| Symbols: PPL1 | PsbP-like protein 1 | chr3:20513825-20515351 REVERSE LENGTH=975
AT5G48230.2	1271.12	602	601	1749	1962	531.238	568.312	1831.12	2153.82	1.85771	0.189726	9.79157	1.22385e-22	2.81558e-21	| Symbols: EMB1276, ACAT2 | acetoacetyl-CoA thiolase 2 | chr5:19552142-19555529 REVERSE LENGTH=1866
AT3G01450.1	214.094	42	33	369	366	37.0631	31.2051	386.325	401.782	3.52753	0.360404	9.78771	1.27138e-22	2.92248e-21	| Symbols: | ARM repeat superfamily protein | chr3:169597-172022 REVERSE LENGTH=1465
AT3G07460.1	2167.2	1343	1222	2861	3036	1185.14	1155.54	2995.33	3332.82	1.43475	0.146805	9.77318	1.46767e-22	3.37085e-21	| Symbols: | Protein of unknown function, DUF538 | chr3:2384418-2385719 REVERSE LENGTH=1055
AT5G15780.1	1159.91	167	109	1419	2645	147.37	103.072	1485.63	2903.59	4.13063	0.422785	9.77004	1.51386e-22	3.47402e-21	| Symbols: | Pollen Ole e 1 allergen and extensin family protein | chr5:5144727-5146403 REVERSE LENGTH=1483
AT3G59060.1	1855.99	3219	3058	886	696	2840.62	2891.68	927.6	764.045	-1.76042	0.180195	-9.76952	1.52165e-22	3.48898e-21	| Symbols: PIL6, PIF5 | phytochrome interacting factor 3-like 6 | chr3:21828005-21830507 REVERSE LENGTH=1846
AT4G34000.2	586.159	1226	1076	142	88	1081.89	1017.48	148.667	96.6033	-3.09632	0.317058	-9.7658	1.57867e-22	3.61668e-21	| Symbols: ABF3, DPBF5 | abscisic acid responsive elements-binding factor 3 | chr4:16295430-16298255 FORWARD LENGTH=1737
AT5G01790.1	459.244	931	996	21	47	821.566	941.828	21.986	51.595	-4.58618	0.470327	-9.75105	1.82578e-22	4.17931e-21	| Symbols: | unknown protein; FUNCTIONS IN: molecular_function unknown; INVOLVED IN: biological_process unknown; LOCATED IN: chloroplast; EXPRESSED IN: 19 plant structures; EXPRESSED DURING: 13 growth stages; Has 121 Blast hits to 121 proteins in 12 species: Archae - 0; Bacteria - 0; Metazoa - 0; Fungi - 0; Plants - 121; Viruses - 0; Other Eukaryotes - 0 (source: NCBI BLink). | chr5:304897-305696…
AT3G47340.2	1066.33	0	2	1172	2766	0	1.89122	1227.03	3036.42	11.183	1.14773	9.74361	1.9645e-22	4.49309e-21	| Symbols: ASN1, DIN6, AT-ASN1 | glutamine-dependent asparagine synthase 1 | chr3:17437884-17441242 REVERSE LENGTH=2299
AT1G51440.1	346.161	674	701	50	68	594.775	662.873	52.3476	74.648	-3.3094	0.339747	-9.74078	2.01997e-22	4.61611e-21	| Symbols: | alpha/beta-Hydrolases superfamily protein | chr1:19070913-19072694 FORWARD LENGTH=1782
AT3G08580.1	2019.92	5429	3478	0	0	4790.85	3288.83	0	0	-14.3224	1.47163	-9.73234	2.19495e-22	5.01181e-21	| Symbols: AAC1 | ADP/ATP carrier 1 | chr3:2605442-2607573 REVERSE LENGTH=1460
AT1G72416.4	236.56	30	32	361	466	26.4737	30.2595	377.95	511.559	3.97168	0.408173	9.73038	2.23757e-22	5.10486e-21	| Symbols: | Chaperone DnaJ-domain superfamily protein | chr1:27258839-27260291 REVERSE LENGTH=905
AT4G13640.1	660.198	296	282	956	1013	261.207	266.662	1000.89	1112.04	2.00098	0.205661	9.72949	2.25726e-22	5.14551e-21	| Symbols: UNE16 | Homeodomain-like superfamily protein | chr4:7936592-7938639 REVERSE LENGTH=1293
AT2G18280.1	4842.76	3387	2812	6504	6298	2988.88	2659.06	6809.38	6913.73	1.2807	0.131713	9.72338	2.39681e-22	5.45907e-21	| Symbols: AtTLP2, TLP2 | tubby like protein 2 | chr2:7945999-7948446 FORWARD LENGTH=1900
AT4G08290.2	170.51	338	382	10	11	298.27	361.223	10.4695	12.0754	-4.87169	0.50137	-9.71677	2.5577e-22	5.82069e-21	| Symbols: | nodulin MtN21 /EamA-like transporter family protein | chr4:5238927-5241031 FORWARD LENGTH=1643
AT2G23600.1	3481.28	2544	2378	4504	4296	2244.97	2248.66	4715.47	4716	1.06961	0.110112	9.71382	2.63276e-22	5.98653e-21	| Symbols: ACL, ATMES2, MES2, ATME8, ME8 | acetone-cyanohydrin lyase | chr2:10042199-10043673 REVERSE LENGTH=950
AT4G27820.3	674.141	1193	1137	281	250	1052.77	1075.16	294.194	274.441	-1.90362	0.19612	-9.70641	2.83139e-22	6.43285e-21	NA
AT4G10030.1	744.721	344	271	1110	1145	303.565	256.26	1162.12	1256.94	2.11077	0.217522	9.70371	2.90738e-22	6.60001e-21	| Symbols: | alpha/beta-Hydrolases superfamily protein | chr4:6270241-6273241 REVERSE LENGTH=1535
AT4G24930.1	1226.21	447	407	1661	2174	394.458	384.863	1738.99	2386.54	2.40415	0.248277	9.68332	3.54989e-22	8.05189e-21	| Symbols: | thylakoid lumenal 17.9 kDa protein, chloroplast | chr4:12821223-12823742 REVERSE LENGTH=1092
AT5G59320.1	458.334	649	1272	29	25	572.714	1202.82	30.3616	27.4441	-4.94027	0.510284	-9.68142	3.6166e-22	8.19643e-21	| Symbols: LTP3 | lipid transfer protein 3 | chr5:23928971-23929745 FORWARD LENGTH=681
AT3G14420.5	11639.4	6871	6638	14841	17016	6063.35	6276.96	15537.8	18679.6	1.47134	0.152016	9.67886	3.70812e-22	8.39689e-21	| Symbols: | Aldolase-type TIM barrel family protein | chr3:4821609-4824152 FORWARD LENGTH=1407
AT1G19700.2	1040.38	1794	1937	319	376	1583.12	1831.65	333.978	412.76	-2.19343	0.226814	-9.67065	4.01826e-22	9.09169e-21	| Symbols: BEL10, BLH10 | BEL1-like homeodomain 10 | chr1:6809765-6812491 REVERSE LENGTH=2171
AT4G17245.1	1157.52	374	433	1640	1980	330.038	409.449	1717	2173.58	2.39574	0.2481	9.65638	4.6192e-22	1.04427e-20	| Symbols: | RING/U-box superfamily protein | chr4:9669365-9670005 FORWARD LENGTH=641
AT2G35370.1	8410.78	4617	4555	10828	12685	4074.3	4307.26	11336.4	13925.2	1.59165	0.164832	9.65621	4.62653e-22	1.04507e-20	| Symbols: GDCH | glycine decarboxylase complex H | chr2:14891102-14892218 FORWARD LENGTH=803
AT1G26665.1	996.093	464	345	1483	1545	409.459	326.236	1552.63	1696.05	2.14206	0.221966	9.6504	4.89629e-22	1.10509e-20	| Symbols: | Mediator complex, subunit Med10 | chr1:9214174-9215552 FORWARD LENGTH=794
AT1G11840.4	528.928	932	1085	141	109	822.448	1025.99	147.62	119.656	-2.78909	0.289096	-9.64762	5.03085e-22	1.13453e-20	| Symbols: ATGLX1, GLX1 | glyoxalase I homolog | chr1:3995418-3997853 FORWARD LENGTH=1272
AT2G33770.1	4210.68	6589	6648	2387	2043	5814.5	6286.42	2499.08	2242.73	-1.35149	0.140094	-9.64699	5.06215e-22	1.14065e-20	| Symbols: UBC24, ATUBC24, PHO2 | phosphate 2 | chr2:14277558-14283040 REVERSE LENGTH=4103
AT1G01500.1	697.294	1206	1224	260	269	1064.24	1157.43	272.208	295.299	-1.96909	0.204198	-9.64304	5.26049e-22	1.18437e-20	| Symbols: | Erythronate-4-phosphate dehydrogenase family protein | chr1:185133-186923 FORWARD LENGTH=1461
AT4G20890.1	1664.93	963	968	2254	2309	849.805	915.351	2359.83	2534.74	1.47151	0.152605	9.64256	5.28506e-22	1.18892e-20	| Symbols: TUB9 | tubulin beta-9 chain | chr4:11182092-11184072 FORWARD LENGTH=1693
AT1G43670.1	4435.48	2177	2506	6283	6261	1921.11	2369.7	6578	6873.11	1.64855	0.170994	9.641	5.36626e-22	1.2062e-20	| Symbols: | Inositol monophosphatase family protein | chr1:16468044-16470500 FORWARD LENGTH=1319
AT4G22010.1	275.663	25	34	409	565	22.0614	32.1508	428.204	620.237	4.27616	0.443546	9.64085	5.374e-22	1.20695e-20	| Symbols: sks4 | SKU5 similar 4 | chr4:11663324-11666715 FORWARD LENGTH=1983
AT4G34750.2	147.641	10	12	268	264	8.82455	11.3473	280.583	289.81	4.82497	0.500485	9.64059	5.38786e-22	1.20907e-20	| Symbols: | SAUR-like auxin-responsive protein family | chr4:16577404-16578369 FORWARD LENGTH=841
AT4G11570.2	2835.83	4626	5946	895	639	4082.24	5622.6	937.022	701.472	-2.5661	0.266325	-9.63521	5.67744e-22	1.27301e-20	| Symbols: | Haloacid dehalogenase-like hydrolase (HAD) superfamily protein | chr4:7004335-7006081 FORWARD LENGTH=1747
AT1G70580.1	772.779	1217	1826	138	133	1073.95	1726.68	144.479	146.003	-3.26911	0.33933	-9.634	5.74466e-22	1.28703e-20	| Symbols: AOAT2, GGT2 | alanine-2-oxoglutarate aminotransferase 2 | chr1:26612719-26616069 FORWARD LENGTH=1795
AT2G38820.2	312.652	49	46	449	632	43.2403	43.4981	470.082	693.788	3.74596	0.388839	9.63371	5.76128e-22	1.2897e-20	| Symbols: | Protein of unknown function (DUF506) | chr2:16221836-16223662 FORWARD LENGTH=1637
AT4G28080.1	16163.3	8845	9944	22118	22125	7805.32	9403.15	23156.5	24288.1	1.46316	0.151913	9.63161	5.87992e-22	1.31518e-20	| Symbols: | Tetratricopeptide repeat (TPR)-like superfamily protein | chr4:13948603-13957840 REVERSE LENGTH=5850
AT1G34760.2	385.218	126	132	634	584	111.189	124.821	663.768	641.095	2.46766	0.256237	9.63038	5.95076e-22	1.32994e-20	| Symbols: GRF11, GF14 OMICRON, RHS5 | general regulatory factor 11 | chr1:12743821-12745648 REVERSE LENGTH=964
AT4G34680.2	467.945	980	838	120	81	864.806	792.422	125.634	88.919	-2.94824	0.30616	-9.62974	5.98813e-22	1.3372e-20	| Symbols: GATA3 | GATA transcription factor 3 | chr4:16553390-16554730 FORWARD LENGTH=1240
AT5G24660.1	333.506	675	642	52	70	595.657	607.082	54.4415	76.8436	-3.19711	0.332181	-9.62461	6.29424e-22	1.40441e-20	| Symbols: LSU2 | response to low sulfur 2 | chr5:8443279-8443834 REVERSE LENGTH=556
AT3G55580.1	326.503	813	619	1	2	717.436	585.333	1.04695	2.19553	-8.66161	0.900001	-9.62399	6.33237e-22	1.41177e-20	| Symbols: | Regulator of chromosome condensation (RCC1) family protein | chr3:20612700-20615920 FORWARD LENGTH=1723
AT1G48490.1	289.053	3	0	587	491	2.64737	0	614.561	539.003	8.72237	0.90736	9.61291	7.05246e-22	1.57104e-20	| Symbols: | Protein kinase superfamily protein | chr1:17921979-17928930 REVERSE LENGTH=4238
AT4G03260.1	3144.37	5024	6047	1256	1012	4433.46	5718.11	1314.97	1110.94	-2.06494	0.214823	-9.6123	7.09471e-22	1.57916e-20	| Symbols: | Outer arm dynein light chain 1 protein | chr4:1428171-1431663 FORWARD LENGTH=2843
AT2G29670.2	347.183	661	798	15	32	583.303	754.597	15.7043	35.1285	-4.72203	0.491301	-9.61127	7.16592e-22	1.59372e-20	NA
AT4G15550.1	1602.76	2949	3861	116	33	2602.36	3651	121.446	36.2263	-5.30797	0.552271	-9.61116	7.17362e-22	1.59414e-20	| Symbols: IAGLU | indole-3-acetate beta-D-glucosyltransferase | chr4:8877590-8879327 REVERSE LENGTH=1738
AT5G16050.1	2639.73	4093	4307	1398	1285	3611.89	4072.74	1463.64	1410.63	-1.41867	0.147623	-9.61005	7.25147e-22	1.61013e-20	| Symbols: GRF5, GF14 UPSILON | general regulatory factor 5 | chr5:5243745-5245820 REVERSE LENGTH=1162
AT5G06980.4	168.313	337	368	13	13	297.387	347.985	13.6104	14.2709	-4.53303	0.471714	-9.60971	7.27521e-22	1.6141e-20	| Symbols: | unknown protein; FUNCTIONS IN: molecular_function unknown; INVOLVED IN: response to karrikin; LOCATED IN: cellular_component unknown; EXPRESSED IN: 21 plant structures; EXPRESSED DURING: 11 growth stages; BEST Arabidopsis thaliana protein match is: unknown protein (TAIR:AT3G12320.1). | chr5:2167468-2169348 FORWARD LENGTH=1323
AT2G41410.1	2426.19	3842	3538	1439	1332	3390.39	3345.57	1506.56	1462.22	-1.18197	0.123033	-9.60695	7.47273e-22	1.65658e-20	| Symbols: | Calcium-binding EF-hand family protein | chr2:17261728-17262884 REVERSE LENGTH=1157
AT1G51805.1	1497.77	2412	3227	348	407	2128.48	3051.48	364.339	446.79	-2.67509	0.278459	-9.60678	7.48564e-22	1.6581e-20	| Symbols: | Leucine-rich repeat protein kinase family protein | chr1:19220977-19225689 REVERSE LENGTH=2964
AT1G70100.3	760.542	330	356	1160	1093	291.21	336.637	1214.46	1199.86	1.94365	0.202404	9.60283	7.77818e-22	1.7215e-20	| Symbols: | unknown protein; BEST Arabidopsis thaliana protein match is: unknown protein (TAIR:AT1G24160.2); Has 35333 Blast hits to 34131 proteins in 2444 species: Archae - 798; Bacteria - 22429; Metazoa - 974; Fungi - 991; Plants - 531; Viruses - 0; Other Eukaryotes - 9610 (source: NCBI BLink). | chr1:26403083-26406098 FORWARD LENGTH=2039
AT2G40620.1	333.794	81	70	500	614	71.4789	66.1927	523.476	674.028	3.12011	0.324998	9.60038	7.96484e-22	1.76139e-20	| Symbols: | Basic-leucine zipper (bZIP) transcription factor family protein | chr2:16954541-16956978 REVERSE LENGTH=1473
AT4G34138.1	940.325	68	138	1452	1868	60.007	130.494	1520.17	2050.63	4.23015	0.440716	9.59837	8.12203e-22	1.79471e-20	| Symbols: UGT73B1 | UDP-glucosyl transferase 73B1 | chr4:16348106-16349982 REVERSE LENGTH=1752
AT1G35220.7	227.459	53	46	398	367	46.7701	43.4981	416.687	402.88	3.18201	0.332019	9.58382	9.35205e-22	2.06484e-20	NA
AT2G32530.1	283.899	504	681	28	16	444.757	643.961	29.3147	17.5642	-4.53435	0.473145	-9.58344	9.38689e-22	2.07086e-20	| Symbols: ATCSLB03, CSLB03, ATCSLB3 | cellulose synthase-like B3 | chr2:13809216-13813570 FORWARD LENGTH=2418
AT5G54310.1	3389.37	2251	1864	4841	4318	1986.41	1762.62	5068.3	4740.15	1.38739	0.144949	9.57159	1.05277e-21	2.32067e-20	| Symbols: NEV, AGD5 | ARF-GAP domain 5 | chr5:22057052-22061270 REVERSE LENGTH=1866
AT3G22120.1	9866.31	1259	399	15560	19755	1111.01	377.299	16290.6	21686.4	4.67311	0.488343	9.56932	1.07616e-21	2.37032e-20	| Symbols: CWLP | cell wall-plasma membrane linker protein | chr3:7794957-7796310 REVERSE LENGTH=1354
AT1G73230.1	2521.45	1351	1209	3324	3890	1192.2	1143.24	3480.07	4270.31	1.73046	0.180877	9.56703	1.10025e-21	2.42143e-20	| Symbols: | Nascent polypeptide-associated complex NAC | chr1:27540228-27541944 REVERSE LENGTH=901
AT3G45160.1	433.459	124	82	689	752	109.424	77.5401	721.35	825.52	3.04688	0.318574	9.56412	1.13164e-21	2.48852e-20	| Symbols: | Putative membrane lipoprotein | chr3:16533451-16534082 REVERSE LENGTH=549
AT5G67385.2	2455.19	1327	1392	3298	3535	1171.02	1316.29	3452.85	3880.6	1.56003	0.16312	9.56364	1.13687e-21	2.49802e-20	NA
AT3G05220.2	822.738	201	127	1169	1612	177.374	120.093	1223.89	1769.6	3.32998	0.348208	9.56321	1.14162e-21	2.50643e-20	| Symbols: | Heavy metal transport/detoxification superfamily protein | chr3:1489419-1491314 FORWARD LENGTH=1896
AT1G02280.1	1886.49	931	675	2720	2950	821.566	638.287	2847.71	3238.41	2.05932	0.215352	9.56256	1.14876e-21	2.5201e-20	| Symbols: TOC33, ATTOC33, PPI1 | translocon at the outer envelope membrane of chloroplasts 33 | chr1:448463-450425 REVERSE LENGTH=1173
AT1G13190.1	1251.31	764	696	1711	1714	674.196	658.145	1791.34	1881.57	1.46284	0.153004	9.56084	1.16806e-21	2.5604e-20	| Symbols: | RNA-binding (RRM/RBD/RNP motifs) family protein | chr1:4498881-4501613 FORWARD LENGTH=2179
AT1G16920.1	545.255	146	113	776	1032	128.838	106.854	812.435	1132.89	3.04421	0.318578	9.5556	1.22864e-21	2.68888e-20	| Symbols: RAB11, ATRABA1B, RABA1b | RAB GTPase homolog A1B | chr1:5787330-5789249 REVERSE LENGTH=912
AT3G52180.1	1098.44	2142	1833	418	303	1890.22	1733.3	437.626	332.623	-2.23357	0.233744	-9.55561	1.22858e-21	2.68888e-20	| Symbols: ATPTPKIS1, DSP4, SEX4, ATSEX4 | dual specificity protein phosphatase (DsPTP1) family protein | chr3:19349652-19353596 REVERSE LENGTH=1509
AT3G62960.1	159.686	346	322	14	13	305.33	304.487	14.6573	14.2709	-4.39758	0.46036	-9.55247	1.26641e-21	2.76933e-20	| Symbols: | Thioredoxin superfamily protein | chr3:23268710-23269324 FORWARD LENGTH=615
AT1G12940.1	400.496	988	690	49	24	871.866	652.471	51.3007	26.3464	-4.29247	0.449618	-9.54691	1.3362e-21	2.9196e-20	| Symbols: ATNRT2.5, NRT2.5 | nitrate transporter2.5 | chr1:4416405-4418590 FORWARD LENGTH=1762
AT3G61050.2	879.583	357	402	1302	1330	315.037	380.135	1363.13	1460.03	2.02237	0.212053	9.53709	1.46892e-21	3.20705e-20	| Symbols: NTMC2TYPE4, NTMC2T4 | Calcium-dependent lipid-binding (CaLB domain) family protein | chr3:22597227-22601149 FORWARD LENGTH=1920
AT2G41530.1	3126.11	2063	1885	4025	4270	1820.51	1782.48	4213.98	4687.46	1.30477	0.136941	9.528	1.60347e-21	3.49801e-20	| Symbols: ATSFGH, SFGH | S-formylglutathione hydrolase | chr2:17323495-17325618 REVERSE LENGTH=1204
AT1G69840.4	177.995	16	20	292	340	14.1193	18.9122	305.71	373.24	4.36441	0.458073	9.52776	1.60719e-21	3.50335e-20	| Symbols: | SPFH/Band 7/PHB domain-containing membrane-associated protein family | chr1:26293660-26295778 REVERSE LENGTH=1331
AT1G23860.2	464.971	174	179	709	724	153.547	169.264	742.289	794.782	2.25183	0.236502	9.52138	1.709e-21	3.7223e-20	| Symbols: SRZ-21, SRZ21, RSZ21, At-RSZ21 | RS-containing zinc finger protein 21 | chr1:8427374-8429241 REVERSE LENGTH=1358
AT1G05805.1	1194.95	719	676	1710	1563	634.485	639.233	1790.29	1715.81	1.46088	0.153441	9.52084	1.71787e-21	3.73865e-20	| Symbols: | basic helix-loop-helix (bHLH) DNA-binding superfamily protein | chr1:1744773-1747693 FORWARD LENGTH=1425
AT4G34265.5	158.05	3	3	283	301	2.64737	2.83683	296.288	330.427	6.8377	0.718541	9.51608	1.79838e-21	3.91076e-20	NA
AT2G02710.1	1204.78	413	494	1741	1972	364.454	467.132	1822.74	2164.79	2.26198	0.237822	9.51125	1.88386e-21	4.09341e-20	| Symbols: PLP, PLPB | PAS/LOV protein B | chr2:758693-760871 REVERSE LENGTH=1582
AT1G32690.1	232.981	574	392	25	26	506.529	370.679	26.1738	28.5419	-4.00369	0.421137	-9.50685	1.96518e-21	4.26334e-20	| Symbols: | unknown protein; FUNCTIONS IN: molecular_function unknown; INVOLVED IN: biological_process unknown; LOCATED IN: plasma membrane; EXPRESSED IN: 21 plant structures; EXPRESSED DURING: 11 growth stages; BEST Arabidopsis thaliana protein match is: unknown protein (TAIR:AT2G35200.1); Has 45 Blast hits to 45 proteins in 8 species: Archae - 0; Bacteria - 0; Metazoa - 0; Fungi - 0; Plants - …
AT3G13920.3	5147.63	2100	1281	7687	8634	1853.16	1211.33	8047.92	9478.11	2.51559	0.264608	9.50685	1.96515e-21	4.26334e-20	| Symbols: EIF4A1, RH4, TIF4A1 | eukaryotic translation initiation factor 4A1 | chr3:4592305-4594919 REVERSE LENGTH=1716
AT5G01750.2	4681.3	3246	2947	6553	5660	2864.45	2786.71	6860.68	6213.35	1.21009	0.127359	9.50141	2.07063e-21	4.48854e-20	| Symbols: | Protein of unknown function (DUF567) | chr5:289765-291326 FORWARD LENGTH=1140
AT1G67700.1	2992.45	1935	1698	3896	4170	1707.55	1605.65	4078.93	4577.68	1.38545	0.145861	9.4984	2.13142e-21	4.61668e-20	| Symbols: | unknown protein; FUNCTIONS IN: molecular_function unknown; INVOLVED IN: biological_process unknown; LOCATED IN: chloroplast, chloroplast envelope; EXPRESSED IN: 22 plant structures; EXPRESSED DURING: 13 growth stages; Has 49 Blast hits to 49 proteins in 20 species: Archae - 0; Bacteria - 0; Metazoa - 0; Fungi - 0; Plants - 44; Viruses - 0; Other Eukaryotes - 5 (source: NCBI BLink). |…
AT1G22400.1	426.162	112	132	754	630	98.835	124.821	789.402	691.592	2.72841	0.287288	9.49712	2.15773e-21	4.66998e-20	| Symbols: UGT85A1, ATUGT85A1 | UDP-Glycosyltransferase superfamily protein | chr1:7903660-7906673 REVERSE LENGTH=1727
AT3G17800.1	10250.1	15517	25914	1726	907	13693.1	24504.5	1807.04	995.673	-3.76848	0.396981	-9.49283	2.24845e-21	4.86248e-20	| Symbols: | Protein of unknown function (DUF760) | chr3:6091110-6093151 REVERSE LENGTH=1682
AT5G57050.1	544.003	1095	1124	48	88	966.289	1062.87	50.2537	96.6033	-3.79025	0.399433	-9.48909	2.33069e-21	5.03634e-20	| Symbols: ABI2, AtABI2 | Protein phosphatase 2C family protein | chr5:23087235-23089627 FORWARD LENGTH=2081
AT1G57680.2	1677.02	654	467	2340	2951	577.126	441.6	2449.87	3239.51	2.48109	0.261579	9.48507	2.42226e-21	5.23009e-20	| Symbols: | FUNCTIONS IN: molecular_function unknown; INVOLVED IN: biological_process unknown; LOCATED IN: endomembrane system; EXPRESSED IN: 24 plant structures; EXPRESSED DURING: 15 growth stages; CONTAINS InterPro DOMAIN/s: Uncharacterised conserved protein UCP031277 (InterPro:IPR016971); Has 35333 Blast hits to 34131 proteins in 2444 species: Archae - 798; Bacteria - 22429; Metazoa - 974; Fu…
AT5G02810.2	1557.63	3122	3084	185	333	2755.03	2916.26	193.686	365.556	-3.34278	0.352448	-9.48446	2.43638e-21	5.25645e-20	NA
AT1G51700.1	1726.33	3122	3036	703	495	2755.03	2870.87	736.008	543.394	-2.13626	0.225255	-9.4837	2.45414e-21	5.2906e-20	| Symbols: ADOF1, DOF1 | DOF zinc finger protein 1 | chr1:19174070-19175189 FORWARD LENGTH=1120
AT2G33590.1	1037.39	1690	2058	352	313	1491.35	1946.07	368.527	343.601	-2.27086	0.239526	-9.48062	2.52772e-21	5.44169e-20	| Symbols: | NAD(P)-binding Rossmann-fold superfamily protein | chr2:14224268-14226602 FORWARD LENGTH=1557
AT4G32760.1	2341.29	1245	1232	3693	2947	1098.66	1164.99	3866.4	3235.11	1.64962	0.173999	9.4806	2.5282e-21	5.44169e-20	| Symbols: | ENTH/VHS/GAT family protein | chr4:15799138-15804175 FORWARD LENGTH=2609
AT5G52060.1	1717.29	2820	2985	686	765	2488.52	2822.65	718.209	839.79	-1.76948	0.186653	-9.48008	2.54098e-21	5.4649e-20	| Symbols: ATBAG1, BAG1 | BCL-2-associated athanogene 1 | chr5:21152214-21154244 REVERSE LENGTH=1767
AT1G54040.2	28153	45037	42914	14165	15904	39743.1	40579.9	14830.1	17458.9	-1.31479	0.138699	-9.47944	2.55659e-21	5.49416e-20	| Symbols: ESP, TASTY | epithiospecifier protein | chr1:20170715-20173949 REVERSE LENGTH=1370
AT5G42420.2	153.6	11	14	264	287	9.70701	13.2385	276.395	315.059	4.69181	0.495029	9.47785	2.59577e-21	5.574e-20	| Symbols: | Nucleotide-sugar transporter family protein | chr5:16968658-16970430 FORWARD LENGTH=1218
AT4G16008.1	235.617	49	40	374	428	43.2403	37.8244	391.56	469.844	3.40836	0.359718	9.47508	2.66568e-21	5.71962e-20	| Symbols: | unknown protein; FUNCTIONS IN: molecular_function unknown; INVOLVED IN: biological_process unknown; LOCATED IN: cellular_component unknown; Has 30201 Blast hits to 17322 proteins in 780 species: Archae - 12; Bacteria - 1396; Metazoa - 17338; Fungi - 3422; Plants - 5037; Viruses - 0; Other Eukaryotes - 2996 (source: NCBI BLink). | chr4:9067830-9068512 FORWARD LENGTH=683
AT1G17745.1	1809.04	3511	3746	377	183	3098.3	3542.26	394.701	200.891	-3.47829	0.367301	-9.46985	2.80244e-21	6.00836e-20	| Symbols: PGDH | D-3-phosphoglycerate dehydrogenase | chr1:6100964-6105265 FORWARD LENGTH=2354
AT1G71730.1	1272.72	613	449	1859	1985	540.945	424.579	1946.28	2179.06	2.09462	0.221212	9.46881	2.83043e-21	6.06362e-20	| Symbols: | unknown protein; Has 52 Blast hits to 52 proteins in 24 species: Archae - 0; Bacteria - 0; Metazoa - 4; Fungi - 0; Plants - 41; Viruses - 0; Other Eukaryotes - 7 (source: NCBI BLink). | chr1:26986060-26986909 REVERSE LENGTH=850
AT2G18790.2	243.79	540	431	44	41	476.526	407.558	46.0659	45.0084	-3.2791	0.346495	-9.46364	2.97405e-21	6.36632e-20	NA
AT3G18773.1	434.812	83	58	612	884	73.2438	54.8454	640.735	970.425	3.65143	0.386108	9.457	3.16897e-21	6.77828e-20	| Symbols: | RING/U-box superfamily protein | chr3:6465825-6467175 FORWARD LENGTH=1351
AT5G39410.1	338.181	116	94	561	523	102.365	88.8874	587.34	574.131	2.60159	0.275329	9.44904	3.4196e-21	7.30866e-20	| Symbols: | Saccharopine dehydrogenase | chr5:15768193-15770410 REVERSE LENGTH=1723
AT1G79270.1	1547.93	2817	3919	0	0	2485.88	3705.85	0	0	-13.9383	1.4756	-9.4459	3.52368e-21	7.52523e-20	| Symbols: ECT8 | evolutionarily conserved C-terminal region 8 | chr1:29815506-29819104 FORWARD LENGTH=2531
AT1G01060.1	1426.81	3616	2661	0	0	3190.96	2516.27	0	0	-13.8209	1.46364	-9.44282	3.62882e-21	7.74375e-20	| Symbols: LHY, LHY1 | Homeodomain-like superfamily protein | chr1:33666-37840 REVERSE LENGTH=2704
AT5G48160.1	3846.03	1863	2079	6036	4969	1644.01	1965.92	6319.4	5454.8	1.70575	0.180645	9.4426	3.63633e-21	7.75373e-20	| Symbols: OBE2 | Protein of unknown function (DUF1423) | chr5:19527837-19530316 REVERSE LENGTH=2025
AT1G47570.1	1800.84	1120	958	2651	2308	988.35	905.895	2775.47	2533.64	1.48673	0.157461	9.44188	3.66167e-21	7.8017e-20	| Symbols: | RING/U-box superfamily protein | chr1:17478655-17483502 FORWARD LENGTH=1938
AT1G03870.1	3973.16	1110	813	4998	8118	979.525	768.781	5232.67	8911.66	3.01604	0.319486	9.44027	3.71805e-21	7.91565e-20	| Symbols: FLA9 | FASCICLIN-like arabinoogalactan 9 | chr1:982506-983540 REVERSE LENGTH=1035
AT5G02270.1	372.746	731	774	68	39	645.075	731.902	71.1928	42.8128	-3.59222	0.380666	-9.43666	3.84847e-21	8.18697e-20	| Symbols: ATNAP9, NAP9 | non-intrinsic ABC protein 9 | chr5:467108-469080 REVERSE LENGTH=1187
AT5G52970.1	668.206	134	111	876	1396	118.249	104.963	917.13	1532.48	3.45559	0.366249	9.43508	3.90682e-21	8.30464e-20	| Symbols: | thylakoid lumen 15.0 kDa protein | chr5:21479599-21481226 FORWARD LENGTH=901
AT5G59130.3	236.114	522	505	6	0	460.642	477.533	6.28171	0	-7.19708	0.762849	-9.43447	3.92987e-21	8.34717e-20	NA
AT4G25050.1	5193.92	2746	2409	6721	8233	2423.22	2277.98	7036.57	9037.9	1.7736	0.18801	9.43357	3.96352e-21	8.41212e-20	| Symbols: ACP4 | acyl carrier protein 4 | chr4:12870067-12871221 FORWARD LENGTH=722
AT3G01490.1	838.748	396	323	1196	1319	349.452	305.432	1252.16	1447.95	2.04322	0.216602	9.43305	3.98336e-21	8.44768e-20	| Symbols: | Protein kinase superfamily protein | chr3:190872-193537 REVERSE LENGTH=1738
AT2G16930.2	1003.59	571	529	1487	1324	503.882	500.228	1556.82	1453.44	1.58401	0.167924	9.43288	3.98964e-21	8.45446e-20	| Symbols: | Ribosomal protein L27 family protein | chr2:7341120-7342302 FORWARD LENGTH=743
AT1G51090.1	214.004	430	443	32	22	379.456	418.905	33.5025	24.1508	-3.78931	0.40181	-9.43059	4.07778e-21	8.63456e-20	| Symbols: | Heavy metal transport/detoxification superfamily protein | chr1:18932937-18933950 FORWARD LENGTH=767
AT2G47420.1	1187.78	694	597	1775	1563	612.424	564.529	1858.34	1715.81	1.60238	0.170057	9.42261	4.39996e-21	9.30957e-20	| Symbols: | Ribosomal RNA adenine dimethylase family protein | chr2:19457485-19458881 FORWARD LENGTH=1255
AT4G00165.2	309.099	40	53	465	605	35.2982	50.1174	486.833	664.148	3.75423	0.39865	9.41735	4.62619e-21	9.78067e-20	| Symbols: | Bifunctional inhibitor/lipid-transfer protein/seed storage 2S albumin superfamily protein | chr4:69273-69884 REVERSE LENGTH=592
AT5G07990.1	160.798	313	370	9	7	276.209	349.876	9.42257	7.68436	-5.19141	0.551555	-9.41231	4.85335e-21	1.0253e-19	| Symbols: TT7, CYP75B1, D501 | Cytochrome P450 superfamily protein | chr5:2560394-2563109 FORWARD LENGTH=1835
AT3G16570.1	1209.59	543	476	1643	1994	479.173	450.111	1720.14	2188.94	2.07241	0.220528	9.39749	5.58792e-21	1.17958e-19	| Symbols: RALF23, ATRALF23 | rapid alkalinization factor 23 | chr3:5644698-5645414 FORWARD LENGTH=717
AT4G01280.2	510.236	892	955	162	165	787.15	903.058	169.606	181.131	-2.26882	0.241501	-9.39463	5.74187e-21	1.21114e-19	| Symbols: | Homeodomain-like superfamily protein | chr4:535241-537322 FORWARD LENGTH=1427
AT1G68620.1	430.595	702	1034	65	52	619.484	977.761	68.0519	57.0838	-3.67319	0.390996	-9.39445	5.75159e-21	1.21226e-19	| Symbols: | alpha/beta-Hydrolases superfamily protein | chr1:25765947-25767240 FORWARD LENGTH=1294
AT1G71480.1	2556.46	3949	4225	1290	1271	3484.82	3995.2	1350.57	1395.26	-1.44576	0.154028	-9.38638	6.20979e-21	1.30783e-19	| Symbols: | Nuclear transport factor 2 (NTF2) family protein | chr1:26931940-26933313 FORWARD LENGTH=1017
AT5G13800.1	2557.99	3975	5146	916	819	3507.76	4866.11	959.008	899.07	-2.17196	0.231613	-9.37755	6.75222e-21	1.42097e-19	| Symbols: PPH, CRN1 | pheophytinase | chr5:4451837-4454623 REVERSE LENGTH=1853
AT4G11220.1	1004.1	1653	1799	426	374	1458.7	1701.15	446.002	410.564	-1.88293	0.20088	-9.37341	7.02255e-21	1.47673e-19	| Symbols: BTI2, RTNLB2 | VIRB2-interacting protein 2 | chr4:6837911-6839795 REVERSE LENGTH=1298
AT4G28740.1	1383.22	2304	2300	587	647	2033.18	2174.9	614.561	710.254	-1.66757	0.177912	-9.37304	7.04715e-21	1.48077e-19	| Symbols: | FUNCTIONS IN: molecular_function unknown; INVOLVED IN: biological_process unknown; LOCATED IN: chloroplast; EXPRESSED IN: 21 plant structures; EXPRESSED DURING: 13 growth stages; CONTAINS InterPro DOMAIN/s: Protein of unknown function DUF3493 (InterPro:IPR021883); BEST Arabidopsis thaliana protein match is: tetratricopeptide repeat (TPR)-containing protein (TAIR:AT1G02910.1); Has 302…
AT4G30100.2	1649.93	2617	2503	925	870	2309.39	2366.86	968.431	955.056	-1.28157	0.136798	-9.36836	7.36673e-21	1.54673e-19	NA
AT2G28900.1	2810.38	788	380	4740	4759	695.375	359.332	4962.55	5224.27	3.27132	0.34921	9.36777	7.40801e-21	1.55421e-19	| Symbols: OEP16, ATOEP16-L, ATOEP16-1, OEP16-1 | outer plastid envelope protein 16-1 | chr2:12414114-12415578 REVERSE LENGTH=875
AT3G59820.1	571.198	248	198	942	813	218.849	187.231	986.229	892.483	2.20937	0.235917	9.36503	7.60313e-21	1.59392e-19	| Symbols: | LETM1-like protein | chr3:22098028-22102164 REVERSE LENGTH=2951
AT1G31812.1	7676.48	5719	5210	9525	9802	5046.76	4926.63	9972.22	10760.3	1.0557	0.112741	9.36391	7.68393e-21	1.60963e-19	| Symbols: ACBP6, ACBP | acyl-CoA-binding protein 6 | chr1:11410875-11412204 REVERSE LENGTH=641
AT3G28220.1	611.959	108	160	968	1082	95.3052	151.298	1013.45	1187.78	3.15945	0.337691	9.35603	8.2789e-21	1.73294e-19	| Symbols: | TRAF-like family protein | chr3:10524404-10526728 FORWARD LENGTH=1360
AT2G33330.1	205.575	25	15	323	408	22.0614	14.1842	338.166	447.888	4.43447	0.474	9.35542	8.32687e-21	1.74165e-19	| Symbols: PDLP3 | plasmodesmata-located protein 3 | chr2:14122890-14125137 REVERSE LENGTH=1315
AT2G21560.1	416.87	817	734	109	126	720.966	694.078	114.118	138.318	-2.48764	0.265984	-9.35258	8.55341e-21	1.78767e-19	| Symbols: | unknown protein; BEST Arabidopsis thaliana protein match is: unknown protein (TAIR:AT4G39190.1); Has 3685 Blast hits to 2305 proteins in 270 species: Archae - 0; Bacteria - 156; Metazoa - 1145; Fungi - 322; Plants - 177; Viruses - 6; Other Eukaryotes - 1879 (source: NCBI BLink). | chr2:9230268-9231508 REVERSE LENGTH=1241
AT4G14430.1	1025.31	416	432	1416	1679	367.101	408.504	1482.48	1843.15	2.10038	0.224625	9.35063	8.71245e-21	1.81952e-19	| Symbols: IBR10, ATECI2, ECI2, ECHIB, PEC12 | indole-3-butyric acid response 10 | chr4:8304600-8305705 REVERSE LENGTH=1106
AT1G34430.1	1272.61	634	626	1724	1944	559.477	591.952	1804.95	2134.06	1.77444	0.189907	9.34373	9.30015e-21	1.94078e-19	| Symbols: EMB3003 | 2-oxoacid dehydrogenases acyltransferase family protein | chr1:12587752-12590192 REVERSE LENGTH=1781
AT2G40130.1	641.638	1399	1337	50	14	1234.56	1264.28	52.3476	15.3687	-5.20202	0.556755	-9.34346	9.32394e-21	1.94426e-19	| Symbols: | Double Clp-N motif-containing P-loop nucleoside triphosphate hydrolases superfamily protein | chr2:16765920-16769268 FORWARD LENGTH=3033
AT4G02410.1	1757.25	2751	4121	394	266	2427.63	3896.86	412.499	292.006	-3.16589	0.338907	-9.34147	9.50041e-21	1.97955e-19	| Symbols: | Concanavalin A-like lectin protein kinase family protein | chr4:1059889-1062153 REVERSE LENGTH=2265
AT3G10405.1	1129.18	645	612	1538	1602	569.184	578.714	1610.21	1758.62	1.55323	0.166419	9.33326	1.02665e-20	2.13756e-19	| Symbols: | unknown protein; FUNCTIONS IN: molecular_function unknown; INVOLVED IN: pollen development; LOCATED IN: chloroplast; Has 44 Blast hits to 44 proteins in 20 species: Archae - 0; Bacteria - 4; Metazoa - 0; Fungi - 0; Plants - 39; Viruses - 0; Other Eukaryotes - 1 (source: NCBI BLink). | chr3:3233715-3235289 REVERSE LENGTH=1073
AT2G47730.1	4708.57	2097	1953	8406	5772	1850.51	1846.78	8800.68	6336.3	2.03357	0.217894	9.33285	1.03064e-20	2.14424e-19	| Symbols: ATGSTF8, ATGSTF5, GST6, GSTF8 | glutathione S-transferase phi 8 | chr2:19556326-19559463 FORWARD LENGTH=1734
AT1G79520.1	343.886	557	879	19	30	491.528	831.192	19.8921	32.933	-4.64843	0.498408	-9.32656	1.09359e-20	2.27347e-19	| Symbols: | Cation efflux family protein | chr1:29912252-29914614 REVERSE LENGTH=1425
AT2G39450.1	1236.79	2027	2393	393	441	1788.74	2262.85	411.452	484.114	-2.17775	0.233548	-9.32463	1.11373e-20	2.31358e-19	| Symbols: MTP11, ATMTP11 | Cation efflux family protein | chr2:16471632-16473818 REVERSE LENGTH=1380
AT4G26400.2	813.313	207	268	1204	1418	182.668	253.424	1260.53	1556.63	2.69228	0.288731	9.32454	1.1147e-20	2.31385e-19	| Symbols: | RING/U-box superfamily protein | chr4:13344848-13346574 REVERSE LENGTH=1390
AT3G19970.2	279.651	607	613	0	3	535.65	579.659	0	3.2933	-8.43535	0.9047	-9.32392	1.12119e-20	2.32556e-19	NA
AT4G37250.1	283.275	78	65	443	491	68.8315	61.4647	463.8	539.003	2.94331	0.315684	9.32358	1.12484e-20	2.33136e-19	| Symbols: | Leucine-rich repeat protein kinase family protein | chr4:17527650-17530506 REVERSE LENGTH=2761
AT5G54130.2	665.511	1075	1519	122	136	948.639	1436.38	127.728	149.296	-3.10612	0.333173	-9.32285	1.13258e-20	2.34564e-19	| Symbols: | Calcium-binding endonuclease/exonuclease/phosphatase family | chr5:21962600-21965604 FORWARD LENGTH=1936
AT1G07900.1	267.532	396	752	6	3	349.452	711.099	6.28171	3.2933	-6.78462	0.727801	-9.32208	1.14081e-20	2.3609e-19	| Symbols: LBD1 | LOB domain-containing protein 1 | chr1:2442622-2443632 FORWARD LENGTH=576
AT1G48830.2	549.929	230	224	800	863	202.965	211.817	837.562	947.371	2.10552	0.2259	9.32058	1.15706e-20	2.39271e-19	| Symbols: | Ribosomal protein S7e family protein | chr1:18059636-18061257 REVERSE LENGTH=837
AT3G15190.1	3186.16	1622	1499	4137	5069	1431.34	1417.47	4331.24	5564.57	1.7964	0.192872	9.31393	1.2319e-20	2.54556e-19	| Symbols: | chloroplast 30S ribosomal protein S20, putative | chr3:5116141-5117615 FORWARD LENGTH=887
AT3G53230.1	247.199	462	516	46	41	407.694	487.935	48.1598	45.0084	-3.26442	0.350565	-9.31187	1.25596e-20	2.59331e-19	| Symbols: | ATPase, AAA-type, CDC48 protein | chr3:19723351-19726672 FORWARD LENGTH=2696
AT5G40950.1	6084.76	3088	3272	7937	9301	2725.02	3094.04	8309.66	10210.3	1.67026	0.179451	9.30764	1.30708e-20	2.69684e-19	| Symbols: RPL27 | ribosomal protein large subunit 27 | chr5:16410782-16412063 FORWARD LENGTH=899
AT4G32760.2	2422.4	1328	1452	3384	3281	1171.9	1373.03	3542.89	3601.77	1.48946	0.16005	9.30623	1.32449e-20	2.73071e-19	| Symbols: | ENTH/VHS/GAT family protein | chr4:15799077-15804173 FORWARD LENGTH=2671
AT1G29950.2	319.375	611	586	91	81	539.18	554.128	95.2727	88.919	-2.56905	0.276476	-9.29213	1.51236e-20	3.11568e-19	| Symbols: | basic helix-loop-helix (bHLH) DNA-binding superfamily protein | chr1:10491975-10494598 FORWARD LENGTH=2165
AT3G26280.1	3601.01	5508	6188	1788	1658	4860.56	5851.44	1871.95	1820.09	-1.53665	0.165375	-9.29191	1.51537e-20	3.11955e-19	| Symbols: CYP71B4 | cytochrome P450, family 71, subfamily B, polypeptide 4 | chr3:9630200-9632009 REVERSE LENGTH=1712
AT2G45470.1	3126.49	842	664	3859	6463	743.027	627.885	4040.19	7094.86	3.02175	0.325297	9.28921	1.55441e-20	3.19751e-19	| Symbols: FLA8, AGP8 | FASCICLIN-like arabinogalactan protein 8 | chr2:18742540-18744111 REVERSE LENGTH=1572
AT2G17230.1	989.212	158	198	1277	2089	139.428	187.231	1336.96	2293.23	3.47469	0.374081	9.28861	1.56316e-20	3.21309e-19	| Symbols: EXL5 | EXORDIUM like 5 | chr2:7494536-7496016 REVERSE LENGTH=1481
AT5G25900.1	1111.18	1850	1792	559	485	1632.54	1694.53	585.246	532.416	-1.57352	0.169533	-9.28148	1.67136e-20	3.43293e-19	| Symbols: GA3, CYP701A3, ATKO1 | GA requiring 3 | chr5:9036018-9038406 FORWARD LENGTH=1713
AT3G23560.1	693.027	1282	1180	276	215	1131.31	1115.82	288.959	236.02	-2.09723	0.22602	-9.27895	1.71159e-20	3.51292e-19	| Symbols: ALF5 | MATE efflux family protein | chr3:8454116-8456681 REVERSE LENGTH=1772
AT1G55760.1	425.984	759	801	128	130	669.784	757.434	134.01	142.709	-2.36681	0.25511	-9.2776	1.73339e-20	3.55501e-19	| Symbols: | BTB/POZ domain-containing protein | chr1:20846908-20849054 REVERSE LENGTH=1746
AT4G10960.1	246.372	436	597	22	12	384.751	564.529	23.033	13.1732	-4.70873	0.507757	-9.2736	1.79969e-20	3.68822e-19	| Symbols: UGE5 | UDP-D-glucose/UDP-D-galactose 4-epimerase 5 | chr4:6713557-6718550 REVERSE LENGTH=2827
AT5G25460.1	4291.92	1096	483	7439	7247	967.171	456.73	7788.28	7955.51	3.46652	0.373862	9.2722	1.82349e-20	3.7342e-19	| Symbols: | Protein of unknown function, DUF642 | chr5:8863363-8865677 FORWARD LENGTH=1460
AT4G12800.2	68150.1	49201	44034	84072	90661	43417.7	41639	88019.4	99524.5	1.14073	0.123061	9.26959	1.86863e-20	3.82379e-19	NA
AT2G18770.1	254.086	58	63	455	391	51.1824	59.5735	476.363	429.226	3.03264	0.327189	9.26877	1.88307e-20	3.85045e-19	| Symbols: | P-loop containing nucleoside triphosphate hydrolases superfamily protein | chr2:8134639-8136560 FORWARD LENGTH=1103
AT2G27530.1	2483	1399	1331	3233	3693	1234.56	1258.61	3384.8	4054.05	1.57706	0.170194	9.26629	1.92741e-20	3.93818e-19	| Symbols: PGY1 | Ribosomal protein L1p/L10e family | chr2:11763217-11764845 REVERSE LENGTH=989
AT4G31870.2	399.84	772	934	26	7	681.256	883.2	27.2208	7.68436	-5.48012	0.591522	-9.26445	1.96092e-20	4.00367e-19	NA
AT5G48250.1	497.769	23	57	947	843	20.2965	53.8998	991.464	925.416	4.69541	0.50689	9.26318	1.98437e-20	4.04853e-19	| Symbols: | B-box type zinc finger protein with CCT domain | chr5:19561319-19563722 REVERSE LENGTH=1704
AT4G34000.4	1155.73	1972	2299	289	370	1740.2	2173.96	302.569	406.173	-2.46572	0.266191	-9.26297	1.98831e-20	4.05352e-19	NA
AT3G53950.1	375.859	137	130	574	600	120.896	122.929	600.951	658.659	2.36905	0.255757	9.26289	1.98978e-20	4.05352e-19	| Symbols: | glyoxal oxidase-related protein | chr3:19975619-19977439 FORWARD LENGTH=1821
AT3G20300.1	853.412	1420	1411	395	376	1253.09	1334.26	413.546	412.76	-1.64664	0.177958	-9.25297	2.18341e-20	4.44469e-19	| Symbols: | Protein of unknown function (DUF3537) | chr3:7079617-7081921 REVERSE LENGTH=1686
AT1G66240.2	264.365	641	474	28	13	565.654	448.219	29.3147	14.2709	-4.53585	0.490859	-9.24062	2.45073e-20	4.98516e-19	| Symbols: ATX1, ATATX1 | homolog of anti-oxidant 1 | chr1:24686256-24687236 REVERSE LENGTH=502
AT5G66050.1	829.664	349	248	1233	1353	307.977	234.511	1290.89	1485.28	2.35467	0.254857	9.2392	2.48349e-20	5.04805e-19	| Symbols: | Wound-responsive family protein | chr5:26412088-26414536 REVERSE LENGTH=1376
AT5G58375.1	653.23	335	285	963	947	295.623	269.499	1008.22	1039.58	1.85705	0.201007	9.23871	2.49492e-20	5.06753e-19	| Symbols: | Methyltransferase-related protein | chr5:23596272-23596960 FORWARD LENGTH=610
AT1G16240.1	1916.16	1284	1154	2683	2397	1133.07	1091.23	2808.97	2631.34	1.2903	0.139669	9.23829	2.50478e-20	5.08377e-19	| Symbols: SYP51, ATSYP51 | syntaxin of plants 51 | chr1:5555007-5556841 REVERSE LENGTH=1088
AT1G19670.1	1510.79	2736	2442	560	668	2414.4	2309.18	586.293	733.307	-1.84012	0.199231	-9.23611	2.5562e-20	5.1843e-19	| Symbols: ATCLH1, CORI1, ATHCOR1, CLH1 | chlorophyllase 1 | chr1:6803611-6805044 REVERSE LENGTH=1281
AT4G20380.5	494.092	183	130	772	805	161.489	122.929	808.247	883.701	2.57145	0.278438	9.23528	2.57613e-20	5.22086e-19	| Symbols: LSD1 | LSD1 zinc finger family protein | chr4:11004594-11006788 FORWARD LENGTH=1090
AT2G30520.1	6190.81	10823	11233	1802	2463	9550.81	10622	1886.61	2703.8	-2.13582	0.231295	-9.2342	2.60229e-20	5.26997e-19	| Symbols: RPT2 | Phototropic-responsive NPH3 family protein | chr2:13002742-13005600 REVERSE LENGTH=1987
AT3G11110.1	415.599	743	770	134	126	655.664	728.12	140.292	138.318	-2.31212	0.250447	-9.23194	2.65765e-20	5.37811e-19	| Symbols: | RING/U-box superfamily protein | chr3:3479979-3480455 FORWARD LENGTH=477
AT2G45620.1	3340.12	2271	2266	4491	4110	2004.06	2142.75	4701.86	4511.82	1.15189	0.124813	9.22898	2.73217e-20	5.52483e-19	| Symbols: | Nucleotidyltransferase family protein | chr2:18792864-18795904 FORWARD LENGTH=2528
AT5G09590.1	1596.86	2843	3067	555	362	2508.82	2900.19	581.059	397.391	-2.46636	0.267433	-9.22235	2.90666e-20	5.87335e-19	| Symbols: MTHSC70-2, HSC70-5 | mitochondrial HSO70 2 | chr5:2975548-2978750 FORWARD LENGTH=2464
AT2G36800.1	759.319	1233	1638	202	172	1088.07	1548.91	211.484	188.816	-2.71934	0.294897	-9.22132	2.93466e-20	5.92555e-19	| Symbols: DOGT1, UGT73C5 | don-glucosyltransferase 1 | chr2:15423380-15425016 REVERSE LENGTH=1637
AT5G60850.1	1008.41	1911	1623	428	332	1686.37	1534.73	448.096	364.458	-1.98668	0.215486	-9.21953	2.98394e-20	6.02062e-19	| Symbols: OBP4 | OBF binding protein 4 | chr5:24480449-24481873 FORWARD LENGTH=1425
AT3G07700.1	2264.12	3561	4422	880	739	3142.42	4181.49	921.318	811.249	-2.07952	0.225577	-9.21867	3.00813e-20	6.06496e-19	| Symbols: | Protein kinase superfamily protein | chr3:2459491-2463957 REVERSE LENGTH=2588
AT5G67520.1	381.228	795	637	101	105	701.552	602.354	105.742	115.265	-2.56118	0.277904	-9.21605	3.08249e-20	6.21032e-19	| Symbols: APK4 | adenosine-5'-phosphosulfate (APS) kinase 4 | chr5:26939159-26941010 FORWARD LENGTH=1284
AT1G74740.1	613.18	285	261	878	943	251.5	246.804	919.224	1035.19	1.97146	0.214139	9.20646	3.37049e-20	6.78555e-19	| Symbols: CPK30, CDPK1A, ATCPK30 | calcium-dependent protein kinase 30 | chr1:28079946-28082644 REVERSE LENGTH=2047
AT2G39050.1	500.41	985	1023	57	96	869.219	967.359	59.6763	105.385	-3.47755	0.377788	-9.20502	3.41595e-20	6.87203e-19	| Symbols: | hydroxyproline-rich glycoprotein family protein | chr2:16303403-16305629 FORWARD LENGTH=1271
AT3G45260.1	907.126	481	384	1406	1247	424.461	363.114	1472.02	1368.91	1.85048	0.201109	9.20134	3.53498e-20	7.10626e-19	| Symbols: | C2H2-like zinc finger protein | chr3:16596381-16598698 REVERSE LENGTH=1885
AT5G11790.1	1298.3	2292	2205	457	553	2022.59	2085.07	478.457	607.064	-1.92028	0.20874	-9.1994	3.59956e-20	7.23079e-19	| Symbols: NDL2 | N-MYC downregulated-like 2 | chr5:3799550-3802792 FORWARD LENGTH=1463
AT1G09270.1	1011.67	1700	1738	462	382	1500.17	1643.47	483.692	419.346	-1.7992	0.195645	-9.19626	3.7064e-20	7.43995e-19	| Symbols: IMPA-4 | importin alpha isoform 4 | chr1:2994369-2998222 FORWARD LENGTH=2143
AT2G28800.4	5956.73	3944	4110	7861	7497	3480.4	3886.46	8230.09	8229.95	1.15993	0.126209	9.19061	3.90605e-20	7.83497e-19	| Symbols: ALB3 | 63 kDa inner membrane family protein | chr2:12356456-12359251 REVERSE LENGTH=1605
AT1G56650.1	1149.83	2218	2794	0	0	1957.29	2642.04	0	0	-13.5094	1.47008	-9.1896	3.9431e-20	7.9035e-19	| Symbols: PAP1, MYB75, SIAA1, ATMYB75 | production of anthocyanin pigment 1 | chr1:21233595-21235137 REVERSE LENGTH=914
AT5G05730.1	1076.66	480	421	1867	1394	423.579	398.102	1954.66	1530.28	2.08446	0.226899	9.18674	4.04936e-20	8.11056e-19	| Symbols: ASA1, TRP5, AMT1, WEI2, JDL1 | anthranilate synthase alpha subunit 1 | chr5:1719557-1722903 REVERSE LENGTH=2063
AT2G24270.1	3898.57	6259	6764	1586	1835	5523.29	6396.11	1660.47	2014.4	-1.69763	0.184826	-9.18501	4.11471e-20	8.23543e-19	| Symbols: ALDH11A3 | aldehyde dehydrogenase 11A3 | chr2:10327050-10329941 REVERSE LENGTH=2106
AT4G33300.2	2588.9	1298	1261	4284	3218	1145.43	1192.41	4485.14	3532.61	1.77812	0.193611	9.184	4.1535e-20	8.30699e-19	| Symbols: ADR1-L1 | ADR1-like 1 | chr4:16050456-16056526 REVERSE LENGTH=3143
ATCG01310.1	1852.83	1125	924	2506	2661	992.762	873.744	2623.66	2921.15	1.57053	0.17109	9.17955	4.32895e-20	8.64527e-19	| Symbols: RPL2.2 | ribosomal protein L2 | chrC:152806-154312 FORWARD LENGTH=825
ATCG00830.1	1852.83	1125	924	2506	2661	992.762	873.744	2623.66	2921.15	1.57053	0.17109	9.17955	4.32895e-20	8.64527e-19	| Symbols: RPL2.1 | ribosomal protein L2 | chrC:84337-85843 REVERSE LENGTH=825
AT2G35940.2	2246.33	3480	3706	1181	1069	3070.94	3504.43	1236.45	1173.51	-1.44792	0.157755	-9.17827	4.38069e-20	8.74224e-19	| Symbols: BLH1 | BEL1-like homeodomain 1 | chr2:15088833-15092178 REVERSE LENGTH=2580
AT3G15850.1	5231.97	2773	2564	6690	8246	2447.05	2424.55	7004.11	9052.17	1.72063	0.187475	9.17791	4.39532e-20	8.76506e-19	| Symbols: FAD5, FADB, JB67, ADS3 | fatty acid desaturase 5 | chr3:5359009-5361185 FORWARD LENGTH=1381
AT3G07770.2	605.053	1050	1102	230	192	926.578	1042.06	240.799	210.771	-2.12367	0.231418	-9.17678	4.44163e-20	8.85096e-19	NA
AT1G11840.2	755.165	1256	1421	282	249	1108.36	1343.71	295.241	273.344	-2.10822	0.229819	-9.17339	4.5836e-20	9.12723e-19	| Symbols: ATGLX1, GLX1 | glyoxalase I homolog | chr1:3995169-3997864 FORWARD LENGTH=1504
AT1G62430.1	380.655	140	122	575	621	123.544	115.364	601.998	681.712	2.42532	0.264588	9.16639	4.89112e-20	9.7325e-19	| Symbols: ATCDS1, CDS1 | CDP-diacylglycerol synthase 1 | chr1:23105941-23109476 REVERSE LENGTH=1856
AT3G19000.1	698.171	1168	1297	263	237	1030.71	1226.46	275.348	260.17	-2.0752	0.226434	-9.16472	4.96776e-20	9.87784e-19	| Symbols: | 2-oxoglutarate (2OG) and Fe(II)-dependent oxygenase superfamily protein | chr3:6553529-6555147 REVERSE LENGTH=1358
AT4G05590.1	421.538	758	770	143	127	668.901	728.12	149.714	139.416	-2.27218	0.247946	-9.164	5.00094e-20	9.9366e-19	| Symbols: | CONTAINS InterPro DOMAIN/s: Uncharacterised protein family UPF0041 (InterPro:IPR005336); BEST Arabidopsis thaliana protein match is: Uncharacterised protein family (UPF0041) (TAIR:AT4G22310.1); Has 30201 Blast hits to 17322 proteins in 780 species: Archae - 12; Bacteria - 1396; Metazoa - 17338; Fungi - 3422; Plants - 5037; Viruses - 0; Other Eukaryotes - 2996 (source: NCBI BLink). | …
AT2G44130.1	1111.05	0	0	1547	2573	0	0	1619.64	2824.55	13.6908	1.49438	9.16154	5.11631e-20	1.01511e-18	| Symbols: | Galactose oxidase/kelch repeat superfamily protein | chr2:18253610-18255054 FORWARD LENGTH=1445
AT2G46830.1	6355.14	12474	15236	0	5	11007.7	14407.3	0	5.48883	-12.1898	1.33053	-9.16158	5.11423e-20	1.01511e-18	| Symbols: CCA1 | circadian clock associated 1 | chr2:19245672-19248909 FORWARD LENGTH=2268
AT2G28630.2	396.314	33	13	943	507	29.121	12.2929	987.276	556.567	5.21534	0.569644	9.15545	5.41333e-20	1.07326e-18	NA
AT5G40890.1	1889.96	415	627	2876	3270	366.219	592.898	3011.04	3589.69	2.78332	0.304061	9.15383	5.49521e-20	1.08871e-18	| Symbols: ATCLC-A, CLC-A, CLCA, ATCLCA | chloride channel A | chr5:16381346-16385319 REVERSE LENGTH=2947
AT4G26530.1	3796.07	1703	1501	4881	6515	1502.82	1419.36	5110.17	7151.94	2.06901	0.226074	9.15193	5.59262e-20	1.10721e-18	| Symbols: | Aldolase superfamily protein | chr4:13391344-13393107 FORWARD LENGTH=1372
AT5G67220.1	1141.34	711	638	1563	1547	627.426	603.299	1636.39	1698.24	1.43786	0.157153	9.14946	5.72199e-20	1.132e-18	| Symbols: | FMN-linked oxidoreductases superfamily protein | chr5:26820121-26821964 REVERSE LENGTH=1465
AT4G30470.1	790.87	1295	1842	107	152	1142.78	1741.81	112.024	166.86	-3.37127	0.368583	-9.14658	5.87623e-20	1.16168e-18	| Symbols: | NAD(P)-binding Rossmann-fold superfamily protein | chr4:14894105-14896815 FORWARD LENGTH=1379
AT3G56910.1	4387.56	2181	1980	5629	7160	1924.64	1872.31	5893.3	7860	1.85681	0.203064	9.14398	6.01975e-20	1.18919e-18	| Symbols: PSRP5 | plastid-specific 50S ribosomal protein 5 | chr3:21069411-21070356 REVERSE LENGTH=693
AT1G60140.6	869.427	0	0	1707	1540	0	0	1787.15	1690.56	13.3372	1.45898	9.14142	6.16392e-20	1.2168e-18	NA
AT1G28260.2	922.163	317	396	1443	1388	279.738	374.462	1510.75	1523.7	2.21432	0.242264	9.14009	6.24011e-20	1.23095e-18	| Symbols: | Telomerase activating protein Est1 | chr1:9875600-9879267 REVERSE LENGTH=2943
AT1G04530.1	1639.78	2649	2808	697	762	2337.62	2655.27	729.726	836.497	-1.67271	0.183014	-9.13975	6.25944e-20	1.23387e-18	| Symbols: TPR4 | Tetratricopeptide repeat (TPR)-like superfamily protein | chr1:1234176-1236034 REVERSE LENGTH=1352
AT1G72416.2	528.984	79	32	855	1021	69.714	30.2595	895.144	1120.82	4.33066	0.473966	9.13707	6.41677e-20	1.26398e-18	| Symbols: | Chaperone DnaJ-domain superfamily protein | chr1:27258829-27260291 REVERSE LENGTH=908
AT1G17370.1	2043.14	3170	3178	1103	1107	2797.38	3005.15	1154.79	1215.23	-1.29181	0.141525	-9.12778	6.99174e-20	1.37625e-18	| Symbols: UBP1B | oligouridylate binding protein 1B | chr1:5951542-5955037 REVERSE LENGTH=1772
AT5G57345.1	2579.37	4188	4645	954	1121	3695.72	4392.36	998.793	1230.59	-1.85927	0.203808	-9.12267	7.32963e-20	1.44172e-18	| Symbols: | unknown protein; Has 30201 Blast hits to 17322 proteins in 780 species: Archae - 12; Bacteria - 1396; Metazoa - 17338; Fungi - 3422; Plants - 5037; Viruses - 0; Other Eukaryotes - 2996 (source: NCBI BLink). | chr5:23229407-23230638 REVERSE LENGTH=773
AT1G19650.1	513.254	952	901	156	180	840.097	851.995	163.325	197.598	-2.22965	0.244428	-9.12194	7.37944e-20	1.45048e-18	| Symbols: | Sec14p-like phosphatidylinositol transfer family protein | chr1:6796202-6799759 REVERSE LENGTH=2278
AT1G03600.1	6026.85	2676	2760	7738	10052	2361.45	2609.88	8101.32	11034.7	1.9446	0.213184	9.1217	7.39544e-20	1.45258e-18	| Symbols: PSB27 | photosystem II family protein | chr1:898876-899655 FORWARD LENGTH=780
AT3G62980.1	3423.65	2148	1784	4482	4937	1895.51	1686.97	4692.44	5419.67	1.4969	0.164252	9.11342	7.98276e-20	1.56682e-18	| Symbols: TIR1 | F-box/RNI-like superfamily protein | chr3:23273116-23276375 REVERSE LENGTH=2342
AT4G22880.3	499.007	934	1237	2	0	824.213	1169.72	2.0939	0	-9.86322	1.0823	-9.11317	8.00068e-20	1.56809e-18	NA
AT3G02200.2	1849.7	1216	1045	2458	2518	1073.07	988.163	2573.41	2764.17	1.37247	0.150603	9.11317	8.0006e-20	1.56809e-18	| Symbols: | Proteasome component (PCI) domain protein | chr3:406594-409163 FORWARD LENGTH=1596
AT3G49780.1	636.846	132	191	1018	1079	116.484	180.612	1065.8	1184.49	2.92235	0.320705	9.11226	8.06855e-20	1.58026e-18	| Symbols: ATPSK4, ATPSK3 (FORMER SYMBOL), PSK4 | phytosulfokine 4 precursor | chr3:18465679-18466376 FORWARD LENGTH=433
AT1G72645.1	1002.54	428	324	1407	1688	377.691	306.378	1473.06	1853.03	2.28108	0.25046	9.10756	8.42548e-20	1.64899e-18	| Symbols: | unknown protein; FUNCTIONS IN: molecular_function unknown; INVOLVED IN: biological_process unknown; LOCATED IN: endomembrane system; Has 35333 Blast hits to 34131 proteins in 2444 species: Archae - 798; Bacteria - 22429; Metazoa - 974; Fungi - 991; Plants - 531; Viruses - 0; Other Eukaryotes - 9610 (source: NCBI BLink). | chr1:27348381-27349219 FORWARD LENGTH=839
AT2G22190.1	363.695	834	619	52	72	735.968	585.333	54.4415	79.0391	-3.30883	0.363325	-9.10708	8.46298e-20	1.65514e-18	| Symbols: TPPE | Haloacid dehalogenase-like hydrolase (HAD) superfamily protein | chr2:9433765-9436544 REVERSE LENGTH=1259
AT1G77180.1	3927.43	2955	2756	4921	4868	2607.66	2606.1	5152.05	5343.92	1.00942	0.110858	9.10552	8.58512e-20	1.67783e-18	| Symbols: SKIP | chromatin protein family | chr1:28999608-29002135 REVERSE LENGTH=2229
AT3G10030.1	961.85	580	528	1346	1300	511.824	499.282	1409.2	1427.09	1.48797	0.163473	9.10227	8.84636e-20	1.72766e-18	| Symbols: | aspartate/glutamate/uridylate kinase family protein | chr3:3092023-3094945 REVERSE LENGTH=1997
AT3G56340.1	2209.35	918	680	2967	3897	810.094	643.015	3106.31	4277.99	2.34505	0.257703	9.0998	9.04962e-20	1.76609e-18	| Symbols: | Ribosomal protein S26e family protein | chr3:20892129-20893443 REVERSE LENGTH=673
AT1G24360.1	1849.3	1175	969	2502	2573	1036.89	916.296	2619.48	2824.55	1.47859	0.162611	9.0928	9.65226e-20	1.88236e-18	| Symbols: | NAD(P)-binding Rossmann-fold superfamily protein | chr1:8640582-8643478 FORWARD LENGTH=1393
AT4G30920.1	2434.24	1746	1647	3143	3050	1540.77	1557.42	3290.57	3348.18	1.0995	0.120971	9.08892	1.00023e-19	1.94925e-18	| Symbols: | Cytosol aminopeptidase family protein | chr4:15046457-15049373 REVERSE LENGTH=1953
AT1G49130.2	836.729	0	0	1494	1624	0	0	1564.15	1782.77	13.2818	1.46222	9.08331	1.05319e-19	2.05098e-18	| Symbols: | B-box type zinc finger protein with CCT domain | chr1:18174741-18176022 REVERSE LENGTH=1171
AT1G21670.1	831.232	412	432	1199	1182	363.572	408.504	1255.3	1297.56	1.72565	0.189989	9.08287	1.05747e-19	2.05787e-18	| Symbols: | LOCATED IN: cell wall, plant-type cell wall; EXPRESSED IN: 23 plant structures; EXPRESSED DURING: 14 growth stages; CONTAINS InterPro DOMAIN/s: WD40-like Beta Propeller (InterPro:IPR011659), Six-bladed beta-propeller, TolB-like (InterPro:IPR011042); BEST Arabidopsis thaliana protein match is: DPP6 N-terminal domain-like protein (TAIR:AT1G21680.1); Has 8461 Blast hits to 5060 proteins…
AT1G28330.6	477	14	39	708	1018	12.3544	36.8788	741.242	1117.53	5.24371	0.577537	9.07943	1.09143e-19	2.12244e-18	NA
AT1G78150.3	200.684	4	0	345	399	3.52982	0	361.199	438.008	7.78179	0.8577	9.07285	1.15939e-19	2.253e-18	| Symbols: | unknown protein; FUNCTIONS IN: molecular_function unknown; INVOLVED IN: biological_process unknown; EXPRESSED IN: 23 plant structures; EXPRESSED DURING: 13 growth stages; BEST Arabidopsis thaliana protein match is: unknown protein (TAIR:AT1G35780.1). | chr1:29404880-29406374 FORWARD LENGTH=1061
AT4G11360.1	1617.74	640	630	2128	2808	564.771	595.735	2227.91	3082.52	2.19407	0.241848	9.0721	1.1674e-19	2.26696e-18	| Symbols: RHA1B | RING-H2 finger A1B | chr4:6906014-6906759 FORWARD LENGTH=746
AT2G17240.1	1080.21	463	517	1523	1666	408.577	488.881	1594.51	1828.88	1.93184	0.212983	9.0704	1.18582e-19	2.3011e-18	| Symbols: | unknown protein; FUNCTIONS IN: molecular_function unknown; INVOLVED IN: biological_process unknown; LOCATED IN: chloroplast; EXPRESSED IN: 23 plant structures; EXPRESSED DURING: 14 growth stages; BEST Arabidopsis thaliana protein match is: unknown protein (TAIR:AT3G24506.1); Has 2795 Blast hits to 943 proteins in 155 species: Archae - 0; Bacteria - 388; Metazoa - 809; Fungi - 72; Pla…
AT3G17210.2	1362.79	718	564	1886	2104	633.603	533.324	1974.55	2309.7	1.87594	0.206832	9.06989	1.19143e-19	2.31034e-18	NA
AT2G17360.1	3459.18	2239	2030	4408	4852	1975.82	1919.59	4614.97	5326.36	1.35158	0.149074	9.06655	1.22843e-19	2.38041e-18	| Symbols: | Ribosomal protein S4 (RPS4A) family protein | chr2:7546480-7548313 FORWARD LENGTH=1079
AT4G02530.2	2016.74	917	941	2661	3263	809.212	889.819	2785.94	3582.01	1.90617	0.210341	9.06226	1.27769e-19	2.47412e-18	NA
AT5G01210.1	268.261	45	58	511	404	39.7105	54.8454	534.993	443.497	3.37349	0.372376	9.05936	1.31214e-19	2.53903e-18	| Symbols: | HXXXD-type acyl-transferase family protein | chr5:84474-86275 FORWARD LENGTH=1802
AT4G17900.1	1831.62	986	1027	2793	2333	870.101	971.142	2924.14	2561.09	1.57512	0.173909	9.05714	1.33921e-19	2.58958e-18	| Symbols: | PLATZ transcription factor family protein | chr4:9945870-9948078 FORWARD LENGTH=1241
AT2G35780.1	1074.89	664	623	1486	1429	585.95	589.115	1555.77	1568.71	1.41088	0.155782	9.05677	1.34366e-19	2.59636e-18	| Symbols: scpl26 | serine carboxypeptidase-like 26 | chr2:15037662-15040127 REVERSE LENGTH=1453
AT3G47160.1	760.993	354	281	1269	1036	312.389	265.717	1328.58	1137.28	2.09231	0.231054	9.05551	1.35935e-19	2.62481e-18	| Symbols: | RING/U-box superfamily protein | chr3:17359988-17362118 REVERSE LENGTH=1227
AT1G15180.1	1208.33	662	556	1647	1821	584.185	525.759	1724.33	1999.03	1.7458	0.192837	9.05326	1.38762e-19	2.67753e-18	| Symbols: | MATE efflux family protein | chr1:5224385-5226702 FORWARD LENGTH=1687
AT5G23210.1	656.024	193	107	1100	1094	170.314	101.18	1151.65	1200.96	3.11382	0.343968	9.05265	1.39539e-19	2.69062e-18	| Symbols: SCPL34 | serine carboxypeptidase-like 34 | chr5:7810683-7815039 FORWARD LENGTH=1911
AT4G32260.1	26005.3	15937	17376	34016	34537	14063.7	16430.9	35613.1	37913.5	1.26973	0.140279	9.05147	1.41059e-19	2.71801e-18	| Symbols: | ATPase, F0 complex, subunit B/B', bacterial/chloroplast | chr4:15573636-15574737 REVERSE LENGTH=1034
AT1G28680.1	839.315	1376	1615	281	293	1214.26	1527.16	294.194	321.645	-2.15434	0.23803	-9.05069	1.42068e-19	2.73553e-18	| Symbols: | HXXXD-type acyl-transferase family protein | chr1:10078189-10080029 FORWARD LENGTH=1655
AT5G22080.1	1338.11	779	785	1937	1726	687.433	742.304	2027.95	1894.74	1.45634	0.16092	9.05005	1.42898e-19	2.74958e-18	| Symbols: | Chaperone DnaJ-domain superfamily protein | chr5:7310378-7313619 REVERSE LENGTH=1042
AT2G05710.1	9013.1	14076	16363	4269	3360	12421.4	15473	4469.44	3688.49	-1.77364	0.196017	-9.04838	1.45098e-19	2.78996e-18	| Symbols: ACO3 | aconitase 3 | chr2:2141399-2146678 FORWARD LENGTH=3493
AT3G15450.2	1187.49	0	0	1384	3007	0	0	1448.98	3300.98	13.7868	1.52428	9.04481	1.49923e-19	2.87918e-18	| Symbols: | Aluminium induced protein with YGL and LRDR motifs | chr3:5212984-5214124 FORWARD LENGTH=1051
AT2G04050.1	139.918	332	265	7	8	292.975	250.587	7.32867	8.78212	-5.07839	0.561472	-9.04479	1.49948e-19	2.87918e-18	| Symbols: | MATE efflux family protein | chr2:1337386-1339270 REVERSE LENGTH=1431
AT1G02150.1	2117.44	1493	1314	2778	2734	1317.51	1242.53	2908.43	3001.29	1.20678	0.133544	9.03663	1.61577e-19	3.1003e-18	| Symbols: | Tetratricopeptide repeat (TPR)-like superfamily protein | chr1:408622-410611 FORWARD LENGTH=1910
AT3G53460.4	794.392	0	0	1435	1526	0	0	1502.38	1675.19	13.2069	1.46182	9.03456	1.64665e-19	3.15732e-18	| Symbols: CP29 | chloroplast RNA-binding protein 29 | chr3:19819236-19821519 REVERSE LENGTH=1599
AT2G28190.1	9796.78	5800	4996	12439	14868	5118.24	4724.27	13023	16321.6	1.57595	0.174442	9.03427	1.651e-19	3.16346e-18	| Symbols: CSD2, CZSOD2 | copper/zinc superoxide dismutase 2 | chr2:12014498-12016569 FORWARD LENGTH=967
AT1G76690.1	309.545	533	694	51	53	470.349	656.254	53.3946	58.1816	-3.33602	0.369276	-9.03395	1.65587e-19	3.17057e-18	| Symbols: OPR2, ATOPR2 | 12-oxophytodienoate reductase 2 | chr1:28778890-28780483 FORWARD LENGTH=1339
AT5G42190.1	2930.86	1900	1651	3784	4121	1676.67	1561.2	3961.67	4523.89	1.38983	0.153865	9.03278	1.67362e-19	3.20233e-18	| Symbols: ASK2, SKP1B | E3 ubiquitin ligase SCF complex subunit SKP1/ASK1 family protein | chr5:16854191-16855645 REVERSE LENGTH=949
AT1G62560.1	935.612	1312	2461	117	123	1157.78	2327.15	122.493	135.025	-3.75843	0.416778	-9.01782	1.91861e-19	3.66851e-18	| Symbols: FMO GS-OX3 | flavin-monooxygenase glucosinolate S-oxygenase 3 | chr1:23159823-23162649 FORWARD LENGTH=1576
AT5G24160.1	1177.96	2111	2233	416	275	1862.86	2111.55	435.532	301.885	-2.42965	0.269485	-9.01588	1.95289e-19	3.73146e-18	| Symbols: SQE6 | squalene monoxygenase 6 | chr5:8183075-8186640 REVERSE LENGTH=1809
AT1G75690.1	3102.23	1740	1773	4022	4542	1535.47	1676.57	4210.84	4986.05	1.5177	0.168465	9.00896	2.08018e-19	3.97191e-18	| Symbols: | DnaJ/Hsp40 cysteine-rich domain superfamily protein | chr1:28422110-28423285 REVERSE LENGTH=743
AT4G02380.2	1341.77	257	169	3134	1548	226.791	159.808	3281.15	1699.34	3.68694	0.409421	9.00527	2.15143e-19	4.1051e-18	| Symbols: SAG21 | senescence-associated gene 21 | chr4:1046343-1046993 REVERSE LENGTH=555
AT2G47910.1	1144.23	551	613	1656	1619	486.233	579.659	1733.75	1777.28	1.72023	0.191047	9.00426	2.17115e-19	4.13985e-18	| Symbols: CRR6 | chlororespiratory reduction 6 | chr2:19614729-19615769 FORWARD LENGTH=963
AT3G43600.1	1821.57	2961	3483	586	698	2612.95	3293.56	613.514	766.24	-2.09804	0.233023	-9.00358	2.18479e-19	4.16295e-18	| Symbols: AAO2, AO3, atAO-2, AOgamma, AtAO3 | aldehyde oxidase 2 | chr3:15512607-15517506 REVERSE LENGTH=4268
AT3G09390.1	10114.5	3714	4970	16110	14224	3277.44	4699.68	16866.4	15614.6	2.02574	0.225015	9.00272	2.20197e-19	4.19278e-18	| Symbols: MT2A, ATMT-K, ATMT-1 | metallothionein 2A | chr3:2889486-2890229 REVERSE LENGTH=538
AT1G14400.1	2425.89	1468	1493	3516	3020	1295.44	1411.8	3681.08	3315.25	1.36995	0.152187	9.0018	2.22038e-19	4.2249e-18	| Symbols: UBC1, ATUBC1 | ubiquitin carrier protein 1 | chr1:4927011-4928690 REVERSE LENGTH=995
AT1G58520.5	955.439	1848	2317	0	0	1630.78	2190.98	0	0	-13.2422	1.47168	-8.99806	2.29751e-19	4.36863e-18	NA
AT5G44680.1	2455.76	495	212	3550	4982	436.815	200.469	3716.68	5469.07	3.84878	0.427757	8.99758	2.30757e-19	4.3847e-18	| Symbols: | DNA glycosylase superfamily protein | chr5:18024215-18025991 REVERSE LENGTH=1406
AT1G66330.2	561.71	1080	1067	163	104	953.052	1008.97	170.653	114.168	-2.78315	0.309688	-8.98694	2.54215e-19	4.82709e-18	| Symbols: | senescence-associated family protein | chr1:24729629-24732491 REVERSE LENGTH=1629
AT5G07440.2	556.203	79	131	1030	868	69.714	123.875	1078.36	952.86	3.39313	0.377649	8.98487	2.59043e-19	4.91537e-18	| Symbols: GDH2 | glutamate dehydrogenase 2 | chr5:2355940-2358194 FORWARD LENGTH=1520
AT2G43900.1	659.96	340	329	950	942	300.035	311.106	994.605	1034.09	1.73108	0.192671	8.98464	2.59591e-19	4.92236e-18	| Symbols: | Endonuclease/exonuclease/phosphatase family protein | chr2:18178588-18183871 REVERSE LENGTH=4212
AT1G17360.1	885.448	1580	1642	241	312	1394.28	1552.69	252.316	342.503	-2.30922	0.257032	-8.98418	2.60665e-19	4.93929e-18	| Symbols: | BEST Arabidopsis thaliana protein match is: COP1-interacting protein-related (TAIR:AT1G72410.1); Has 9949 Blast hits to 7480 proteins in 576 species: Archae - 12; Bacteria - 1007; Metazoa - 3636; Fungi - 982; Plants - 444; Viruses - 50; Other Eukaryotes - 3818 (source: NCBI BLink). | chr1:5946764-5951473 FORWARD LENGTH=3530
AT5G49810.1	1542.95	2494	2721	617	685	2200.84	2573.01	645.97	751.969	-1.77198	0.197266	-8.98268	2.64239e-19	5.00356e-18	| Symbols: MMT | methionine S-methyltransferase | chr5:20239343-20246380 FORWARD LENGTH=3625
AT5G19330.1	2204.62	1583	1398	2930	2762	1396.93	1321.96	3067.57	3032.03	1.16559	0.129768	8.98214	2.6555e-19	5.02491e-18	| Symbols: ARIA | ARM repeat protein interacting with ABF2 | chr5:6507794-6512758 REVERSE LENGTH=2491
AT2G37220.1	16183.3	9486	9733	20447	23458	8370.97	9203.63	21407	25751.4	1.42403	0.158559	8.9811	2.68074e-19	5.06917e-18	| Symbols: | RNA-binding (RRM/RBD/RNP motifs) family protein | chr2:15634525-15636409 REVERSE LENGTH=1316
AT1G64230.1	2806.49	1371	1600	4129	3808	1209.85	1512.98	4322.87	4180.29	1.64313	0.183026	8.97761	2.76707e-19	5.22882e-18	| Symbols: UBC28 | ubiquitin-conjugating enzyme 28 | chr1:23833558-23835536 FORWARD LENGTH=898
AT1G03475.1	3194.61	2195	1927	4083	4322	1936.99	1822.19	4274.71	4744.54	1.26247	0.140633	8.97704	2.78139e-19	5.25224e-18	| Symbols: LIN2, HEMF1, ATCPO-I | Coproporphyrinogen III oxidase | chr1:869051-871211 REVERSE LENGTH=1448
AT2G40900.1	376.903	769	636	101	111	678.608	601.408	105.742	121.852	-2.49231	0.277684	-8.97534	2.82477e-19	5.33048e-18	| Symbols: | nodulin MtN21 /EamA-like transporter family protein | chr2:17063122-17065684 REVERSE LENGTH=1629
AT5G23590.2	748.874	401	392	1065	1053	353.865	370.679	1115	1155.95	1.64829	0.183831	8.96632	3.06573e-19	5.78121e-18	| Symbols: | DNAJ heat shock N-terminal domain-containing protein | chr5:7953529-7955622 REVERSE LENGTH=1468
AT5G43330.1	439.062	812	777	134	150	716.554	734.739	140.292	164.665	-2.25121	0.251078	-8.96618	3.06982e-19	5.78494e-18	| Symbols: | Lactate/malate dehydrogenase family protein | chr5:17390433-17392645 FORWARD LENGTH=1314
AT1G76450.1	1958.87	979	1062	2638	2920	863.924	1004.24	2761.86	3205.47	1.67563	0.187046	8.95837	3.29509e-19	6.20518e-18	| Symbols: | Photosystem II reaction center PsbP family protein | chr1:28684551-28686244 FORWARD LENGTH=946
AT2G23610.2	163.654	26	22	314	257	22.9438	20.8034	328.743	282.126	3.80277	0.424551	8.95715	3.33178e-19	6.26996e-18	NA
AT5G54585.1	820.764	1624	1664	90	166	1433.11	1573.5	94.2257	182.229	-3.44413	0.38458	-8.95556	3.38022e-19	6.35677e-18	| Symbols: | unknown protein; Has 30201 Blast hits to 17322 proteins in 780 species: Archae - 12; Bacteria - 1396; Metazoa - 17338; Fungi - 3422; Plants - 5037; Viruses - 0; Other Eukaryotes - 2996 (source: NCBI BLink). | chr5:22175539-22176691 FORWARD LENGTH=730
AT3G57520.1	7623.3	2886	3300	9874	13198	2546.77	3120.51	10337.6	14488.3	2.13116	0.237984	8.95504	3.39609e-19	6.38222e-18	| Symbols: AtSIP2, SIP2 | seed imbibition 2 | chr3:21288765-21293158 REVERSE LENGTH=2761
AT1G61770.1	765.804	411	396	1147	1025	362.689	374.462	1200.85	1125.21	1.65804	0.185169	8.95421	3.42182e-19	6.42618e-18	| Symbols: | Chaperone DnaJ-domain superfamily protein | chr1:22810165-22812607 FORWARD LENGTH=1195
AT4G05320.5	6638.82	10371	9726	4159	3509	9151.94	9197.01	4354.28	3852.06	-1.16082	0.129641	-8.95407	3.42604e-19	6.4297e-18	| Symbols: UBQ10 | polyubiquitin 10 | chr4:2718170-2720133 FORWARD LENGTH=1204
AT1G21920.1	1769.6	1063	1082	2539	2240	938.05	1023.15	2658.21	2458.99	1.38384	0.15455	8.95399	3.42846e-19	6.42984e-18	| Symbols: | Histone H3 K4-specific methyltransferase SET7/9 family protein | chr1:7704255-7706140 REVERSE LENGTH=1727
AT1G67860.1	939.881	1637	1583	428	337	1444.58	1496.9	448.096	369.947	-1.84587	0.206247	-8.94977	3.56219e-19	6.67606e-18	| Symbols: | unknown protein; BEST Arabidopsis thaliana protein match is: unknown protein (TAIR:AT1G67865.1); Has 13 Blast hits to 13 proteins in 2 species: Archae - 0; Bacteria - 0; Metazoa - 0; Fungi - 0; Plants - 13; Viruses - 0; Other Eukaryotes - 0 (source: NCBI BLink). | chr1:25444805-25445263 REVERSE LENGTH=459
AT5G20700.1	13084.5	22517	24618	5265	3349	19870.2	23279	5512.2	3676.42	-2.23136	0.249338	-8.94912	3.5833e-19	6.71103e-18	| Symbols: | Protein of unknown function (DUF581) | chr5:7005844-7007117 REVERSE LENGTH=1195
AT5G59080.2	866.822	481	469	1278	1149	424.461	443.491	1338.01	1261.33	1.58266	0.176923	8.94547	3.70384e-19	6.93206e-18	NA
AT1G75180.1	1641.53	2997	2791	518	674	2644.72	2639.2	542.321	739.894	-2.04331	0.228422	-8.94536	3.7075e-19	6.93416e-18	| Symbols: | Erythronate-4-phosphate dehydrogenase family protein | chr1:28215836-28218330 REVERSE LENGTH=1543
AT4G28780.1	561.455	41	19	616	1409	36.1807	17.9666	644.923	1546.75	5.3359	0.597137	8.93582	4.04177e-19	7.5542e-18	| Symbols: | GDSL-like Lipase/Acylhydrolase superfamily protein | chr4:14215545-14217579 FORWARD LENGTH=1582
AT2G37540.1	1598.77	647	797	2400	2330	570.949	753.651	2512.69	2557.79	1.93697	0.217041	8.92444	4.47971e-19	8.36702e-18	| Symbols: | NAD(P)-binding Rossmann-fold superfamily protein | chr2:15751568-15753967 REVERSE LENGTH=1240
AT4G21450.1	3135.63	2202	2136	4225	3786	1943.17	2019.82	4423.37	4156.14	1.1144	0.124886	8.92333	4.5248e-19	8.44546e-18	| Symbols: | PapD-like superfamily protein | chr4:11425999-11428345 FORWARD LENGTH=1245
AT3G51080.1	231.899	50	42	354	431	44.1228	39.7156	370.621	473.137	3.33022	0.373208	8.92322	4.5292e-19	8.4467e-18	| Symbols: GATA6 | GATA transcription factor 6 | chr3:18973213-18974892 FORWARD LENGTH=1297
AT5G25520.2	805.232	1343	1441	341	288	1185.14	1362.62	357.011	316.156	-1.91979	0.215147	-8.92316	4.53162e-19	8.4467e-18	| Symbols: | SPOC domain / Transcription elongation factor S-II protein | chr5:8885088-8889620 FORWARD LENGTH=3334
AT3G55630.7	680.782	207	225	942	1222	182.668	212.762	986.229	1341.47	2.5577	0.286648	8.92281	4.54616e-19	8.46803e-18	NA
AT1G79040.1	93876.4	72442	71458	113846	113700	63926.8	67571.4	119191	124816	0.891883	0.0999628	8.92215	4.57332e-19	8.51285e-18	| Symbols: PSBR | photosystem II subunit R | chr1:29736016-29737009 FORWARD LENGTH=720
AT2G39010.1	7053.81	3135	3824	9779	10562	2766.5	3616.01	10238.1	11594.6	1.77439	0.198876	8.92205	4.57723e-19	8.51434e-18	| Symbols: PIP2E, PIP2;6 | plasma membrane intrinsic protein 2E | chr2:16291477-16294034 FORWARD LENGTH=1245
AT2G46790.1	820.971	1935	1667	0	0	1707.55	1576.33	0	0	-13.0235	1.46027	-8.9186	4.7223e-19	8.77823e-18	| Symbols: APRR9, PRR9, TL1 | pseudo-response regulator 9 | chr2:19232649-19235087 FORWARD LENGTH=1818
AT5G02620.1	709.376	1235	1284	281	218	1089.83	1214.16	294.194	239.313	-2.10998	0.236636	-8.91656	4.80988e-19	8.93497e-18	| Symbols: ANK1, ATANK1 | ankyrin-like1 | chr5:589527-591677 FORWARD LENGTH=1855
AT2G30010.1	1523.16	498	299	2157	2835	439.463	282.738	2258.28	3112.16	2.894	0.324641	8.91445	4.90228e-19	9.10045e-18	| Symbols: TBL45 | TRICHOME BIREFRINGENCE-LIKE 45 | chr2:12805724-12809386 FORWARD LENGTH=1466
AT3G58500.1	3831.92	2895	2748	4919	4577	2554.71	2598.54	5149.96	5024.47	0.981436	0.110172	8.90818	5.18768e-19	9.62373e-18	| Symbols: PP2A-4 | protein phosphatase 2A-4 | chr3:21635226-21639105 REVERSE LENGTH=1413
AT1G61660.1	813.281	1350	1357	383	344	1191.31	1283.19	400.983	377.631	-1.66792	0.187236	-8.90808	5.19237e-19	9.62591e-18	| Symbols: | basic helix-loop-helix (bHLH) DNA-binding superfamily protein | chr1:22753715-22756295 REVERSE LENGTH=1594
AT3G14110.1	1522.29	835	635	2125	2302	736.85	600.463	2224.77	2527.06	1.82876	0.205361	8.90509	5.33406e-19	9.88189e-18	| Symbols: FLU | Tetratricopeptide repeat (TPR)-like superfamily protein | chr3:4676118-4677658 REVERSE LENGTH=1111
AT2G30570.1	36351.4	22223	23598	46181	50221	19610.8	22314.5	48349.3	55130.9	1.30347	0.14639	8.90408	5.38325e-19	9.96629e-18	| Symbols: PSBW | photosystem II reaction center W | chr2:13019028-13020194 REVERSE LENGTH=841
AT3G44400.2	839.698	1629	1318	349	282	1437.52	1246.31	365.386	309.57	-1.99118	0.223671	-8.90227	5.47182e-19	1.01234e-17	| Symbols: | Disease resistance protein (TIR-NBS-LRR class) family | chr3:16044687-16049701 REVERSE LENGTH=3469
AT2G27860.1	4615.71	3509	3171	5740	5792	3096.54	2998.53	6009.51	6358.26	1.02081	0.11469	8.90061	5.55411e-19	1.02687e-17	| Symbols: AXS1 | UDP-D-apiose/UDP-D-xylose synthase 1 | chr2:11864393-11866907 REVERSE LENGTH=1525
AT1G11650.2	8011.43	5796	5851	10358	9614	5114.71	5532.77	10844.3	10553.9	1.00704	0.113177	8.89794	5.68933e-19	1.05116e-17	| Symbols: ATRBP45B, RBP45B | RNA-binding (RRM/RBD/RNP motifs) family protein | chr1:3914774-3918176 FORWARD LENGTH=1574
AT2G43620.1	204.947	8	3	502	259	7.05964	2.83683	525.57	284.321	6.34324	0.712897	8.89783	5.6948e-19	1.05147e-17	| Symbols: | Chitinase family protein | chr2:18093770-18095025 REVERSE LENGTH=1036
AT4G16520.1	4502.15	2885	2973	6315	5502	2545.88	2811.3	6611.5	6039.9	1.23987	0.139374	8.89602	5.78854e-19	1.06805e-17	| Symbols: ATG8F | Ubiquitin-like superfamily protein | chr4:9306663-9308462 REVERSE LENGTH=713
AT5G22880.1	272.782	86	68	470	418	75.8912	64.3015	492.068	458.866	2.76096	0.310582	8.88963	6.13129e-19	1.13053e-17	| Symbols: H2B, HTB2 | histone B2 | chr5:7651957-7652622 REVERSE LENGTH=666
AT1G01170.1	1344.09	836	832	1840	1754	737.733	786.748	1926.39	1925.48	1.33741	0.150504	8.88622	6.32214e-19	1.16494e-17	| Symbols: | Protein of unknown function (DUF1138) | chr1:73931-74737 REVERSE LENGTH=515
AT1G29950.1	985.32	1719	1501	465	472	1516.94	1419.36	486.833	518.145	-1.54706	0.174107	-8.88569	6.35229e-19	1.16971e-17	| Symbols: | basic helix-loop-helix (bHLH) DNA-binding superfamily protein | chr1:10491698-10494598 FORWARD LENGTH=2131
AT4G02010.1	668.307	1130	1125	287	284	997.175	1063.81	300.475	311.765	-1.75119	0.197096	-8.88498	6.3932e-19	1.17645e-17	| Symbols: | Protein kinase superfamily protein | chr4:881090-885399 FORWARD LENGTH=2722
AT2G47400.1	22381	13329	11054	28379	34249	11762.2	10452.8	29711.5	37597.4	1.59924	0.180069	8.88125	6.61118e-19	1.21575e-17	| Symbols: CP12-1, CP12 | CP12 domain-containing protein 1 | chr2:19446854-19447438 FORWARD LENGTH=585
AT1G76180.1	1247.02	2321	2105	522	367	2048.18	1990.51	546.509	402.88	-2.0884	0.235364	-8.87307	7.11592e-19	1.30769e-17	| Symbols: ERD14 | Dehydrin family protein | chr1:28586773-28587877 REVERSE LENGTH=1018
AT5G15650.1	2131.1	1435	1263	3030	2634	1266.32	1194.31	3172.27	2891.51	1.30114	0.146671	8.87117	7.23811e-19	1.32925e-17	| Symbols: RGP2, ATRGP2 | reversibly glycosylated polypeptide 2 | chr5:5092157-5094494 FORWARD LENGTH=1530
AT1G72790.1	299.434	83	59	464	531	73.2438	55.791	485.786	582.913	3.04838	0.343744	8.86818	7.43478e-19	1.36445e-17	| Symbols: | hydroxyproline-rich glycoprotein family protein | chr1:27394747-27396799 FORWARD LENGTH=2053
AT3G03490.1	603.915	300	286	864	889	264.737	270.445	904.567	975.913	1.81301	0.204514	8.86497	7.65243e-19	1.40346e-17	| Symbols: PEX19-1, AtPEX19-1 | peroxin 19-1 | chr3:830165-831888 REVERSE LENGTH=1013
AT5G67380.2	923.738	351	240	1318	1620	309.742	226.946	1379.88	1778.38	2.55627	0.28845	8.86208	7.8532e-19	1.43932e-17	| Symbols: CKA1, ATCKA1 | casein kinase alpha 1 | chr5:26880966-26883420 REVERSE LENGTH=1358
AT2G01100.2	1261.91	762	604	1809	1740	672.431	571.149	1893.94	1910.11	1.61267	0.181991	8.86126	7.91175e-19	1.44908e-17	| Symbols: | unknown protein; Has 19420 Blast hits to 10641 proteins in 779 species: Archae - 0; Bacteria - 1003; Metazoa - 10257; Fungi - 1826; Plants - 1570; Viruses - 56; Other Eukaryotes - 4708 (source: NCBI BLink). | chr2:81436-83217 FORWARD LENGTH=1173
AT2G01570.1	3075.59	4885	4644	1609	1745	4310.79	4391.41	1684.55	1915.6	-1.27344	0.143761	-8.85809	8.13998e-19	1.48988e-17	| Symbols: RGA1, RGA | GRAS family transcription factor family protein | chr2:255249-257550 REVERSE LENGTH=2302
AT4G27740.1	404.759	159	162	616	620	140.31	153.189	644.923	680.614	2.17553	0.245637	8.85667	8.24418e-19	1.50795e-17	| Symbols: | Yippee family putative zinc-binding protein | chr4:13839075-13839763 FORWARD LENGTH=538
AT1G33810.1	1470	939	815	1956	2034	828.626	770.672	2047.84	2232.85	1.42018	0.160371	8.8556	8.32348e-19	1.52144e-17	| Symbols: | unknown protein; FUNCTIONS IN: molecular_function unknown; INVOLVED IN: biological_process unknown; LOCATED IN: chloroplast thylakoid membrane, chloroplast, chloroplast envelope; EXPRESSED IN: 22 plant structures; EXPRESSED DURING: 13 growth stages; Has 39 Blast hits to 39 proteins in 18 species: Archae - 0; Bacteria - 0; Metazoa - 0; Fungi - 0; Plants - 39; Viruses - 0; Other Eukary…
AT5G64570.1	4095.32	1217	1706	7161	5645	1073.95	1613.21	7497.23	6196.89	2.34962	0.265367	8.85422	8.42722e-19	1.53937e-17	| Symbols: XYL4, ATBXL4 | beta-D-xylosidase 4 | chr5:25810115-25813335 REVERSE LENGTH=2493
AT1G01060.7	766.431	1736	1622	0	0	1531.94	1533.78	0	0	-12.9243	1.45971	-8.85399	8.44417e-19	1.54144e-17	NA
AT3G19930.2	1161.55	717	589	1649	1576	632.72	556.965	1726.42	1730.08	1.53841	0.173758	8.85374	8.46372e-19	1.54398e-17	NA
AT1G52880.1	877.856	1544	1869	225	133	1362.51	1767.35	235.564	146.003	-3.03525	0.343002	-8.84908	8.82467e-19	1.60876e-17	| Symbols: NAM, ANAC018, ATNAM, NARS2 | NAC (No Apical Meristem) domain transcriptional regulator superfamily protein | chr1:19688957-19690542 REVERSE LENGTH=1403
AT3G48720.1	1193.01	672	617	1591	1758	593.01	583.442	1665.7	1929.87	1.61164	0.182143	8.84822	8.89259e-19	1.62006e-17	| Symbols: | HXXXD-type acyl-transferase family protein | chr3:18046323-18049463 FORWARD LENGTH=1665
AT1G15060.2	454.345	827	768	169	168	729.791	726.229	176.935	184.425	-2.01068	0.227279	-8.84677	9.00881e-19	1.64014e-17	NA
AT5G64530.1	132.05	310	258	6	4	273.561	243.967	6.28171	4.39106	-5.59557	0.632582	-8.8456	9.10376e-19	1.6561e-17	| Symbols: ANAC104, XND1 | xylem NAC domain 1 | chr5:25795233-25796938 FORWARD LENGTH=930
AT1G07200.1	507.96	241	226	789	710	212.672	213.708	826.045	779.413	1.91286	0.216251	8.84554	9.10854e-19	1.6561e-17	| Symbols: | Double Clp-N motif-containing P-loop nucleoside triphosphate hydrolases superfamily protein | chr1:2208730-2210844 REVERSE LENGTH=2037
AT3G08510.2	660.726	0	0	1328	1141	0	0	1390.35	1252.55	12.9412	1.46408	8.83908	9.65089e-19	1.75354e-17	| Symbols: ATPLC2, PLC2 | phospholipase C 2 | chr3:2582382-2585851 REVERSE LENGTH=2223
AT4G17560.1	2605.94	1183	1027	3353	4462	1043.94	971.142	3510.43	4898.23	2.06092	0.233247	8.83576	9.94165e-19	1.80518e-17	| Symbols: | Ribosomal protein L19 family protein | chr4:9780279-9782183 FORWARD LENGTH=1173
AT1G57720.2	5807.7	3936	3188	7545	8056	3473.34	3014.61	7899.26	8843.6	1.3676	0.154782	8.83566	9.95091e-19	1.80566e-17	| Symbols: | Translation elongation factor EF1B, gamma chain | chr1:21377735-21380382 FORWARD LENGTH=1648
AT1G03940.1	292.416	460	766	24	13	405.929	724.338	25.1269	14.2709	-4.83921	0.547788	-8.83409	1.00912e-18	1.82991e-17	| Symbols: | HXXXD-type acyl-transferase family protein | chr1:1009542-1011056 REVERSE LENGTH=1515
ATCG00680.1	688.894	347	281	990	1045	306.212	265.717	1036.48	1147.16	1.93229	0.218753	8.83319	1.01736e-18	1.84363e-17	| Symbols: PSBB | photosystem II reaction center protein B | chrC:72371-73897 FORWARD LENGTH=1527
AT1G74050.1	4343.97	2832	2466	5516	6167	2499.11	2331.88	5774.99	6769.92	1.37662	0.155857	8.83257	1.02294e-18	1.85251e-17	| Symbols: | Ribosomal protein L6 family protein | chr1:27847047-27848806 REVERSE LENGTH=1037
AT1G71030.1	2794.68	4378	5369	972	1112	3863.39	5076.98	1017.64	1220.72	-1.99796	0.226214	-8.83218	1.02654e-18	1.8578e-17	| Symbols: ATMYBL2, MYBL2 | MYB-like 2 | chr1:26795123-26796364 REVERSE LENGTH=986
AT1G45474.2	1341.8	722	774	1856	1872	637.133	731.902	1943.14	2055.02	1.54645	0.175149	8.8293	1.0533e-18	1.90498e-17	| Symbols: LHCA5 | photosystem I light harvesting complex gene 5 | chr1:17179302-17180806 FORWARD LENGTH=928
AT4G36540.2	193.752	28	16	309	375	24.7087	15.1298	323.508	411.662	4.2015	0.475905	8.82845	1.06135e-18	1.91828e-17	| Symbols: BEE2 | BR enhanced expression 2 | chr4:17243583-17245296 FORWARD LENGTH=1356
AT4G16890.3	3106.62	4958	6018	1267	942	4375.21	5690.68	1326.49	1034.09	-2.09207	0.237012	-8.82687	1.07641e-18	1.94421e-17	NA
AT5G42650.1	6212.77	9294	12498	2397	2115	8201.54	11818.2	2509.54	2321.77	-2.05088	0.232384	-8.8254	1.09074e-18	1.96879e-17	| Symbols: AOS, CYP74A, DDE2 | allene oxide synthase | chr5:17097595-17099395 REVERSE LENGTH=1801
AT3G48360.2	787.339	0	0	1126	1795	0	0	1178.87	1970.49	13.194	1.49516	8.82447	1.09981e-18	1.98386e-17	NA
AT1G04550.2	628.369	1065	1150	218	235	939.815	1087.45	228.236	257.975	-2.06008	0.233463	-8.82401	1.10433e-18	1.9907e-17	| Symbols: IAA12, BDL | AUX/IAA transcriptional regulator family protein | chr1:1240375-1242121 FORWARD LENGTH=1238
AT5G63310.1	1611.38	740	518	2259	2676	653.017	489.826	2365.07	2937.62	2.21368	0.251078	8.8167	1.17881e-18	2.12357e-17	| Symbols: NDPK2, NDPK1A, NDPK IA IA, NDPK IA, ATNDPK2 | nucleoside diphosphate kinase 2 | chr5:25371904-25373861 REVERSE LENGTH=937
AT1G51400.1	4392.64	1782	1548	5513	7982	1572.54	1463.8	5771.85	8762.36	2.25898	0.25629	8.81416	1.20586e-18	2.17086e-17	| Symbols: | Photosystem II 5 kD protein | chr1:19052023-19052582 REVERSE LENGTH=560
AT5G65207.1	302.007	65	73	447	559	57.3596	69.0296	467.988	613.651	3.09812	0.351677	8.80956	1.25641e-18	2.26039e-17	| Symbols: | unknown protein; BEST Arabidopsis thaliana protein match is: unknown protein (TAIR:AT5G10040.1); Has 30201 Blast hits to 17322 proteins in 780 species: Archae - 12; Bacteria - 1396; Metazoa - 17338; Fungi - 3422; Plants - 5037; Viruses - 0; Other Eukaryotes - 2996 (source: NCBI BLink). | chr5:26052245-26052644 REVERSE LENGTH=400
AT4G21910.1	838.281	1732	1626	182	88	1528.41	1537.56	190.545	96.6033	-3.41537	0.387844	-8.80604	1.2964e-18	2.3308e-17	| Symbols: | MATE efflux family protein | chr4:11625362-11631078 REVERSE LENGTH=2018
AT3G23790.1	942.223	1560	1872	331	251	1376.63	1770.18	346.541	275.539	-2.33823	0.265562	-8.80481	1.31073e-18	2.35501e-17	| Symbols: AAE16 | AMP-dependent synthetase and ligase family protein | chr3:8575167-8581112 FORWARD LENGTH=2381
AT5G37370.7	476.783	164	106	753	796	144.723	100.235	788.355	873.821	2.76108	0.313625	8.80377	1.32293e-18	2.37539e-17	NA
AT2G40960.1	147.482	20	21	276	240	17.6491	19.8578	288.959	263.464	3.88187	0.440949	8.80343	1.32696e-18	2.38105e-17	| Symbols: | Single-stranded nucleic acid binding R3H protein | chr2:17095522-17097454 FORWARD LENGTH=1257
AT5G50000.1	977.016	567	462	1377	1393	500.352	436.872	1441.65	1529.19	1.66399	0.189026	8.803	1.33211e-18	2.38872e-17	| Symbols: | Protein kinase superfamily protein | chr5:20342587-20345133 REVERSE LENGTH=1509
AT1G75220.1	1227.8	459	577	1862	1832	405.047	545.617	1949.43	2011.11	2.0592	0.23394	8.80225	1.34098e-18	2.40306e-17	| Symbols: | Major facilitator superfamily protein | chr1:28229157-28232831 REVERSE LENGTH=1944
AT1G54130.1	3716.32	6266	6457	1764	1260	5529.47	6105.81	1846.82	1383.18	-1.84872	0.210041	-8.80172	1.34737e-18	2.41293e-17	| Symbols: RSH3, AT-RSH3, ATRSH3 | RELA/SPOT homolog 3 | chr1:20210873-20213942 FORWARD LENGTH=2633
AT1G09430.1	3073.34	1650	1506	5058	3751	1456.05	1424.09	5295.49	4117.72	1.70858	0.194133	8.8011	1.35487e-18	2.42479e-17	| Symbols: ACLA-3 | ATP-citrate lyase A-3 | chr1:3041996-3045402 FORWARD LENGTH=1838
AT5G62930.1	845.739	452	361	1202	1261	398.87	341.365	1258.44	1384.28	1.83546	0.208684	8.79543	1.42496e-18	2.54855e-17	| Symbols: | SGNH hydrolase-type esterase superfamily protein | chr5:25254888-25256617 FORWARD LENGTH=1013
AT1G75730.2	521.87	244	241	803	732	215.319	227.892	840.703	803.564	1.89167	0.215079	8.79525	1.42733e-18	2.55114e-17	| Symbols: | unknown protein; FUNCTIONS IN: molecular_function unknown; INVOLVED IN: biological_process unknown; EXPRESSED IN: 22 plant structures; EXPRESSED DURING: 12 growth stages. | chr1:28435710-28439769 REVERSE LENGTH=2405
AT1G03680.1	7326.26	4338	4819	9874	9640	3828.09	4556.9	10337.6	10582.5	1.31909	0.150012	8.79323	1.45315e-18	2.5956e-17	| Symbols: ATHM1, TRX-M1, ATM1, THM1 | thioredoxin M-type 1 | chr1:916819-918064 REVERSE LENGTH=910
AT2G24550.1	699.135	174	149	1485	863	153.547	140.896	1554.72	947.371	3.08699	0.351351	8.78606	1.54898e-18	2.76495e-17	| Symbols: | unknown protein; BEST Arabidopsis thaliana protein match is: unknown protein (TAIR:AT4G31510.1); Has 219 Blast hits to 219 proteins in 33 species: Archae - 0; Bacteria - 0; Metazoa - 16; Fungi - 2; Plants - 184; Viruses - 0; Other Eukaryotes - 17 (source: NCBI BLink). | chr2:10427856-10429222 REVERSE LENGTH=1113
AT1G72060.1	228.519	7	3	595	257	6.17719	2.83683	622.937	282.126	6.63996	0.755877	8.78445	1.57134e-18	2.80303e-17	| Symbols: | serine-type endopeptidase inhibitors | chr1:27118447-27119011 FORWARD LENGTH=461
AT3G24460.2	811.003	1046	2320	47	71	923.048	2193.82	49.2068	77.9413	-4.61634	0.52559	-8.78315	1.58955e-18	2.83368e-17	NA
AT1G15550.1	187.031	31	32	367	279	27.3561	30.2595	384.232	306.277	3.58415	0.408169	8.78105	1.61962e-18	2.88541e-17	| Symbols: GA4, ATGA3OX1, GA3OX1 | gibberellin 3-oxidase 1 | chr1:5344478-5346166 REVERSE LENGTH=1256
AT3G54500.8	819.907	2227	1390	0	0	1965.23	1314.4	0	0	-13.0217	1.48312	-8.77993	1.63579e-18	2.91232e-17	NA
AT3G20230.1	1111.25	653	574	1496	1603	576.243	542.78	1566.24	1759.72	1.57129	0.178986	8.77882	1.65197e-18	2.93922e-17	| Symbols: | Ribosomal L18p/L5e family protein | chr3:7055353-7056758 REVERSE LENGTH=929
AT1G05870.8	444.808	791	917	86	113	698.022	867.125	90.0379	124.047	-2.87088	0.327078	-8.77735	1.67375e-18	2.97603e-17	NA
AT5G60390.3	11493.1	8117	6713	14592	15654	7162.89	6347.88	15277.1	17184.4	1.26457	0.144121	8.77435	1.71892e-18	3.05437e-17	| Symbols: | GTP binding Elongation factor Tu family protein | chr5:24288664-24290856 FORWARD LENGTH=1590
AT5G47640.1	2445.94	3837	4848	779	909	3385.98	4584.32	815.576	997.869	-2.13598	0.243438	-8.77423	1.72081e-18	3.05575e-17	| Symbols: NF-YB2 | nuclear factor Y, subunit B2 | chr5:19309227-19310272 FORWARD LENGTH=1046
AT3G59050.1	854.199	1420	1365	406	408	1253.09	1290.76	425.063	447.888	-1.54314	0.175916	-8.772	1.75516e-18	3.11473e-17	| Symbols: ATPAO3, PAO3 | polyamine oxidase 3 | chr3:21824696-21827509 REVERSE LENGTH=2039
AT5G57887.1	336.45	116	122	527	525	102.365	115.364	551.744	576.327	2.37386	0.270694	8.76951	1.79439e-18	3.18229e-17	| Symbols: | unknown protein; FUNCTIONS IN: molecular_function unknown; INVOLVED IN: biological_process unknown; LOCATED IN: endomembrane system; Has 30201 Blast hits to 17322 proteins in 780 species: Archae - 12; Bacteria - 1396; Metazoa - 17338; Fungi - 3422; Plants - 5037; Viruses - 0; Other Eukaryotes - 2996 (source: NCBI BLink). | chr5:23446721-23447249 FORWARD LENGTH=529
AT2G42500.1	2971.32	2209	2088	3749	3677	1949.34	1974.43	3925.02	4036.48	1.0208	0.116414	8.7687	1.80741e-18	3.20331e-17	| Symbols: PP2A-3 | protein phosphatase 2A-3 | chr2:17697667-17701417 REVERSE LENGTH=1565
AT1G76990.1	787.865	0	0	1063	1857	0	0	1112.91	2038.55	13.1949	1.50543	8.76492	1.86914e-18	3.31057e-17	| Symbols: ACR3 | ACT domain repeat 3 | chr1:28932162-28935539 FORWARD LENGTH=1991
AT3G02700.1	898.422	425	309	1300	1426	375.044	292.194	1361.04	1565.41	2.13224	0.243407	8.75997	1.95295e-18	3.45676e-17	| Symbols: | NC domain-containing protein-related | chr3:581541-582949 REVERSE LENGTH=1081
AT3G63190.1	2943.33	1784	1596	3761	4329	1574.3	1509.19	3937.59	4752.23	1.49466	0.170672	8.75751	1.99609e-18	3.53085e-17	| Symbols: RRF, HFP108, cpRRF, AtcpRRF | ribosome recycling factor, chloroplast precursor | chr3:23342582-23344773 REVERSE LENGTH=1240
AT1G06700.2	1181.62	749	673	1583	1614	660.959	636.396	1657.33	1771.79	1.4021	0.160145	8.75522	2.03705e-18	3.60099e-17	| Symbols: | Protein kinase superfamily protein | chr1:2052481-2055548 REVERSE LENGTH=1822
AT5G07460.1	965.188	1508	2153	257	205	1330.74	2035.9	269.067	225.042	-2.76802	0.31617	-8.75486	2.04365e-18	3.61031e-17	| Symbols: PMSR2, ATMSRA2 | peptidemethionine sulfoxide reductase 2 | chr5:2360634-2362013 REVERSE LENGTH=995
AT5G15230.1	1015.93	161	70	1359	2216	142.075	66.1927	1422.81	2432.65	4.20896	0.4808	8.75408	2.05779e-18	3.63295e-17	| Symbols: GASA4 | GAST1 protein homolog 4 | chr5:4944900-4946216 FORWARD LENGTH=629
AT3G13790.5	135.716	10	11	216	271	8.82455	10.4017	226.142	297.494	4.76929	0.544852	8.75337	2.07079e-18	3.65356e-17	NA
AT4G23020.1	147.819	334	284	11	15	294.74	268.553	11.5165	16.4665	-4.33436	0.49542	-8.74886	2.15516e-18	3.79996e-17	| Symbols: | unknown protein; BEST Arabidopsis thaliana protein match is: unknown protein (TAIR:AT4G11780.1); Has 146 Blast hits to 146 proteins in 40 species: Archae - 0; Bacteria - 16; Metazoa - 17; Fungi - 4; Plants - 67; Viruses - 20; Other Eukaryotes - 22 (source: NCBI BLink). | chr4:12066194-12068442 REVERSE LENGTH=1415
AT2G16700.1	272.854	43	22	417	543	37.9456	20.8034	436.579	596.087	4.13184	0.472421	8.74611	2.2084e-18	3.89133e-17	| Symbols: ADF5, ATADF5 | actin depolymerizing factor 5 | chr2:7244608-7245741 FORWARD LENGTH=815
AT4G25940.1	1239.52	749	679	1846	1569	660.959	642.069	1932.67	1722.39	1.48804	0.170191	8.74336	2.26288e-18	3.98476e-17	| Symbols: | ENTH/ANTH/VHS superfamily protein | chr4:13169641-13172881 REVERSE LENGTH=2138
AT1G55910.1	694.218	1228	1348	232	160	1083.66	1274.68	242.893	175.642	-2.49358	0.285216	-8.74278	2.27443e-18	3.9974e-17	| Symbols: ZIP11 | zinc transporter 11 precursor | chr1:20906134-20907413 FORWARD LENGTH=1196
AT5G17870.1	1716.27	675	713	2249	2952	595.657	674.22	2354.6	3240.6	2.13958	0.244723	8.74286	2.2728e-18	3.9974e-17	| Symbols: PSRP6 | plastid-specific 50S ribosomal protein 6 | chr5:5907775-5908335 FORWARD LENGTH=561
AT4G30600.1	2282.07	3612	4153	877	998	3187.43	3927.12	918.177	1095.57	-1.82098	0.208283	-8.74279	2.27419e-18	3.9974e-17	| Symbols: | signal recognition particle receptor alpha subunit family protein | chr4:14937840-14941018 REVERSE LENGTH=2309
AT5G11650.1	1771.19	3029	3944	420	221	2672.96	3729.49	439.72	242.606	-3.22959	0.369407	-8.74262	2.27767e-18	4.00053e-17	| Symbols: | alpha/beta-Hydrolases superfamily protein | chr5:3744980-3747125 FORWARD LENGTH=1571
AT4G38770.1	37721.9	14979	9204	50347	69464	13218.3	8703.4	52710.9	76255.2	2.55654	0.292465	8.74135	2.30341e-18	4.04055e-17	| Symbols: PRP4, ATPRP4 | proline-rich protein 4 | chr4:18096809-18098565 REVERSE LENGTH=1664
AT4G38060.2	697.897	1174	1212	276	292	1036	1146.08	288.959	320.547	-1.84016	0.210512	-8.74136	2.30313e-18	4.04055e-17	| Symbols: | unknown protein; BEST Arabidopsis thaliana protein match is: unknown protein (TAIR:AT5G65480.1); Has 35333 Blast hits to 34131 proteins in 2444 species: Archae - 798; Bacteria - 22429; Metazoa - 974; Fungi - 991; Plants - 531; Viruses - 0; Other Eukaryotes - 9610 (source: NCBI BLink). | chr4:17873485-17874803 REVERSE LENGTH=893
AT2G38640.1	240.871	477	494	28	42	420.931	467.132	29.3147	46.1061	-3.55988	0.407372	-8.73864	2.35934e-18	4.13602e-17	| Symbols: | Protein of unknown function (DUF567) | chr2:16157604-16158561 REVERSE LENGTH=799
AT5G64240.2	1306.04	795	766	1728	1812	701.552	724.338	1809.13	1989.15	1.41349	0.161894	8.73094	2.52555e-18	4.42455e-17	| Symbols: AtMC3, MC3 | metacaspase 3 | chr5:25695620-25697416 FORWARD LENGTH=1472
AT1G60950.1	42109.2	21978	22313	52616	66368	19394.6	21099.4	55086.4	72856.5	1.65972	0.190118	8.72995	2.5478e-18	4.46068e-17	| Symbols: FED A, ATFD2 | 2Fe-2S ferredoxin-like superfamily protein | chr1:22444390-22445222 FORWARD LENGTH=833
AT4G13840.1	2796.08	4719	3964	1507	1543	4164.31	3748.4	1577.76	1693.85	-1.27431	0.146028	-8.72646	2.62761e-18	4.59747e-17	| Symbols: | HXXXD-type acyl-transferase family protein | chr4:8013893-8016486 REVERSE LENGTH=1642
AT1G71500.1	6523.67	3862	4159	8433	9041	3408.04	3932.79	8828.95	9924.9	1.35323	0.155117	8.72394	2.68697e-18	4.69834e-17	| Symbols: | Rieske (2Fe-2S) domain-containing protein | chr1:26935982-26937607 FORWARD LENGTH=1242
AT1G04430.1	2154.44	1383	1246	3171	2641	1220.44	1178.23	3319.89	2899.2	1.37448	0.157555	8.72383	2.68945e-18	4.69968e-17	| Symbols: | S-adenosyl-L-methionine-dependent methyltransferases superfamily protein | chr1:1198118-1201527 FORWARD LENGTH=2379
AT4G14420.1	602.118	305	279	854	894	269.149	263.825	894.097	981.402	1.81497	0.208193	8.71772	2.83872e-18	4.95735e-17	| Symbols: | HR-like lesion-inducing protein-related | chr4:8301946-8303915 REVERSE LENGTH=879
AT4G10430.1	721.599	1178	1377	254	254	1039.53	1302.11	265.926	278.832	-2.10377	0.241367	-8.71608	2.87999e-18	5.02622e-17	| Symbols: | TMPIT-like protein | chr4:6454881-6458089 REVERSE LENGTH=1366
AT2G30520.3	229.14	517	426	35	19	456.229	402.83	36.6433	20.8575	-3.89812	0.447346	-8.71387	2.93675e-18	5.12203e-17	| Symbols: RPT2 | Phototropic-responsive NPH3 family protein | chr2:13002742-13005600 REVERSE LENGTH=2070
AT1G07720.1	2236.72	3413	4766	625	705	3011.82	4506.78	654.345	773.925	-2.39624	0.275065	-8.71156	2.99717e-18	5.22408e-17	| Symbols: KCS3 | 3-ketoacyl-CoA synthase 3 | chr1:2390655-2392453 REVERSE LENGTH=1799
AT2G39400.1	1032.9	317	365	1957	1328	279.738	345.148	2048.89	1457.83	2.48893	0.285917	8.70505	3.17427e-18	5.52925e-17	| Symbols: | alpha/beta-Hydrolases superfamily protein | chr2:16452612-16454801 FORWARD LENGTH=1194
AT1G05850.1	13183.8	8440	8039	16305	18779	7447.92	7601.76	17070.6	20614.9	1.32427	0.152237	8.69873	3.35625e-18	5.84253e-17	| Symbols: POM1, ERH2, ELP1, CTL1, ELP, HOT2, ATCTL1 | Chitinase family protein | chr1:1766503-1768695 REVERSE LENGTH=1478
AT5G04280.1	619.304	1128	985	273	241	995.41	931.426	285.818	264.561	-1.80758	0.207824	-8.69766	3.38804e-18	5.89412e-17	| Symbols: | RNA-binding (RRM/RBD/RNP motifs) family protein with retrovirus zinc finger-like domain | chr5:1192274-1195662 FORWARD LENGTH=1267
AT4G25100.3	678.845	1414	1552	0	0	1247.79	1467.59	0	0	-12.7491	1.46657	-8.69314	3.52545e-18	6.12927e-17	| Symbols: FSD1 | Fe superoxide dismutase 1 | chr4:12884300-12886708 REVERSE LENGTH=1045
AT5G54060.1	1864.06	3309	4796	1	0	2920.04	4535.15	1.04695	0	-12.7642	1.46897	-8.68919	3.65037e-18	6.34243e-17	| Symbols: UF3GT | UDP-glucose:flavonoid 3-o-glucosyltransferase | chr5:21936879-21938369 REVERSE LENGTH=1491
AT3G02020.1	3985.73	5183	10560	663	628	4573.77	9985.65	694.129	689.397	-3.39549	0.390921	-8.68588	3.75828e-18	6.52579e-17	| Symbols: AK3 | aspartate kinase 3 | chr3:340546-343835 REVERSE LENGTH=2195
AT5G57550.1	585.79	0	0	1221	970	0	0	1278.33	1064.83	12.7675	1.47019	8.68429	3.81102e-18	6.61318e-17	| Symbols: XTR3, XTH25 | xyloglucan endotransglucosylase/hydrolase 25 | chr5:23304888-23306421 REVERSE LENGTH=1059
AT1G08520.1	3037.33	2031	1720	3909	4225	1792.27	1626.45	4092.54	4638.06	1.35247	0.155817	8.67988	3.96173e-18	6.87034e-17	| Symbols: ALB1, ALB-1V, V157, PDE166, CHLD | ALBINA 1 | chr1:2696412-2700959 FORWARD LENGTH=2549
AT4G29840.1	1922.93	1160	1168	2504	2680	1023.65	1104.47	2621.57	2942.01	1.3865	0.159764	8.67841	4.01327e-18	6.95531e-17	| Symbols: MTO2, TS | Pyridoxal-5'-phosphate-dependent enzyme family protein | chr4:14599216-14601055 REVERSE LENGTH=1840
AT4G11800.1	1047.7	1680	1671	547	506	1482.52	1580.11	572.683	555.469	-1.44067	0.166135	-8.67165	4.25885e-18	7.37627e-17	| Symbols: | Calcineurin-like metallo-phosphoesterase superfamily protein | chr4:7093542-7099697 REVERSE LENGTH=3540
AT1G03850.2	153.616	9	11	345	214	7.9421	10.4017	361.199	234.922	5.02566	0.579597	8.67095	4.28547e-18	7.41769e-17	| Symbols: | Glutaredoxin family protein | chr1:977102-977761 REVERSE LENGTH=660
AT4G38520.2	356.21	136	112	537	580	120.014	105.908	562.213	636.704	2.4071	0.27776	8.66611	4.47127e-18	7.73439e-17	| Symbols: | Protein phosphatase 2C family protein | chr4:18015736-18018273 REVERSE LENGTH=2225
AT5G46710.1	219.737	32	30	473	298	28.2386	28.3683	495.209	327.134	3.86095	0.445555	8.66548	4.49607e-18	7.77239e-17	| Symbols: | PLATZ transcription factor family protein | chr5:18952616-18954692 REVERSE LENGTH=1112
AT1G43710.1	1982.45	3055	3541	873	885	2695.9	3348.41	913.989	971.522	-1.68059	0.193953	-8.66497	4.51639e-18	7.80259e-17	| Symbols: emb1075 | Pyridoxal phosphate (PLP)-dependent transferases superfamily protein | chr1:16486320-16488384 REVERSE LENGTH=1749
AT2G21340.2	909.884	1604	1465	366	415	1415.46	1385.32	383.185	455.573	-1.73989	0.200801	-8.66477	4.52411e-18	7.81101e-17	| Symbols: | MATE efflux family protein | chr2:9132557-9136459 FORWARD LENGTH=1966
AT2G31750.1	553.585	1201	1168	9	37	1059.83	1104.47	9.42257	40.6173	-5.43903	0.628133	-8.65903	4.75776e-18	8.20924e-17	| Symbols: UGT74D1 | UDP-glucosyl transferase 74D1 | chr2:13497233-13500023 FORWARD LENGTH=1603
AT1G24170.1	894.635	325	359	1224	1522	286.798	339.474	1281.47	1670.8	2.23723	0.258386	8.65845	4.78213e-18	8.2461e-17	| Symbols: GATL8, LGT9 | Nucleotide-diphospho-sugar transferases superfamily protein | chr1:8557216-8558832 REVERSE LENGTH=1617
AT2G21180.1	209.574	436	381	44	43	384.751	360.278	46.0659	47.2039	-2.99804	0.346336	-8.65644	4.86728e-18	8.38764e-17	| Symbols: | unknown protein; BEST Arabidopsis thaliana protein match is: unknown protein (TAIR:AT5G19875.1); Has 124 Blast hits to 124 proteins in 12 species: Archae - 0; Bacteria - 0; Metazoa - 0; Fungi - 0; Plants - 124; Viruses - 0; Other Eukaryotes - 0 (source: NCBI BLink). | chr2:9074660-9075380 REVERSE LENGTH=721
AT5G40890.2	559.743	0	0	1003	1083	0	0	1050.09	1188.88	12.7018	1.46761	8.65473	4.94088e-18	8.50912e-17	| Symbols: ATCLC-A, CLC-A, CLCA, ATCLCA | chloride channel A | chr5:16381314-16384319 REVERSE LENGTH=2669
AT4G35300.1	643.669	1381	1434	0	0	1218.67	1356.01	0	0	-12.6724	1.4645	-8.65306	5.01371e-18	8.62913e-17	| Symbols: TMT2 | tonoplast monosaccharide transporter2 | chr4:16796256-16799553 REVERSE LENGTH=2590
AT3G01100.1	643.199	1102	1136	232	258	972.466	1074.21	242.893	283.223	-1.96014	0.226703	-8.64632	5.31891e-18	9.14866e-17	| Symbols: HYP1, ATHYP1 | hypothetical protein 1 | chr3:34719-38529 REVERSE LENGTH=2561
AT5G53420.2	147.086	359	260	13	11	316.801	245.859	13.6104	12.0754	-4.45244	0.514977	-8.6459	5.3384e-18	9.17642e-17	| Symbols: | CCT motif family protein | chr5:21674389-21675733 FORWARD LENGTH=1055
AT5G57660.1	4932.97	7303	7983	2713	2640	6444.57	7548.81	2840.38	2898.1	-1.28597	0.148865	-8.63848	5.69653e-18	9.78588e-17	| Symbols: ATCOL5, COL5 | CONSTANS-like 5 | chr5:23355464-23356989 FORWARD LENGTH=1437
AT1G30720.1	242.611	11	10	636	260	9.70701	9.4561	665.862	285.419	5.63341	0.652219	8.63731	5.75528e-18	9.88062e-17	| Symbols: | FAD-binding Berberine family protein | chr1:10898172-10899912 FORWARD LENGTH=1741
AT2G45790.1	1153.4	714	579	1620	1585	630.073	547.508	1696.06	1739.96	1.54455	0.178915	8.63287	5.98308e-18	1.02653e-16	| Symbols: ATPMM, PMM | phosphomannomutase | chr2:18855775-18858018 FORWARD LENGTH=1107
AT4G36850.1	567.814	0	0	951	1162	0	0	995.652	1275.6	12.7224	1.47541	8.62296	6.52441e-18	1.1187e-16	| Symbols: | PQ-loop repeat family protein / transmembrane family protein | chr4:17353291-17355891 REVERSE LENGTH=1372
AT1G49480.1	428.091	193	185	662	614	170.314	174.938	693.083	674.028	1.98557	0.23038	8.61867	6.77347e-18	1.16068e-16	| Symbols: RTV1 | related to vernalization1 1 | chr1:18314178-18316645 REVERSE LENGTH=1598
AT1G09200.1	225.03	45	31	452	326	39.7105	29.3139	473.223	357.871	3.58792	0.416601	8.61236	7.157e-18	1.22564e-16	| Symbols: | Histone superfamily protein | chr1:2971593-2972199 REVERSE LENGTH=607
AT4G09900.1	736.019	1248	1289	274	307	1101.3	1218.89	286.865	337.014	-1.8952	0.220061	-8.61216	7.16981e-18	1.22706e-16	| Symbols: ATMES12, MES12 | methyl esterase 12 | chr4:6221664-6224134 REVERSE LENGTH=1363
AT2G48060.2	339.677	596	672	92	92	525.943	635.45	96.3196	100.994	-2.55728	0.296955	-8.61169	7.19892e-18	1.23128e-16	NA
AT1G76350.4	500.027	881	864	183	195	777.443	817.007	191.592	214.064	-1.97503	0.229387	-8.61004	7.30367e-18	1.24841e-16	NA
AT2G46370.2	1327.76	2085	2666	486	402	1839.92	2521	508.819	441.302	-2.19817	0.255342	-8.60872	7.38806e-18	1.26205e-16	| Symbols: JAR1, FIN219 | Auxin-responsive GH3 family protein | chr2:19033782-19036659 FORWARD LENGTH=2105
AT3G59940.1	4656.27	1147	1686	6438	8452	1012.18	1594.3	6740.28	9278.31	2.61973	0.304532	8.60248	7.80128e-18	1.33181e-16	| Symbols: | Galactose oxidase/kelch repeat superfamily protein | chr3:22142900-22144439 FORWARD LENGTH=1540
AT5G47190.1	2308.48	1004	834	2958	4065	885.985	788.639	3096.89	4462.42	2.17426	0.252871	8.59828	8.09213e-18	1.3806e-16	| Symbols: | Ribosomal protein L19 family protein | chr5:19164246-19166107 REVERSE LENGTH=919
AT5G19860.1	2140.19	1339	1397	2839	2811	1181.61	1321.02	2972.3	3085.82	1.27559	0.148358	8.59806	8.1077e-18	1.3824e-16	| Symbols: | Protein of unknown function, DUF538 | chr5:6714264-6715875 REVERSE LENGTH=853
AT5G25260.1	222.445	4	2	592	241	3.52982	1.89122	619.796	264.561	7.34036	0.853776	8.59753	8.14535e-18	1.38795e-16	| Symbols: | SPFH/Band 7/PHB domain-containing membrane-associated protein family | chr5:8752684-8754485 FORWARD LENGTH=1662
AT3G11940.1	212.1	565	329	16	20	498.587	311.106	16.7512	21.9553	-4.38867	0.510831	-8.59123	8.60404e-18	1.4652e-16	| Symbols: ATRPS5A, AML1, RPS5A | ribosomal protein 5A | chr3:3777895-3779467 REVERSE LENGTH=1017
AT5G05710.1	421.106	195	177	644	611	172.079	167.373	674.237	670.735	1.98617	0.231216	8.5901	8.68931e-18	1.4788e-16	| Symbols: | Pleckstrin homology (PH) domain superfamily protein | chr5:1715875-1716499 FORWARD LENGTH=625
AT5G19470.2	610.271	1475	1205	0	0	1301.62	1139.46	0	0	-12.5957	1.46656	-8.58856	8.80651e-18	1.49782e-16	| Symbols: NUDT24 | nudix hydrolase homolog 24 | chr5:6566303-6568806 FORWARD LENGTH=1302
AT4G04610.1	1338.58	2022	3134	250	314	1784.32	2963.54	261.738	344.698	-2.96905	0.345984	-8.58146	9.36754e-18	1.59225e-16	| Symbols: APR1, APR, PRH19, ATAPR1 | APS reductase 1 | chr4:2325003-2327013 FORWARD LENGTH=1759
AT5G17310.2	1004.29	1633	2057	264	323	1441.05	1945.12	276.395	354.578	-2.42426	0.28257	-8.57933	9.54315e-18	1.62109e-16	| Symbols: UGP2 | UDP-glucose pyrophosphorylase 2 | chr5:5696645-5700922 REVERSE LENGTH=1800
AT4G27870.1	1159.97	675	543	1592	1698	595.657	513.466	1666.75	1864.01	1.67017	0.194787	8.57431	9.96825e-18	1.69226e-16	| Symbols: | Vacuolar iron transporter (VIT) family protein | chr4:13878923-13882882 FORWARD LENGTH=2549
AT4G16920.1	1946.57	2972	4119	655	531	2622.66	3894.97	685.754	582.913	-2.36083	0.27537	-8.5733	1.00558e-17	1.70607e-16	| Symbols: | Disease resistance protein (TIR-NBS-LRR class) family | chr4:9519173-9525691 REVERSE LENGTH=3915
AT3G22425.2	572.684	995	934	252	242	878.043	883.2	263.832	265.659	-1.73393	0.202285	-8.5717	1.01967e-17	1.7289e-16	| Symbols: IGPD | imidazoleglycerol-phosphate dehydratase | chr3:7951055-7953223 FORWARD LENGTH=1238
AT5G18670.1	1572.1	2487	3100	501	581	2194.67	2931.39	524.523	637.802	-2.14095	0.24978	-8.57134	1.02287e-17	1.73326e-16	| Symbols: BMY3, BAM9 | beta-amylase 3 | chr5:6225956-6228132 FORWARD LENGTH=1926
AT4G01060.1	169.459	353	325	27	28	311.507	307.323	28.2677	30.7374	-3.39121	0.395651	-8.57122	1.02394e-17	1.73399e-16	| Symbols: ETC3, CPL3 | CAPRICE-like MYB3 | chr4:460531-461074 FORWARD LENGTH=344
AT3G44630.2	2112.52	3366	3502	1121	906	2970.34	3311.53	1173.63	994.575	-1.53446	0.179106	-8.56734	1.05905e-17	1.79233e-16	| Symbols: | Disease resistance protein (TIR-NBS-LRR class) family | chr3:16195955-16201225 FORWARD LENGTH=4154
AT5G45550.1	1138.37	650	614	1738	1439	573.596	580.605	1819.6	1579.68	1.55847	0.181946	8.56556	1.07551e-17	1.81907e-16	| Symbols: | Mob1/phocein family protein | chr5:18462162-18465097 FORWARD LENGTH=1027
AT4G16750.1	140.054	294	284	14	16	259.442	268.553	14.6573	17.5642	-4.03587	0.47146	-8.56037	1.12502e-17	1.90163e-16	| Symbols: | Integrase-type DNA-binding superfamily protein | chr4:9420917-9421759 REVERSE LENGTH=843
AT3G52360.1	368.989	666	694	101	115	587.715	656.254	105.742	126.243	-2.42339	0.283139	-8.559	1.1385e-17	1.92324e-16	| Symbols: | unknown protein; FUNCTIONS IN: molecular_function unknown; INVOLVED IN: response to karrikin; LOCATED IN: endomembrane system; EXPRESSED IN: 23 plant structures; EXPRESSED DURING: 14 growth stages; BEST Arabidopsis thaliana protein match is: unknown protein (TAIR:AT2G35850.1); Has 34 Blast hits to 34 proteins in 10 species: Archae - 0; Bacteria - 0; Metazoa - 0; Fungi - 0; Plants - 3…
AT4G15248.1	598.52	1246	1369	0	0	1099.54	1294.54	0	0	-12.5675	1.46856	-8.55768	1.15162e-17	1.9442e-16	| Symbols: | B-box type zinc finger family protein | chr4:8708848-8709373 FORWARD LENGTH=526
AT4G23990.2	177.423	418	356	4	0	368.866	336.637	4.18781	0	-7.36834	0.861684	-8.55109	1.21933e-17	2.05471e-16	NA
AT3G14420.6	2672.88	4941	4480	1180	783	4360.21	4236.33	1235.4	859.55	-2.03662	0.238169	-8.55114	1.21882e-17	2.05471e-16	| Symbols: | Aldolase-type TIM barrel family protein | chr3:4821609-4824152 FORWARD LENGTH=1495
AT3G47610.1	938.712	563	550	1294	1260	496.822	520.086	1354.76	1383.18	1.42903	0.167116	8.55109	1.21929e-17	2.05471e-16	| Symbols: | transcription regulators;zinc ion binding | chr3:17549121-17551420 FORWARD LENGTH=1500
AT5G47030.1	3721.92	2804	2712	4760	4432	2474.4	2564.5	4983.49	4865.3	0.966904	0.113098	8.54924	1.23903e-17	2.08662e-16	| Symbols: | ATPase, F1 complex, delta/epsilon subunit | chr5:19090298-19092314 FORWARD LENGTH=978
AT4G36970.1	557.196	289	243	850	778	255.03	229.783	889.91	854.061	1.8465	0.216022	8.54776	1.25503e-17	2.11227e-16	| Symbols: | Remorin family protein | chr4:17429744-17431685 REVERSE LENGTH=1592
AT5G24850.1	260.272	503	513	62	43	443.875	485.098	64.9111	47.2039	-3.0491	0.356836	-8.54482	1.28737e-17	2.16537e-16	| Symbols: CRY3 | cryptochrome 3 | chr5:8535282-8538107 REVERSE LENGTH=1789
AT4G29480.1	1470.8	941	801	1948	2055	830.39	757.434	2039.46	2255.91	1.43548	0.168043	8.54232	1.31558e-17	2.21147e-16	| Symbols: | Mitochondrial ATP synthase subunit G protein | chr4:14486041-14487777 REVERSE LENGTH=725
AT4G38060.3	592.527	1036	1239	109	155	914.224	1171.61	114.118	170.154	-2.87606	0.336736	-8.54098	1.33083e-17	2.23572e-16	NA
AT3G58990.1	1866.02	2527	4828	299	324	2229.96	4565.41	313.039	355.676	-3.34512	0.39197	-8.53412	1.41232e-17	2.37118e-16	| Symbols: IPMI1 | isopropylmalate isomerase 1 | chr3:21797058-21798303 REVERSE LENGTH=1246
AT3G02180.3	435.881	101	115	605	831	89.128	108.745	633.406	912.243	2.96614	0.347612	8.53292	1.42704e-17	2.39441e-16	| Symbols: SP1L3 | SPIRAL1-like3 | chr3:404733-405653 FORWARD LENGTH=667
AT5G58570.1	235.027	66	63	366	400	58.2421	59.5735	383.185	439.106	2.80314	0.328578	8.53111	1.44953e-17	2.43066e-16	| Symbols: | unknown protein; Has 30201 Blast hits to 17322 proteins in 780 species: Archae - 12; Bacteria - 1396; Metazoa - 17338; Fungi - 3422; Plants - 5037; Viruses - 0; Other Eukaryotes - 2996 (source: NCBI BLink). | chr5:23672695-23673287 REVERSE LENGTH=593
AT1G21310.1	259.269	10	14	678	278	8.82455	13.2385	709.834	305.179	5.52731	0.648372	8.52492	1.52919e-17	2.56267e-16	| Symbols: ATEXT3, RSH, EXT3 | extensin 3 | chr1:7453236-7455009 REVERSE LENGTH=1663
AT3G61050.1	563.878	1284	1187	0	0	1133.07	1122.44	0	0	-12.4815	1.46421	-8.5244	1.53602e-17	2.57255e-16	| Symbols: NTMC2TYPE4, NTMC2T4 | Calcium-dependent lipid-binding (CaLB domain) family protein | chr3:22597227-22601412 FORWARD LENGTH=1895
AT5G51480.1	139.403	10	6	308	201	8.82455	5.67366	322.461	220.651	5.22188	0.612697	8.52278	1.55771e-17	2.60728e-16	| Symbols: SKS2 | SKU5 similar 2 | chr5:20910244-20913451 FORWARD LENGTH=2266
AT3G07460.2	574.286	0	0	852	1280	0	0	892.003	1405.14	12.7387	1.49476	8.52229	1.56432e-17	2.61675e-16	| Symbols: | Protein of unknown function, DUF538 | chr3:2384418-2385713 REVERSE LENGTH=1038
AT2G38800.1	5230.42	7873	7960	3243	2780	6947.57	7527.06	3395.27	3051.79	-1.16672	0.13695	-8.51931	1.60511e-17	2.68334e-16	| Symbols: | Plant calmodulin-binding protein-related | chr2:16216999-16219159 FORWARD LENGTH=2078
AT1G70610.1	713.24	1090	1652	159	148	961.876	1562.15	166.465	162.469	-2.93965	0.345082	-8.5187	1.61361e-17	2.69591e-16	| Symbols: ATTAP1, TAP1 | transporter associated with antigen processing protein 1 | chr1:26621961-26626503 FORWARD LENGTH=2400
AT4G05320.3	38109.7	58334	54736	25068	20913	51477.2	51758.9	26245	22957.6	-1.06913	0.125514	-8.51802	1.62311e-17	2.71012e-16	| Symbols: UBQ10 | polyubiquitin 10 | chr4:2718189-2720048 FORWARD LENGTH=1550
AT2G02410.1	276.14	42	17	480	500	37.0631	16.0754	502.537	548.883	4.30155	0.505005	8.51784	1.62556e-17	2.71257e-16	| Symbols: | unknown protein; CONTAINS InterPro DOMAIN/s: Protein of unknown function DUF901 (InterPro:IPR010298); Has 1151 Blast hits to 1151 proteins in 597 species: Archae - 0; Bacteria - 1105; Metazoa - 0; Fungi - 0; Plants - 42; Viruses - 0; Other Eukaryotes - 4 (source: NCBI BLink). | chr2:632640-634899 FORWARD LENGTH=1286
AT5G18170.1	2990.87	1214	835	5728	3740	1071.3	789.585	5996.94	4105.64	2.44051	0.286541	8.51714	1.63538e-17	2.72729e-16	| Symbols: GDH1 | glutamate dehydrogenase 1 | chr5:6006039-6008472 FORWARD LENGTH=1593
AT2G34590.1	2171.31	1246	1021	2838	3324	1099.54	965.468	2971.25	3648.97	1.68052	0.197409	8.51289	1.69648e-17	2.82747e-16	| Symbols: | Transketolase family protein | chr2:14568811-14570969 REVERSE LENGTH=1491
AT1G13700.1	142.812	13	14	219	289	11.4719	13.2385	229.283	317.254	4.46848	0.524945	8.51229	1.70537e-17	2.84055e-16	| Symbols: PGL1 | 6-phosphogluconolactonase 1 | chr1:4694372-4696023 REVERSE LENGTH=1018
AT4G26230.1	1506.82	696	508	2043	2545	614.189	480.37	2138.92	2793.81	2.17166	0.255166	8.51075	1.72815e-17	2.87675e-16	| Symbols: | Ribosomal protein L31e family protein | chr4:13285825-13286791 FORWARD LENGTH=674
AT3G28910.1	314.753	97	92	461	550	85.5982	86.9962	482.645	603.771	2.65403	0.31187	8.51004	1.73871e-17	2.89257e-16	| Symbols: ATMYB30, MYB30 | myb domain protein 30 | chr3:10911157-10913190 FORWARD LENGTH=1592
AT4G18130.1	1045.62	1740	1599	564	496	1535.47	1512.03	590.481	544.492	-1.4248	0.167455	-8.50855	1.76118e-17	2.92818e-16	| Symbols: PHYE | phytochrome E | chr4:10042137-10046082 REVERSE LENGTH=3648
AT1G15690.1	20577.1	11443	13192	27376	28307	10097.9	12474.5	28661.4	31074.4	1.40406	0.165032	8.50785	1.77193e-17	2.94427e-16	| Symbols: AVP1, ATAVP3, AVP-3, AtVHP1;1 | Inorganic H pyrophosphatase family protein | chr1:5398990-5402519 FORWARD LENGTH=2772
AT3G14200.1	552.915	1115	1080	128	66	983.938	1021.26	134.01	72.4525	-3.27839	0.385353	-8.5075	1.77718e-17	2.95119e-16	| Symbols: | Chaperone DnaJ-domain superfamily protein | chr3:4712574-4714653 REVERSE LENGTH=1292
AT5G23730.1	385.139	799	792	25	55	705.082	748.923	26.1738	60.3771	-4.07307	0.47899	-8.50346	1.84019e-17	3.05398e-16	| Symbols: RUP2 | Transducin/WD40 repeat-like superfamily protein | chr5:8005234-8006630 FORWARD LENGTH=1397
AT5G41400.1	610.627	1442	1011	131	70	1272.5	956.012	137.151	76.8436	-3.37932	0.397911	-8.49265	2.0198e-17	3.35004e-16	| Symbols: | RING/U-box superfamily protein | chr5:16569377-16570177 REVERSE LENGTH=801
AT2G28800.3	6007.34	4589	4511	7418	7240	4049.59	4265.65	7766.29	7947.82	0.918272	0.108145	8.4911	2.04696e-17	3.39302e-16	| Symbols: ALB3 | 63 kDa inner membrane family protein | chr2:12356364-12359252 REVERSE LENGTH=1792
AT5G27920.1	395.419	154	110	664	589	135.898	104.017	695.176	646.584	2.48244	0.292375	8.49061	2.05555e-17	3.4052e-16	| Symbols: | F-box family protein | chr5:9941905-9944778 REVERSE LENGTH=2358
AT1G69480.1	564.354	1164	1301	0	0	1027.18	1230.24	0	0	-12.4827	1.47061	-8.48805	2.10124e-17	3.4788e-16	| Symbols: | EXS (ERD1/XPR1/SYG1) family protein | chr1:26114112-26117797 REVERSE LENGTH=2484
AT1G52855.1	124.551	266	256	11	9	234.733	242.076	11.5165	9.87989	-4.4765	0.527408	-8.48773	2.10704e-17	3.48628e-16	| Symbols: | unknown protein; BEST Arabidopsis thaliana protein match is: unknown protein (TAIR:AT3G15534.1); Has 35333 Blast hits to 34131 proteins in 2444 species: Archae - 798; Bacteria - 22429; Metazoa - 974; Fungi - 991; Plants - 531; Viruses - 0; Other Eukaryotes - 9610 (source: NCBI BLink). | chr1:19682946-19683498 REVERSE LENGTH=553
AT1G32870.1	392.552	748	756	111	72	660.077	714.881	116.212	79.0391	-2.81469	0.331638	-8.48726	2.1157e-17	3.49849e-16	| Symbols: ANAC13, ANAC013, NAC13 | NAC domain protein 13 | chr1:11911679-11913947 FORWARD LENGTH=1908
AT3G21890.1	589.54	1141	1429	0	0	1006.88	1351.28	0	0	-12.5456	1.47856	-8.48504	2.15643e-17	3.5637e-16	| Symbols: | B-box type zinc finger family protein | chr3:7709113-7709733 REVERSE LENGTH=621
AT1G24148.1	554.619	987	889	244	229	870.983	840.648	255.456	251.388	-1.75575	0.206959	-8.48358	2.18378e-17	3.60673e-16	| Symbols: | unknown protein; FUNCTIONS IN: molecular_function unknown; INVOLVED IN: biological_process unknown; LOCATED IN: cellular_component unknown; BEST Arabidopsis thaliana protein match is: unknown protein (TAIR:AT1G24147.1). | chr1:8544250-8545551 FORWARD LENGTH=912
AT4G12300.1	1005.94	1620	1620	525	467	1429.58	1531.89	549.65	512.656	-1.47888	0.17433	-8.4832	2.19079e-17	3.61612e-16	| Symbols: CYP706A4 | cytochrome P450, family 706, subfamily A, polypeptide 4 | chr4:7307737-7309755 REVERSE LENGTH=1893
AT3G58670.1	972.472	483	532	1449	1315	426.226	503.065	1517.03	1443.56	1.67214	0.197139	8.48205	2.21257e-17	3.64988e-16	| Symbols: | Protein of unknown function (DUF1637) | chr3:21703390-21706079 REVERSE LENGTH=1271
AT1G79720.1	777.511	423	381	1062	1152	373.279	360.278	1111.86	1264.63	1.69563	0.199951	8.48024	2.24723e-17	3.70481e-16	| Symbols: | Eukaryotic aspartyl protease family protein | chr1:29997127-29999045 REVERSE LENGTH=1681
AT3G03450.1	238.818	615	373	32	24	542.71	352.713	33.5025	26.3464	-3.90219	0.460259	-8.47825	2.28607e-17	3.76659e-16	| Symbols: RGL2 | RGA-like 2 | chr3:819337-821406 REVERSE LENGTH=2070
AT1G72500.1	531.776	1030	839	195	201	908.929	793.367	204.156	220.651	-2.00298	0.236294	-8.47667	2.31732e-17	3.81578e-16	| Symbols: | LOCATED IN: plasma membrane; EXPRESSED IN: 23 plant structures; EXPRESSED DURING: 13 growth stages; CONTAINS InterPro DOMAIN/s: von Willebrand factor, type A (InterPro:IPR002035); BEST Arabidopsis thaliana protein match is: inter-alpha-trypsin inhibitor heavy chain-related (TAIR:AT1G19110.1); Has 1407 Blast hits to 1406 proteins in 307 species: Archae - 6; Bacteria - 522; Metazoa - 4…
AT5G32440.1	2642.96	1563	1520	4049	3203	1379.28	1437.33	4239.11	3516.14	1.46132	0.172426	8.47509	2.34902e-17	3.86566e-16	| Symbols: | Ubiquitin system component Cue protein | chr5:12076896-12078559 FORWARD LENGTH=1076
AT3G01210.1	289.225	584	495	86	76	515.354	468.077	90.0379	83.4302	-2.50293	0.295383	-8.47351	2.38101e-17	3.91595e-16	| Symbols: | RNA-binding (RRM/RBD/RNP motifs) family protein | chr3:71626-73220 FORWARD LENGTH=1032
AT2G40760.1	543.695	265	264	785	792	233.851	249.641	821.858	869.43	1.80677	0.213318	8.46982	2.45764e-17	4.03955e-16	| Symbols: | Rhodanese/Cell cycle control phosphatase superfamily protein | chr2:17010048-17012067 FORWARD LENGTH=1526
AT5G47610.1	788.933	1312	1251	380	380	1157.78	1182.96	397.842	417.151	-1.52221	0.179748	-8.46858	2.48412e-17	4.08064e-16	| Symbols: | RING/U-box superfamily protein | chr5:19301188-19301913 REVERSE LENGTH=726
AT4G21445.1	510.021	178	185	714	875	157.077	174.938	747.524	960.545	2.36327	0.27907	8.46835	2.48886e-17	4.08596e-16	| Symbols: | unknown protein; FUNCTIONS IN: molecular_function unknown; INVOLVED IN: biological_process unknown; LOCATED IN: chloroplast, chloroplast stroma; Has 30201 Blast hits to 17322 proteins in 780 species: Archae - 12; Bacteria - 1396; Metazoa - 17338; Fungi - 3422; Plants - 5037; Viruses - 0; Other Eukaryotes - 2996 (source: NCBI BLink). | chr4:11424710-11425767 FORWARD LENGTH=713
AT2G02960.4	150.297	27	22	281	239	23.8263	20.8034	294.194	262.366	3.63928	0.429888	8.46565	2.54735e-17	4.17948e-16	| Symbols: | RING/FYVE/PHD zinc finger superfamily protein | chr2:862087-864447 REVERSE LENGTH=1315
AT5G39740.1	3209.35	2112	1935	4028	4488	1863.75	1829.76	4217.12	4926.77	1.30775	0.154491	8.46484	2.56497e-17	4.20587e-16	| Symbols: OLI7, RPL5B | ribosomal protein L5 B | chr5:15903296-15905464 FORWARD LENGTH=1254
AT2G39220.1	193.313	433	355	32	20	382.103	335.692	33.5025	21.9553	-3.69171	0.43616	-8.46412	2.58092e-17	4.22949e-16	| Symbols: PLP6, PLA IIB | PATATIN-like protein 6 | chr2:16374896-16377020 REVERSE LENGTH=2016
AT1G78570.1	1609.82	2625	2861	752	574	2316.45	2705.39	787.308	630.117	-1.82463	0.215766	-8.45651	2.75493e-17	4.51195e-16	| Symbols: RHM1, ROL1, ATRHM1 | rhamnose biosynthesis 1 | chr1:29549649-29552438 FORWARD LENGTH=2463
AT2G29320.2	366.664	765	635	106	73	675.078	600.463	110.977	80.1369	-2.73758	0.32374	-8.45609	2.76496e-17	4.52568e-16	NA
AT5G16470.2	2683.08	2035	1823	3493	3239	1795.8	1723.85	3657	3555.66	1.03505	0.122483	8.45056	2.89906e-17	4.74234e-16	NA
AT5G42800.1	2287.14	3148	6737	0	0	2777.97	6370.58	0	0	-14.5016	1.7166	-8.44783	2.96773e-17	4.85178e-16	| Symbols: DFR, TT3, M318 | dihydroflavonol 4-reductase | chr5:17164141-17165918 REVERSE LENGTH=1358
AT1G65720.1	4589.18	3285	3340	5873	5603	2898.87	3158.34	6148.75	6150.78	1.02197	0.120977	8.44766	2.97197e-17	4.85582e-16	| Symbols: | unknown protein; FUNCTIONS IN: molecular_function unknown; INVOLVED IN: biological_process unknown; LOCATED IN: endomembrane system; EXPRESSED IN: 24 plant structures; EXPRESSED DURING: 15 growth stages; Has 44 Blast hits to 44 proteins in 14 species: Archae - 0; Bacteria - 0; Metazoa - 0; Fungi - 0; Plants - 44; Viruses - 0; Other Eukaryotes - 0 (source: NCBI BLink). | chr1:24440259…
AT3G14810.1	694.499	1050	1637	142	141	926.578	1547.96	148.667	154.785	-3.02754	0.358428	-8.44671	2.99617e-17	4.89243e-16	| Symbols: MSL5 | mechanosensitive channel of small conductance-like 5 | chr3:4971223-4974354 REVERSE LENGTH=2784
AT5G64120.1	579.328	47	75	1414	660	41.4754	70.9208	1480.39	724.525	4.29577	0.508814	8.44271	3.10061e-17	5.05996e-16	| Symbols: | Peroxidase superfamily protein | chr5:25659306-25661002 REVERSE LENGTH=1288
AT1G53875.1	164.27	322	341	22	25	284.151	322.453	23.033	27.4441	-3.5881	0.425003	-8.44254	3.1051e-17	5.06427e-16	NA
AT5G13730.1	761.524	345	293	1035	1258	304.447	277.064	1083.6	1380.99	2.0831	0.246743	8.44237	3.1098e-17	5.06892e-16	| Symbols: SIG4, SIGD | sigma factor 4 | chr5:4429110-4430837 REVERSE LENGTH=1375
AT3G29590.1	716.837	1074	2030	0	0	947.757	1919.59	0	0	-12.8277	1.51961	-8.44143	3.13476e-17	5.10656e-16	| Symbols: AT5MAT | HXXXD-type acyl-transferase family protein | chr3:11398917-11400266 REVERSE LENGTH=1350
AT1G23090.1	1374.23	771	776	2092	1724	680.373	733.794	2190.22	1892.55	1.52983	0.181301	8.43809	3.22557e-17	5.25138e-16	| Symbols: AST91, SULTR3;3 | sulfate transporter 91 | chr1:8184952-8189064 REVERSE LENGTH=2292
AT3G22840.1	577.677	1533	1013	0	0	1352.8	957.903	0	0	-12.5165	1.48357	-8.43678	3.26203e-17	5.30758e-16	| Symbols: ELIP1, ELIP | Chlorophyll A-B binding family protein | chr3:8084447-8085560 REVERSE LENGTH=884
AT5G67180.1	285.371	678	452	55	53	598.305	427.416	57.5824	58.1816	-3.14768	0.373176	-8.43482	3.3172e-17	5.39414e-16	| Symbols: TOE3 | target of early activation tagged (EAT) 3 | chr5:26801949-26804249 REVERSE LENGTH=1544
AT2G14610.1	1572.29	1	0	4229	1695	0.882455	0	4427.56	1860.71	12.7507	1.51183	8.43397	3.3413e-17	5.4301e-16	| Symbols: PR1, PR 1, ATPR1 | pathogenesis-related gene 1 | chr2:6241704-6242463 REVERSE LENGTH=760
AT3G50000.1	2053.46	1467	1397	2729	2497	1294.56	1321.02	2857.13	2741.12	1.09792	0.13021	8.43196	3.39912e-17	5.5208e-16	| Symbols: CKA2, ATCKA2 | casein kinase II, alpha chain 2 | chr3:18534459-18536970 FORWARD LENGTH=1467
AT5G17300.1	847.371	1974	1286	172	229	1741.97	1216.05	180.076	251.388	-2.77795	0.329501	-8.43078	3.43371e-17	5.57367e-16	| Symbols: RVE1 | Homeodomain-like superfamily protein | chr5:5690227-5692902 REVERSE LENGTH=1839
AT5G67280.1	496.899	1147	797	86	120	1012.18	753.651	90.0379	131.732	-2.9943	0.355171	-8.43058	3.43944e-17	5.57967e-16	| Symbols: RLK | receptor-like kinase | chr5:26842270-26845190 REVERSE LENGTH=2480
AT1G18870.1	254.137	353	715	14	13	311.507	676.111	14.6573	14.2709	-5.09299	0.604477	-8.42545	3.59351e-17	5.82617e-16	| Symbols: ICS2, ATICS2 | isochorismate synthase 2 | chr1:6515429-6519282 FORWARD LENGTH=1852
AT5G01920.2	3247.11	1871	1829	4101	4841	1651.07	1729.52	4293.55	5314.28	1.50692	0.178994	8.41884	3.80218e-17	6.16084e-16	NA
AT5G52240.1	1657.55	1171	1007	2226	2108	1033.36	952.23	2330.52	2314.09	1.22582	0.145767	8.40941	4.12086e-17	6.67326e-16	| Symbols: MSBP1, ATMP1, AtMAPR5 | membrane steroid binding protein 1 | chr5:21213058-21214739 FORWARD LENGTH=908
AT1G35190.1	456.58	783	820	175	161	690.963	775.401	183.217	176.74	-2.02608	0.240933	-8.40932	4.12385e-17	6.67415e-16	| Symbols: | 2-oxoglutarate (2OG) and Fe(II)-dependent oxygenase superfamily protein | chr1:12890423-12892874 FORWARD LENGTH=1353
AT5G17230.1	1507.51	2328	2326	864	794	2054.36	2199.49	904.567	871.626	-1.25984	0.149824	-8.4088	4.14232e-17	6.70009e-16	| Symbols: PSY | PHYTOENE SYNTHASE | chr5:5659574-5662865 REVERSE LENGTH=1937
AT2G45380.3	561.3	1071	874	228	214	945.11	826.463	238.705	234.922	-1.90331	0.226364	-8.4082	4.16353e-17	6.73043e-16	NA
AT4G33240.2	199.245	353	450	30	26	311.507	425.525	31.4086	28.5419	-3.61906	0.430427	-8.40809	4.16748e-17	6.73284e-16	| Symbols: FAB1A | 1-phosphatidylinositol-4-phosphate 5-kinases;zinc ion binding;1-phosphatidylinositol-3-phosphate 5-kinases | chr4:16029252-16037634 REVERSE LENGTH=5783
AT3G25717.1	330.568	671	641	44	71	592.128	606.136	46.0659	77.9413	-3.27432	0.389467	-8.40718	4.19997e-17	6.78134e-16	| Symbols: RTFL16, DVL6 | ROTUNDIFOLIA like 16 | chr3:9375102-9375671 REVERSE LENGTH=570
AT1G80380.2	4192.73	2200	2379	5389	6320	1941.4	2249.61	5642.03	6937.88	1.58581	0.188773	8.4006	4.44219e-17	7.1682e-16	| Symbols: | P-loop containing nucleoside triphosphate hydrolases superfamily protein | chr1:30217219-30220004 FORWARD LENGTH=1704
AT4G00780.1	5020.86	7336	7763	2967	2881	6473.69	7340.77	3106.31	3162.66	-1.13984	0.135704	-8.39947	4.48497e-17	7.23298e-16	| Symbols: | TRAF-like family protein | chr4:334732-336344 FORWARD LENGTH=1171
AT5G51390.1	122.979	16	13	215	219	14.1193	12.2929	225.095	240.411	4.13786	0.492695	8.39842	4.52543e-17	7.29393e-16	| Symbols: | unknown protein; Has 30201 Blast hits to 17322 proteins in 780 species: Archae - 12; Bacteria - 1396; Metazoa - 17338; Fungi - 3422; Plants - 5037; Viruses - 0; Other Eukaryotes - 2996 (source: NCBI BLink). | chr5:20877967-20878464 REVERSE LENGTH=498
AT4G39900.1	418.747	87	43	630	818	76.7736	40.6612	659.58	897.972	3.72693	0.443941	8.39509	4.65518e-17	7.49843e-16	| Symbols: | unknown protein; Has 30201 Blast hits to 17322 proteins in 780 species: Archae - 12; Bacteria - 1396; Metazoa - 17338; Fungi - 3422; Plants - 5037; Viruses - 0; Other Eukaryotes - 2996 (source: NCBI BLink). | chr4:18508370-18510553 REVERSE LENGTH=1201
AT2G20860.2	2890.19	1923	1976	3711	3744	1696.96	1868.53	3885.24	4110.03	1.16515	0.138791	8.39503	4.65778e-17	7.49843e-16	NA
AT4G31780.2	1892.1	1060	1166	2573	2584	935.403	1102.58	2693.81	2836.63	1.44048	0.171612	8.39382	4.70595e-17	7.57152e-16	| Symbols: MGD1, MGDA | monogalactosyl diacylglycerol synthase 1 | chr4:15373999-15377134 FORWARD LENGTH=1998
AT2G24060.1	1279.31	714	598	1697	1954	630.073	565.475	1776.68	2145.03	1.71352	0.204144	8.3937	4.71081e-17	7.57489e-16	| Symbols: | Translation initiation factor 3 protein | chr2:10229385-10231563 FORWARD LENGTH=1180
AT1G14520.4	237.006	440	472	58	48	388.28	446.328	60.7232	52.6927	-2.87861	0.343048	-8.39129	4.80836e-17	7.72721e-16	NA
AT5G06140.1	1782.92	1243	1067	2328	2358	1096.89	1008.97	2437.31	2588.53	1.25475	0.14958	8.38846	4.92538e-17	7.91063e-16	| Symbols: SNX1, ATSNX1 | sorting nexin 1 | chr5:1856008-1858785 REVERSE LENGTH=1446
AT1G52720.1	297.271	105	88	519	428	92.6578	83.2137	543.368	469.844	2.52589	0.301131	8.38802	4.9439e-17	7.93573e-16	| Symbols: | unknown protein; BEST Arabidopsis thaliana protein match is: unknown protein (TAIR:AT3G15630.1); Has 61 Blast hits to 61 proteins in 13 species: Archae - 0; Bacteria - 0; Metazoa - 0; Fungi - 0; Plants - 61; Viruses - 0; Other Eukaryotes - 0 (source: NCBI BLink). | chr1:19640899-19641665 FORWARD LENGTH=767
AT1G29970.1	1452.61	974	874	2049	1803	859.512	826.463	2145.21	1979.27	1.2906	0.153932	8.38425	5.10497e-17	8.18946e-16	| Symbols: RPL18AA | 60S ribosomal protein L18A-1 | chr1:10499665-10501452 REVERSE LENGTH=905
AT1G51745.1	603.971	328	282	861	873	289.445	266.662	901.426	958.349	1.74132	0.207704	8.38367	5.13033e-17	8.22534e-16	| Symbols: | Tudor/PWWP/MBT superfamily protein | chr1:19191523-19194787 FORWARD LENGTH=2493
AT5G41260.1	1788.83	1248	1161	2446	2182	1101.3	1097.85	2560.85	2395.32	1.17232	0.139838	8.38344	5.14014e-17	8.23625e-16	| Symbols: | Protein kinase protein with tetratricopeptide repeat domain | chr5:16503774-16507475 FORWARD LENGTH=2192
AT1G02500.2	7537.78	6044	5187	9586	8997	5333.56	4904.88	10036.1	9876.59	0.959637	0.114513	8.38013	5.28684e-17	8.46636e-16	| Symbols: SAM1, SAM-1, MAT1, AtSAM1 | S-adenosylmethionine synthetase 1 | chr1:518254-520437 FORWARD LENGTH=1530
AT1G53090.2	495.075	1090	1077	0	0	961.876	1018.42	0	0	-12.2938	1.46727	-8.37867	5.3527e-17	8.56682e-16	| Symbols: SPA4 | SPA1-related 4 | chr1:19783352-19786897 FORWARD LENGTH=2988
AT3G16850.1	3914.23	3086	2899	4869	4641	2723.26	2741.32	5097.61	5094.73	0.899313	0.107348	8.37751	5.40588e-17	8.64689e-16	| Symbols: | Pectin lyase-like superfamily protein | chr3:5748570-5751297 FORWARD LENGTH=1806
AT2G28080.1	191.965	52	45	326	308	45.8877	42.5525	341.306	338.112	2.94097	0.35108	8.37692	5.4332e-17	8.68551e-16	| Symbols: | UDP-Glycosyltransferase superfamily protein | chr2:11960571-11963293 REVERSE LENGTH=1718
AT1G67440.1	277.28	605	606	0	2	533.885	573.04	0	2.19553	-9.01045	1.07572	-8.37623	5.46504e-17	8.73132e-16	| Symbols: emb1688 | Minichromosome maintenance (MCM2/3/5) family protein | chr1:25263804-25265719 REVERSE LENGTH=1571
AT2G30980.1	2214.14	1635	1412	2891	2780	1442.81	1335.2	3026.74	3051.79	1.12952	0.134874	8.37463	5.53961e-17	8.84529e-16	| Symbols: ASKdZeta, ATSK23, BIL1, ATSK2-2, SKdZeta | SHAGGY-related protein kinase dZeta | chr2:13182069-13185949 REVERSE LENGTH=1599
AT5G03630.1	3405.65	6091	6170	1399	864	5375.04	5834.42	1464.69	948.469	-2.21552	0.264565	-8.37422	5.55919e-17	8.8714e-16	| Symbols: ATMDAR2 | Pyridine nucleotide-disulphide oxidoreductase family protein | chr5:922166-924683 REVERSE LENGTH=1587
AT3G26512.1	468.039	0	0	747	993	0	0	782.073	1090.08	12.4436	1.48669	8.36999	5.76241e-17	9.19034e-16	NA
AT1G03140.1	1378.52	933	896	1832	1754	823.331	847.267	1918.02	1925.48	1.20213	0.143657	8.36805	5.85801e-17	9.33738e-16	| Symbols: | splicing factor Prp18 family protein | chr1:754371-756303 REVERSE LENGTH=1443
[truncated: 10,525 more rows]
