# Supplementary material for: Identification of Arabidopsis thaliana small RNAs responsive to the fungal pathogen Botrytis cinerea at an early stage of interaction
Source: PLoS One. 2024 Jun 14;19(6):e0304790. doi: 10.1371/journal.pone.0304790 (PMC11178217; doi:10.1371/journal.pone.0304790)
Supplement: S7 Table — (XLSX) [file pone.0304790.s016.xlsx]

## Sheet: Hoja1
sRNA	len_sRNA	ID_sRNA	DB_sRNA	Type_sRNA	baseMean_sRNA	mock_raw_1_sRNA	mock_raw_2_sRNA	Bc_raw_1_sRNA	Bc_raw_2_sRNA	mock_normalized_1_sRNA	mock_normalized_2_sRNA	Bc_normalized_1_sRNA	Bc_normalized_2_sRNA	log2FoldChange_sRNA	lfcSE_sRNA	stat_sRNA	pvalue_sRNA	padj_sRNA	mRNA	baseMean_mRNA	mock_raw_1_mRNA	mock_raw_2_mRNA	Bc_raw_1_mRNA	Bc_raw_2_mRNA	mock_normalized_1_mRNA	mock_normalized_2_mRNA	Bc_normalized_1_mRNA	Bc_normalized_2_mRNA	log2FoldChange_mRNA	lfcSE_mRNA	stat_mRNA	pvalue_mRNA	padj_mRNA	Expectation	miRNA_start	miRNA_end	Target_start	Target_end	miRNA_aligned_fragment	alignment	Target_aligned_fragment	Inhibition	Target_Desc.
TTAGATTCACGCACAAACTCG	21	miR403-3p	miRBase_sRNAanno_PlantsmallRNAgenes	miRNA	1404.48	212	126	6882	5119	484.219	317.236	2591.88	2224.57	2.58638	0.439642	5.88293	4.03078e-09	1.17604e-07	AT1G31280.1	354.696	522	607	174	184	460.642	573.986	182.17	201.989	-1.42932	0.293517	-4.86963	1.11805e-06	6.10006e-06	0	1	21	3222	3242	3'GCUCAAACACGCACUUAGAUU	::::::::::::::::::::	5'GGAGUUUGUGCGUGAAUCUAA	Cleavage	| Symbols: AGO2 | Argonaute family protein | chr1:11181711-11185344 FORWARD LENGTH=3343
TTAGATTCACGCACAAACTCGT	22	MIR403-3p	Cai_et_al_2018_top100_Cai_et_al_2018_vesicles	miRNA	157.272	24	18	771	549	54.8173	45.3195	290.372	238.58	2.39882	0.461538	5.19746	2.02025e-07	3.57874e-06	AT1G31280.1	354.696	522	607	174	184	460.642	573.986	182.17	201.989	-1.42932	0.293517	-4.86963	1.11805e-06	6.10006e-06	0	1	22	3221	3242	3'UGCUCAAACACGCACUUAGAUU	: ::::::::::::::::::::	5'AGGAGUUUGUGCGUGAAUCUAA	Cleavage	| Symbols: AGO2 | Argonaute family protein | chr1:11181711-11185344 FORWARD LENGTH=3343
TTAGATTCACGCACAAACTCC	21	sRNA_16835	PlantsmallRNAgenes	other	5.88108	0	0	44	16	0	0	16.5712	6.95315	4.74228	1.61391	2.93837	0.00329943	0.0152945	AT1G31280.1	354.696	522	607	174	184	460.642	573.986	182.17	201.989	-1.42932	0.293517	-4.86963	1.11805e-06	6.10006e-06	0	1	21	3222	3242	3'CCUCAAACACGCACUUAGAUU	:::::::::::::::::::::	5'GGAGUUUGUGCGUGAAUCUAA	Cleavage	| Symbols: AGO2 | Argonaute family protein | chr1:11181711-11185344 FORWARD LENGTH=3343
TCGGACCAGGCTTCATTCCCC	21	miR166e-3p/f/b-3p/a-3p/g/c/d	miRBase_sRNAanno_PlantsmallRNAgenes_Cai_et_al_2018_protoplasts_Cai_et_al_2018_top100_Cai_et_al_2018_vesicles	miRNA	24067	5661	3223	119093	69887	12930	8114.7	44852.6	30370.9	1.83769	0.470748	3.90378	9.47032e-05	0.000733949	AT1G52150.2	12.9381	34	23	0	0	30.0035	21.749	0	0	-7.03604	2.18776	-3.21609	0.00129951	0.00409037	0.5	1	21	1268	1288	3'CCCCUUACUUCGGACCAGGCU	::::::::::::::::::.	5'CUGGAAUGAAGCCUGGUCCGG	Cleavage	| Symbols: ATHB-15, ATHB15, CNA, ICU4 | Homeobox-leucine zipper family protein / lipid-binding START domain-containing protein | chr1:19409711-19414678 REVERSE LENGTH=3433
TCGGACCAGGCTTCATTCCCC	21	miR166e-3p/f/b-3p/a-3p/g/c/d	miRBase_sRNAanno_PlantsmallRNAgenes_Cai_et_al_2018_protoplasts_Cai_et_al_2018_top100_Cai_et_al_2018_vesicles	miRNA	24067	5661	3223	119093	69887	12930	8114.7	44852.6	30370.9	1.83769	0.470748	3.90378	9.47032e-05	0.000733949	AT1G52150.1	428.582	597	525	313	331	526.826	496.445	327.696	363.36	-0.566616	0.235024	-2.41089	0.0159136	0.037182	0.5	1	21	1268	1288	3'CCCCUUACUUCGGACCAGGCU	::::::::::::::::::.	5'CUGGAAUGAAGCCUGGUCCGG	Cleavage	| Symbols: ATHB-15, ATHB15, CNA, ICU4 | Homeobox-leucine zipper family protein / lipid-binding START domain-containing protein | chr1:19409711-19414678 REVERSE LENGTH=3430
AGAATCTTGATGATGCTGCAT	21	miR172a/b-3p	miRBase_sRNAanno_PlantsmallRNAgenes	miRNA	20.5358	4	0	105	77	9.13621	0	39.5449	33.462	2.95036	0.994931	2.96539	0.003023	0.0142124	AT5G67180.1	285.371	678	452	55	53	598.305	427.416	57.5824	58.1816	-3.14768	0.373176	-8.43482	3.3172e-17	5.39414e-16	0.5	1	21	1298	1318	3'UACGUCGUAGUAGUUCUAAGA	::::::::::::.::::::	5'UGGCAGCAUCAUCAGGAUUCU	Cleavage	| Symbols: TOE3 | target of early activation tagged (EAT) 3 | chr5:26801949-26804249 REVERSE LENGTH=1544
AGAATCTTGATGATGCTGCAT	21	miR172a/b-3p	miRBase_sRNAanno_PlantsmallRNAgenes	miRNA	20.5358	4	0	105	77	9.13621	0	39.5449	33.462	2.95036	0.994931	2.96539	0.003023	0.0142124	AT2G28550.1	1821.42	2990	4013	292	498	2638.54	3794.73	305.71	546.687	-2.91628	0.371217	-7.856	3.96598e-15	5.53017e-14	0.5	1	21	1557	1577	3'UACGUCGUAGUAGUUCUAAGA	::::::::::::.::::::	5'CAGCAGCAUCAUCAGGAUUCU	Cleavage	| Symbols: RAP2.7, TOE1 | related to AP2.7 | chr2:12225842-12228543 REVERSE LENGTH=1968
AGAATCTTGATGATGCTGCAT	21	miR172a/b-3p	miRBase_sRNAanno_PlantsmallRNAgenes	miRNA	20.5358	4	0	105	77	9.13621	0	39.5449	33.462	2.95036	0.994931	2.96539	0.003023	0.0142124	AT2G28550.2	249.764	484	524	51	21	427.108	495.5	53.3946	23.0531	-3.59051	0.526339	-6.82167	8.99851e-12	9.20684e-11	0.5	1	21	1629	1649	3'UACGUCGUAGUAGUUCUAAGA	::::::::::::.::::::	5'CAGCAGCAUCAUCAGGAUUCU	Cleavage	| Symbols: RAP2.7, TOE1 | related to AP2.7 | chr2:12226091-12228543 REVERSE LENGTH=1791
AGAATCTTGATGATGCTGCAT	21	miR172a/b-3p	miRBase_sRNAanno_PlantsmallRNAgenes	miRNA	20.5358	4	0	105	77	9.13621	0	39.5449	33.462	2.95036	0.994931	2.96539	0.003023	0.0142124	AT4G36920.1	788.24	1104	1229	496	453	974.231	1162.16	519.288	497.288	-1.07121	0.213342	-5.02109	5.13794e-07	2.95569e-06	0.5	1	21	1329	1349	3'UACGUCGUAGUAGUUCUAAGA	:::::::::::::.::::::	5'CUGCAGCAUCAUCAGGAUUCU	Cleavage	| Symbols: AP2, FLO2, FL1 | Integrase-type DNA-binding superfamily protein | chr4:17400847-17403332 FORWARD LENGTH=1642
AGAATCTTGATGATGCTGCAT	21	miR172a/b-3p	miRBase_sRNAanno_PlantsmallRNAgenes	miRNA	20.5358	4	0	105	77	9.13621	0	39.5449	33.462	2.95036	0.994931	2.96539	0.003023	0.0142124	AT2G28550.3	208.508	412	417	57	15	363.572	394.32	59.6763	16.4665	-3.31295	0.693424	-4.77767	1.77339e-06	9.41319e-06	0.5	1	21	1602	1622	3'UACGUCGUAGUAGUUCUAAGA	::::::::::::.::::::	5'CAGCAGCAUCAUCAGGAUUCU	Cleavage	| Symbols: RAP2.7 | related to AP2.7 | chr2:12225842-12228543 REVERSE LENGTH=2013
GTTCAAGCCTGTAGTCGTG	19	sRNA_13693	PlantsmallRNAgenes	other	46.719	36	40	7	3	82.2259	100.71	2.63633	1.30372	-5.51326	0.68436	-8.05607	7.87839e-16	2.60512e-13	AT5G42940.1	830.55	612	660	1170	850	540.063	624.103	1224.93	933.101	0.890746	0.256483	3.47292	0.000514828	0.00177639	1	1	19	2247	2265	3'GUGCUGAUGUCCGAACUUG	:: ::::::::::::::::	5'CAAGACUACAGGCUUGAAC	Cleavage	| Symbols: | RING/U-box superfamily protein | chr5:17216330-17220490 REVERSE LENGTH=2611
TCAATGCATTGAAAGTGACTA	21	miR161.2	miRBase_Cai_et_al_2018_top100_Cai_et_al_2018_vesicles	miRNA	167.501	26	11	987	486	59.3854	27.6952	371.722	211.202	2.7372	0.662053	4.13441	3.55864e-05	0.000316446	AT5G41170.1	30.2795	41	74	8	6	36.1807	69.9752	8.37562	6.58659	-2.82486	0.947457	-2.98151	0.00286827	0.00828491	1	1	21	881	901	3'AUCAGUGAAAGUUACGUAACU	:: ::::::::::::::::::	5'UAAUCACUUUCAAUGCAUUGA	Cleavage	| Symbols: | Pentatricopeptide repeat (PPR-like) superfamily protein | chr5:16478486-16480584 REVERSE LENGTH=2099
TAGCCAAGGATGACTTGCCTG	21	miR169h/k/l/m/n/i/j	miRBase_sRNAanno	miRNA	60.1758	12	7	253	231	27.4086	17.6242	95.2843	100.386	2.11073	0.536479	3.93441	8.34001e-05	0.00065144	AT1G72830.1	202.605	382	393	51	44	337.098	371.625	53.3946	48.3017	-2.80031	0.353152	-7.92946	2.20097e-15	3.12307e-14	1	1	21	1489	1509	3'GUCCGUUCAGUAGGAACCGAU	.:: ::::::::::::::::	5'AGGGGAAGUCAUCCUUGGCUA	Cleavage	| Symbols: HAP2C, ATHAP2C, NF-YA3 | nuclear factor Y, subunit A3 | chr1:27405461-27407969 REVERSE LENGTH=1686
TAGCCAAGGATGACTTGCCTG	21	miR169h/k/l/m/n/i/j	miRBase_sRNAanno	miRNA	60.1758	12	7	253	231	27.4086	17.6242	95.2843	100.386	2.11073	0.536479	3.93441	8.34001e-05	0.00065144	AT1G54160.1	179.313	349	302	50	65	307.977	285.574	52.3476	71.3547	-2.26371	0.392744	-5.76382	8.22327e-09	6.0423e-08	1	1	21	1284	1304	3'GUCCGUUCAGUAGGAACCGAU	:: ::::::::::::::::	5'ACGGGAAGUCAUCCUUGGCUA	Cleavage	| Symbols: NFYA5, NF-YA5 | nuclear factor Y, subunit A5 | chr1:20217336-20219452 REVERSE LENGTH=1462
TTTCGTTGTCTGTTCGACCTT	21	miR858a	miRBase_PlantsmallRNAgenes	miRNA	9.82721	1	0	66	28	2.28405	0	24.8568	12.168	3.9557	1.59904	2.47379	0.0133689	0.0431987	AT1G06180.1	94.2537	185	199	15	9	163.254	188.176	15.7043	9.87989	-3.77658	0.585833	-6.44652	1.14445e-10	1.05052e-09	1	1	21	392	412	3'UUCCAGCUUGUCUGUUGCUUU	:: ::::::::::::::::	5'CUGGACGAACAGACAACGAAA	Cleavage	| Symbols: ATMYB13, ATMYBLFGN, MYB13 | myb domain protein 13 | chr1:1889408-1891158 FORWARD LENGTH=912
TTTGCTTCCAGCTTTTGTCTCC	22	miR773a	sRNAanno_PlantsmallRNAgenes	miRNA	336.555	28	28	1864	1173	63.9535	70.4969	702.016	509.753	3.17315	0.453244	7.00099	2.54167e-12	3.27603e-10	AT1G35660.1	311.98	442	453	232	170	390.045	428.362	242.893	186.62	-0.929533	0.311	-2.98885	0.00280031	0.00810996	1.5	1	22	1820	1841	3'CCUCUGUUUUCGACCUUCGUUU	::: ::::.::::::::::	5'UUCGACCAAAGUUGGAAGCAAA	Cleavage	| Symbols: | unknown protein; FUNCTIONS IN: molecular_function unknown; INVOLVED IN: biological_process unknown; LOCATED IN: plasma membrane; EXPRESSED IN: 19 plant structures; EXPRESSED DURING: 11 growth stages; Has 309 Blast hits to 256 proteins in 99 species: Archae - 0; Bacteria - 11; Metazoa - 192; Fungi - 12; Plants - 36; Viruses - 0; Other Eukaryotes - 58 (source: NCBI BLink). | chr1:13192…
TCCAATGTCTTTTCTAGTTCGT	22	TAS1c-siR483	Cai_et_al_2018_protoplasts_Cai_et_al_2018_top100_Cai_et_al_2018_vesicles	secondary siRNA	1609.73	181	112	8567	5792	413.413	281.988	3226.49	2517.04	3.04511	0.44632	6.82272	8.93356e-12	8.05645e-10	AT1G54260.1	244.844	357	318	189	151	315.037	300.704	197.874	165.763	-0.759524	0.307575	-2.46939	0.0135342	0.0323452	1.5	1	22	626	647	3'UGCUUGAUCUUUUCUGUAACCU	.: ::::.::::::..::::::	5'GCAAACUGGAAAAGGUAUUGGA	Cleavage	| Symbols: | winged-helix DNA-binding transcription factor family protein | chr1:20256936-20259417 FORWARD LENGTH=1111
TTGTTGATCTCAATAGCATTG	21	MIR863-5p	PlantsmallRNAgenes	miRNA	267.761	27	13	1257	1158	61.6694	32.7307	473.409	503.234	3.36372	0.511001	6.5826	4.62287e-11	2.86618e-09	AT3G13340.1	1328.86	1930	1780	1117	692	1703.14	1683.19	1169.45	759.654	-0.81159	0.28414	-2.8563	0.00428607	0.0118409	1.5	1	21	949	969	3'GUUACGAUAACUCUAGUUGUU	:::::::::::::::: ::::	5'CAAUGCUAUUGAGAUCUACAA	Cleavage	| Symbols: | Transducin/WD40 repeat-like superfamily protein | chr3:4331756-4335073 FORWARD LENGTH=2055
TTTGCATATACTCGAATACCT	21	TAS2-siR165	Cai_et_al_2018_vesicles	secondary siRNA	60.8186	4	2	336	236	9.13621	5.0355	126.544	102.559	3.9997	0.747872	5.34811	8.88762e-08	1.83678e-06	AT1G66750.1	336.311	507	443	210	236	447.405	418.905	219.86	259.073	-0.855501	0.272385	-3.14078	0.00168499	0.00515677	1.5	1	21	320	340	3'UCCAUAAGCUCAUAUACGUUU	:: ::.:::::::::::::	5'UAGUUUUUGAGUAUAUGCAAA	Cleavage	| Symbols: CDKD1;2, CAK4AT, AT;CDKD;2, CDKD;2, CAK4 | CDK-activating kinase 4 | chr1:24894715-24897253 FORWARD LENGTH=1345
TTTGCATATACTCGAATACCT	21	TAS2-siR165	Cai_et_al_2018_vesicles	secondary siRNA	60.8186	4	2	336	236	9.13621	5.0355	126.544	102.559	3.9997	0.747872	5.34811	8.88762e-08	1.83678e-06	AT1G62914.1	152.345	219	221	93	100	193.258	208.98	97.3666	109.777	-0.957591	0.366235	-2.61469	0.00893083	0.0225016	1.5	1	21	1451	1471	3'UCCAUAAGCUCAUAUACGUUU	:::::::::::: ::::::	5'UUGUAUUCGAGUAUCUGCAAA	Cleavage	| Symbols: | pentatricopeptide (PPR) repeat-containing protein | chr1:23301576-23303162 FORWARD LENGTH=1587
AGAGAAAGAGATAGAAGAAATGAG	24	sRNA_9647	PlantsmallRNAgenes	hc-siRNA	41.089	24	32	40	32	54.8173	80.5679	15.0647	13.9063	-2.21976	0.510903	-4.34478	1.39416e-05	0.000145579	AT5G16620.1	2844.63	1757	1705	3779	3880	1550.47	1612.27	3956.43	4259.33	1.37725	0.130682	10.5389	5.71424e-26	1.63264e-24	1.5	1	24	70	93	3'GAGUAAAGAAGAUAGAGAAAGAGA	:::::::.:.:::::.:::	5'UCUCCUUCUUCUGUUUCUUUUUCU	Cleavage	| Symbols: PDE120, TIC40, ATTIC40 | hydroxyproline-rich glycoprotein family protein | chr5:5450696-5454535 FORWARD LENGTH=1735
AATGGCTGCCACTGGATTTTGATG	24	sRNA_4737	PlantsmallRNAgenes	hc-siRNA	112.473	59	90	122	98	134.759	226.597	45.9474	42.588	-2.02684	0.499611	-4.05684	4.9741e-05	0.000432834	AT3G04550.1	1801.21	400	377	2919	3133	352.982	356.495	3056.05	3439.3	3.19457	0.164368	19.4355	3.86584e-84	6.34275e-82	1.5	1	24	1084	1107	3'GUAGUUUUAGGUCACCGUCGGUAA	...:: :::::::::::::::	5'UCGUGGAACCCAGUGGCAGCCAUU	Cleavage	| Symbols: | unknown protein; INVOLVED IN: biological_process unknown; LOCATED IN: chloroplast stroma, chloroplast; EXPRESSED IN: 22 plant structures; EXPRESSED DURING: 13 growth stages; BEST Arabidopsis thaliana protein match is: unknown protein (TAIR:AT5G28500.1); Has 110 Blast hits to 110 proteins in 51 species: Archae - 0; Bacteria - 67; Metazoa - 1; Fungi - 0; Plants - 41; Viruses - 0; Other…
TTGGACTGAAGGGAGCTCCTTC	22	MIR319c	PlantsmallRNAgenes	miRNA	49.3889	9	5	230	179	20.5565	12.5887	86.6221	77.7883	2.30033	0.583035	3.94545	7.96505e-05	0.00062709	AT5G06100.3	229.203	385	353	95	131	339.745	333.8	99.4605	143.807	-1.47004	0.372033	-3.95136	7.77068e-05	0.000318498	1.5	1	22	1247	1268	3'CUUCCUCGAGGGAAGUCAGGUU	::::::::::::: :::::	5'GCUGGAGCUCCCUUCAUUCCAA	Cleavage	| Symbols: MYB33, ATMYB33 | myb domain protein 33 | chr5:1837907-1840417 FORWARD LENGTH=1905
AGAGAAAGTGGAGATGTGGAGATC	24	MIR8167c/d/f	PlantsmallRNAgenes	miRNA	20.2786	20	10	18	8	45.681	25.1775	6.77912	3.47657	-2.78426	0.749828	-3.71319	0.000204659	0.00145016	AT1G23260.1	716.348	652	599	797	810	575.361	566.421	834.421	889.19	0.594026	0.184388	3.2216	0.00127475	0.00402074	1.5	1	24	748	771	3'CUAGAGGUGUAGAGGUGAAAGAGA	:: ::::::.:::::::::	5'AUAAACCUCAUCUCUACUUUCUCU	Cleavage	| Symbols: MMZ1, UEV1A | MMS ZWEI homologue 1 | chr1:8256986-8258688 REVERSE LENGTH=815
AATGGCTGCCACTGGATTTTAATG	24	sRNA_8352	PlantsmallRNAgenes	hc-siRNA	84.4967	44	59	100	118	100.498	148.547	37.6618	51.2795	-1.48463	0.495482	-2.99634	0.00273244	0.0130316	AT3G04550.1	1801.21	400	377	2919	3133	352.982	356.495	3056.05	3439.3	3.19457	0.164368	19.4355	3.86584e-84	6.34275e-82	1.5	1	24	1084	1107	3'GUAAUUUUAGGUCACCGUCGGUAA	:..:: :::::::::::::::	5'UCGUGGAACCCAGUGGCAGCCAUU	Cleavage	| Symbols: | unknown protein; INVOLVED IN: biological_process unknown; LOCATED IN: chloroplast stroma, chloroplast; EXPRESSED IN: 22 plant structures; EXPRESSED DURING: 13 growth stages; BEST Arabidopsis thaliana protein match is: unknown protein (TAIR:AT5G28500.1); Has 110 Blast hits to 110 proteins in 51 species: Archae - 0; Bacteria - 67; Metazoa - 1; Fungi - 0; Plants - 41; Viruses - 0; Other…
TTTAGTTGACGGAATTGTGGC	21	miR8183	miRBase_PlantsmallRNAgenes	miRNA	157.387	37	8	706	596	84.5099	20.142	265.892	259.005	2.32025	0.784863	2.95625	0.00311401	0.0145028	AT2G29370.1	101.625	213	230	1	0	187.963	217.49	1.04695	0	-8.5641	1.53124	-5.59291	2.23298e-08	1.54778e-07	1.5	1	21	601	621	3'CGGUGUUAAGGCAGUUGAUUU	..:::: :::::::::::::	5'AUUACAACUCCGUCAACUAAA	Cleavage	| Symbols: | NAD(P)-binding Rossmann-fold superfamily protein | chr2:12606059-12607618 FORWARD LENGTH=1062
CAAAGAAAAGAAAAACGGGTC	21	sRNA_3995/58	PlantsmallRNAgenes	other	19.9013	12	14	15	26	27.4086	35.2485	5.64927	11.2989	-1.89107	0.704376	-2.68475	0.00725839	0.0280168	AT4G23530.1	519.105	413	473	582	597	364.454	447.274	609.326	655.366	0.640029	0.248473	2.57586	0.00999925	0.024853	1.5	1	21	1319	1339	3'CUGGGCAAAAAGAAAAGAAAC	:.: :::::::::::::::	5'UUCUCUUUUUUCUUUUCUUUG	Cleavage	| Symbols: | Protein of unknown function (DUF793) | chr4:12279075-12280851 FORWARD LENGTH=1777
AAAGAGGGTAGAAATAAAAATGGA	24	sRNA_8597/2103	PlantsmallRNAgenes	hc-siRNA	15.8927	11	10	11	21	25.1246	25.1775	4.1428	9.12601	-1.932	0.74929	-2.57844	0.00992462	0.0355423	ATCG00070.1	38.7435	3	3	61	78	2.64737	2.83683	63.8641	85.6257	4.76933	0.948641	5.02754	4.9682e-07	2.86346e-06	1.5	1	24	28	51	3'AGGUAAAAAUAAAGAUGGGAGAAA	:::::: :::::::::.:::	5'AUUUUUUUUAAUUCUACCCUUUUU	Cleavage	| Symbols: PSBK | photosystem II reaction center protein K precursor | chrC:7017-7202 FORWARD LENGTH=186
TTTGCTTCCAGCTTTTGTCTCC	22	miR773a	sRNAanno_PlantsmallRNAgenes	miRNA	336.555	28	28	1864	1173	63.9535	70.4969	702.016	509.753	3.17315	0.453244	7.00099	2.54167e-12	3.27603e-10	AT4G05390.1	194.466	265	356	110	84	233.851	336.637	115.165	92.2123	-1.45914	0.419971	-3.47439	0.000512019	0.0017687	2	1	22	1238	1259	3'CCUCUGUUUUCGACCUUCGUUU	:::.:.::::::::.::::.:	5'CGAGGCGAAAGCUGGGAGCAGA	Cleavage	| Symbols: ATRFNR1, RFNR1 | root FNR 1 | chr4:2738715-2740655 REVERSE LENGTH=1433
TCCAATGTCTTTTCTAGTTCGT	22	TAS1c-siR483	Cai_et_al_2018_protoplasts_Cai_et_al_2018_top100_Cai_et_al_2018_vesicles	secondary siRNA	1609.73	181	112	8567	5792	413.413	281.988	3226.49	2517.04	3.04511	0.44632	6.82272	8.93356e-12	8.05645e-10	AT5G43870.1	481.531	751	824	214	237	662.724	779.183	224.048	260.17	-1.57442	0.259231	-6.07342	1.25215e-09	1.02814e-08	2	1	22	1500	1521	3'UGCUUGAUCUUUUCUGUAACCU	: :.::::::.:::.:::::.	5'UCUAGCUAGAAGAGAUAUUGGG	Cleavage	| Symbols: | Plant protein of unknown function (DUF828) with plant pleckstrin homology-like region | chr5:17632346-17635912 REVERSE LENGTH=1603
TTTGCATATACTCGAATACCT	21	TAS2-siR165	Cai_et_al_2018_vesicles	secondary siRNA	60.8186	4	2	336	236	9.13621	5.0355	126.544	102.559	3.9997	0.747872	5.34811	8.88762e-08	1.83678e-06	AT5G41170.1	30.2795	41	74	8	6	36.1807	69.9752	8.37562	6.58659	-2.82486	0.947457	-2.98151	0.00286827	0.00828491	2	1	21	1478	1498	3'UCCAUAAGCUCAUAUACGUUU	:::::::::: ::::::.::	5'UGGUAUUCGAGGAUAUGCGAA	Translation	| Symbols: | Pentatricopeptide repeat (PPR-like) superfamily protein | chr5:16478486-16480584 REVERSE LENGTH=2099
AAAGAGGGTAGAAATGAAAATGGC	24	sRNA_17469	PlantsmallRNAgenes	hc-siRNA	38.3727	26	29	26	26	59.3854	73.0147	9.79207	11.2989	-2.65034	0.507068	-5.22679	1.72477e-07	3.16847e-06	ATCG00070.1	38.7435	3	3	61	78	2.64737	2.83683	63.8641	85.6257	4.76933	0.948641	5.02754	4.9682e-07	2.86346e-06	2	1	24	28	51	3'CGGUAAAAGUAAAGAUGGGAGAAA	::::.: :::::::::.:::	5'AUUUUUUUUAAUUCUACCCUUUUU	Cleavage	| Symbols: PSBK | photosystem II reaction center protein K precursor | chrC:7017-7202 FORWARD LENGTH=186
AGGGAGAAAAAGTAGGAGAGAAGG	24	sRNA_6096	PlantsmallRNAgenes	hc-siRNA	15.9759	13	12	6	4	29.6927	30.213	2.25971	1.73829	-3.89717	0.762237	-5.1128	3.17418e-07	5.33692e-06	AT5G62770.1	221.224	127	82	381	270	112.072	77.5401	398.889	296.397	1.87375	0.418711	4.47504	7.63965e-06	3.68857e-05	2	1	24	927	950	3'GGAAGAGAGGAUGAAAAAGAGGGA	:.:.:::::::::::.::..:	5'UUCUUUUUCCUACUUUUUUUCUUU	Cleavage	| Symbols: | Protein of unknown function (DUF1645) | chr5:25210495-25211607 FORWARD LENGTH=1113
AGGGAGAAAAAGTAGGAGAGAAGG	24	sRNA_6096	PlantsmallRNAgenes	hc-siRNA	15.9759	13	12	6	4	29.6927	30.213	2.25971	1.73829	-3.89717	0.762237	-5.1128	3.17418e-07	5.33692e-06	AT4G14930.1	491.785	383	448	623	504	337.98	423.633	652.251	553.274	0.663036	0.274938	2.41159	0.0158833	0.0371176	2	1	24	186	209	3'GGAAGAGAGGAUGAAAAAGAGGGA	:.:::::: :::::::::.::	5'AGCUUUCUCCUUCUUUUUCUCUCU	Cleavage	| Symbols: | Survival protein SurE-like phosphatase/nucleotidase | chr4:8538586-8541899 FORWARD LENGTH=1887
AGAGAAAGAGATAGAAGAAATGAG	24	sRNA_9647	PlantsmallRNAgenes	hc-siRNA	41.089	24	32	40	32	54.8173	80.5679	15.0647	13.9063	-2.21976	0.510903	-4.34478	1.39416e-05	0.000145579	AT5G57560.1	4280.64	169	777	8998	6211	149.135	734.739	9420.48	6818.22	4.1996	0.982046	4.27638	1.8996e-05	8.60456e-05	2	1	24	62	85	3'GAGUAAAGAAGAUAGAGAAAGAGA	::.. ::: :::.:.:::::::::	5'CUUGCUUCCUCUGUUUCUUUCUCU	Cleavage	| Symbols: TCH4, XTH22 | Xyloglucan endotransglucosylase/hydrolase family protein | chr5:23307130-23308282 REVERSE LENGTH=1068
AGAGAAAGAGATAGAAGAAATGAG	24	sRNA_9647	PlantsmallRNAgenes	hc-siRNA	41.089	24	32	40	32	54.8173	80.5679	15.0647	13.9063	-2.21976	0.510903	-4.34478	1.39416e-05	0.000145579	AT5G57130.1	201.445	120	49	295	314	105.895	46.3349	308.851	344.698	2.10046	0.553581	3.79432	0.000148051	0.000574065	2	1	24	3413	3436	3'GAGUAAAGAAGAUAGAGAAAGAGA	:::::::.:.:.:::::.:::	5'UAAAUUUCUUUUGUUUCUUUUUCU	Cleavage	| Symbols: | Clp amino terminal domain-containing protein | chr5:23144980-23149568 FORWARD LENGTH=3571
TTAGAGTTTTCTGGATACTTA	21	miR781b/a	miRBase_PlantsmallRNAgenes	miRNA	33.1193	1	1	159	156	2.28405	2.51775	59.8822	67.7932	4.73549	1.12875	4.19533	2.72474e-05	0.00025559	AT5G57050.1	544.003	1095	1124	48	88	966.289	1062.87	50.2537	96.6033	-3.79025	0.399433	-9.48909	2.33069e-21	5.03634e-20	2	1	21	82	102	3'AUUCAUAGGUCUUUUGAGAUU	:: ::::::.:::::::.:	5'CCAGAAUCCAGGAAACUCUGA	Cleavage	| Symbols: ABI2, AtABI2 | Protein phosphatase 2C family protein | chr5:23087235-23089627 FORWARD LENGTH=2081
TTCGTTGTCTGTTCGACCTTG	21	miR858b	miRBase_sRNAanno	miRNA	48.8269	7	4	259	165	15.9884	10.071	97.544	71.7043	2.68995	0.648474	4.14813	3.35205e-05	0.000305067	AT1G06180.1	94.2537	185	199	15	9	163.254	188.176	15.7043	9.87989	-3.77658	0.585833	-6.44652	1.14445e-10	1.05052e-09	2	1	21	391	411	3'GUUCCAGCUUGUCUGUUGCUU	:: :::::::::::::::	5'CCUGGACGAACAGACAACGAA	Cleavage	| Symbols: ATMYB13, ATMYBLFGN, MYB13 | myb domain protein 13 | chr1:1889408-1891158 FORWARD LENGTH=912
TCAATGCATTGAAAGTGACTA	21	miR161.2	miRBase_Cai_et_al_2018_top100_Cai_et_al_2018_vesicles	miRNA	167.501	26	11	987	486	59.3854	27.6952	371.722	211.202	2.7372	0.662053	4.13441	3.55864e-05	0.000316446	AT5G55840.1	93.0489	137	202	45	12	120.896	191.013	47.1129	13.1732	-2.36906	0.833314	-2.84294	0.00446995	0.012271	2	1	21	1118	1138	3'AUCAGUGAAAGUUACGUAACU	::.::::::::::: ::::	5'AUGUUACUUUCAAUGCUUUGA	Cleavage	| Symbols: | Pentatricopeptide repeat (PPR) superfamily protein | chr5:22598038-22602566 FORWARD LENGTH=4108
TCAATGCATTGAAAGTGACTA	21	miR161.2	miRBase_Cai_et_al_2018_top100_Cai_et_al_2018_vesicles	miRNA	167.501	26	11	987	486	59.3854	27.6952	371.722	211.202	2.7372	0.662053	4.13441	3.55864e-05	0.000316446	AT1G62914.1	152.345	219	221	93	100	193.258	208.98	97.3666	109.777	-0.957591	0.366235	-2.61469	0.00893083	0.0225016	2	1	21	968	988	3'AUCAGUGAAAGUUACGUAACU	::::::::::::. :::::::	5'UAGUCACUUUCAGCGCAUUGA	Cleavage	| Symbols: | pentatricopeptide (PPR) repeat-containing protein | chr1:23301576-23303162 FORWARD LENGTH=1587
CCAATGTCTTTTCTAGTTCGT	21	S16971	Cai_et_al_2018_top100	secondary siRNA	130.633	15	2	780	436	34.2608	5.0355	293.762	189.473	3.60638	0.90058	4.0045	6.21475e-05	0.000513753	AT5G24850.1	260.272	503	513	62	43	443.875	485.098	64.9111	47.2039	-3.0491	0.356836	-8.54482	1.28737e-17	2.16537e-16	2	1	21	1517	1537	3'UGCUUGAUCUUUUCUGUAACC	:::: ::::::::::::::	5'CCGAAAGAGAAAAGACAUUGG	Cleavage	| Symbols: CRY3 | cryptochrome 3 | chr5:8535282-8538107 REVERSE LENGTH=1789
AGAGAAAGTGGAGATGTGGAGATC	24	MIR8167c/d/f	PlantsmallRNAgenes	miRNA	20.2786	20	10	18	8	45.681	25.1775	6.77912	3.47657	-2.78426	0.749828	-3.71319	0.000204659	0.00145016	AT2G38240.1	10.3475	0	0	28	11	0	0	29.3147	12.0754	6.9448	2.42847	2.85974	0.00423992	0.0117252	2	1	24	1219	1242	3'CUAGAGGUGUAGAGGUGAAAGAGA	::..::::.::::::.:::	5'GUAAACCGUAUCUUCACUUUUUCU	Cleavage	| Symbols: | 2-oxoglutarate (2OG) and Fe(II)-dependent oxygenase superfamily protein | chr2:16012535-16014753 REVERSE LENGTH=1337
ATCTGATTCTGTCAACACTTGGCC	24	sRNA_6973/14125	PlantsmallRNAgenes	other	10.7772	0	0	81	29	0	0	30.5061	12.6026	5.61303	1.66922	3.36267	0.000771936	0.00481611	AT5G44530.1	586.123	1140	904	225	226	1006	854.832	235.564	248.095	-1.94419	0.233576	-8.32358	8.53484e-17	1.34554e-15	2	1	24	2674	2697	3'CCGGUUCACAACUGUCUUAGUCUA	: .: ::: :::.:::::::.:::	5'GUUCUAGUUUUGGCAGAAUCGGAU	Cleavage	| Symbols: | Subtilase family protein | chr5:17937689-17941292 FORWARD LENGTH=2864
AGAATCTTGATGATGCTGCAT	21	miR172a/b-3p	miRBase_sRNAanno_PlantsmallRNAgenes	miRNA	20.5358	4	0	105	77	9.13621	0	39.5449	33.462	2.95036	0.994931	2.96539	0.003023	0.0142124	AT2G39250.1	352.23	587	749	78	92	518.001	708.262	81.6623	100.994	-2.74751	0.351565	-7.81508	5.4926e-15	7.57029e-14	2	1	21	1044	1064	3'UACGUCGUAGUAGUUCUAAGA	::.::::::::::.:::::	5'UUGUAGCAUCAUCAGGAUUCC	Cleavage	| Symbols: SNZ | Integrase-type DNA-binding superfamily protein | chr2:16388886-16391073 REVERSE LENGTH=1244
GGCAAGTTGTCCTTGGCTAC	20	miR169a-3p	miRBase	miRNA	56.5479	10	9	324	135	22.8405	22.6597	122.024	58.6672	1.99041	0.680983	2.92285	0.00346839	0.0159289	AT2G40840.1	3712.8	7583	6603	841	943	6691.66	6243.87	880.487	1035.19	-2.75568	0.158761	-17.3574	1.73408e-67	1.89298e-65	2	1	20	1569	1588	3'CAUCGGUUCCUGUUGAACGG	:: :::::::::::::::	5'AUAUCCAAGGACAACUUGCA	Cleavage	| Symbols: DPE2 | disproportionating enzyme 2 | chr2:17044963-17050947 FORWARD LENGTH=3263
AATCAGAACTTGAACCATCACTCA	24	sRNA_3187	PlantsmallRNAgenes	hc-siRNA	23.8663	5	0	102	105	11.4203	0	38.415	45.63	2.83676	0.984027	2.88281	0.00394148	0.0175559	AT3G29400.1	515.99	694	686	403	347	612.424	648.689	421.922	380.925	-0.651212	0.21934	-2.96896	0.00298809	0.00859114	2	1	24	1951	1974	3'ACUCACUACCAAGUUCAAGACUAA	:::::::::.::::::.:	5'AGGACGAUGGUUCAGGUUCUGGUC	Cleavage	| Symbols: ATEXO70E1, EXO70E1 | exocyst subunit exo70 family protein E1 | chr3:11297283-11299620 REVERSE LENGTH=2338
CAAAGAAAAGAAAAACGGGTC	21	sRNA_3995/58	PlantsmallRNAgenes	other	19.9013	12	14	15	26	27.4086	35.2485	5.64927	11.2989	-1.89107	0.704376	-2.68475	0.00725839	0.0280168	AT4G22010.1	275.663	25	34	409	565	22.0614	32.1508	428.204	620.237	4.27616	0.443546	9.64085	5.374e-22	1.20695e-20	2	1	21	1755	1775	3'CUGGGCAAAAAGAAAAGAAAC	: :.::::::.:::::::::	5'CAACUGUUUUUUUUUUCUUUG	Cleavage	| Symbols: sks4 | SKU5 similar 4 | chr4:11663324-11666715 FORWARD LENGTH=1983
CAAAGAAAAGAAAAACGGGTC	21	sRNA_3995/58	PlantsmallRNAgenes	other	19.9013	12	14	15	26	27.4086	35.2485	5.64927	11.2989	-1.89107	0.704376	-2.68475	0.00725839	0.0280168	AT5G43320.1	2355.03	2015	1965	2857	2544	1778.15	1858.12	2991.14	2792.71	0.669686	0.134079	4.9947	5.89275e-07	3.36378e-06	2	1	21	172	192	3'CUGGGCAAAAAGAAAAGAAAC	::::: :::::.::::.::::	5'GACCCAUUUUUUUUUUUUUUG	Cleavage	| Symbols: ckl8 | casein kinase I-like 8 | chr5:17385867-17389527 REVERSE LENGTH=2205
GAATAAAGAATTGGGACCCGGTGC	24	sRNA_6917	PlantsmallRNAgenes	hc-siRNA	21.0977	5	24	16	15	11.4203	60.4259	6.02589	6.51858	-2.51112	0.955097	-2.62918	0.00855918	0.0318363	AT3G63400.1	1151.36	1031	747	1144	1632	909.811	706.371	1197.71	1791.55	0.88694	0.308521	2.87481	0.00404265	0.0112455	2	1	24	500	523	3'CGUGGCCCAGGGUUAAGAAAUAAG	:: ::::::::::::.::::: :	5'CCAACGGGUCCCAAUUUUUUAUAC	Cleavage	| Symbols: | Cyclophilin-like peptidyl-prolyl cis-trans isomerase family protein | chr3:23412024-23415659 FORWARD LENGTH=2084
TAAGCTGCCAGCATGATCTTG	21	miR167c-5p	miRBase	miRNA	27.8667	8	2	121	98	18.2724	5.0355	45.5708	42.588	1.89733	0.743352	2.55239	0.0106985	0.0366121	AT5G37020.1	648.737	1303	1177	161	149	1149.84	1112.98	168.559	163.567	-2.76821	0.20627	-13.4204	4.59534e-41	2.46404e-39	2	1	21	2369	2389	3'GUUCUAGUACGACCGUCGAAU	:::::: :::::::::::.	5'UUAGAUCAGGCUGGCAGCUUG	Cleavage	| Symbols: ARF8, ATARF8 | auxin response factor 8 | chr5:14630028-14634387 FORWARD LENGTH=2840
TCGATAAACCTCTGCATCCAG	21	miR162b-3p/a-3p	miRBase_sRNAanno_PlantsmallRNAgenes_Cai_et_al_2018_vesicles	miRNA	3614.22	1042	334	18647	9695	2379.98	840.928	7022.79	4213.17	1.80239	0.72288	2.49335	0.0126543	0.0418272	AT2G23180.1	170.034	310	308	42	65	273.561	291.248	43.972	71.3547	-2.29342	0.449023	-5.10758	3.26308e-07	1.93065e-06	2	1	21	730	750	3'GACCUACGUCUCCAAAUAGCU	:::::::::::::::.:.	5'GAAGAUGCAGAGGUUUAUUGG	Cleavage	| Symbols: CYP96A1 | cytochrome P450, family 96, subfamily A, polypeptide 1 | chr2:9874907-9876594 FORWARD LENGTH=1688
CTTTGTCTACAATTTTGGAAA	21	miR158a-5p	miRBase_sRNAanno	miRNA	713.257	49	28	3019	3529	111.919	70.4969	1137.01	1533.6	3.86854	0.488232	7.92358	2.30771e-15	4.57849e-13	AT4G22590.1	301.535	424	732	79	52	374.161	692.187	82.7092	57.0838	-2.93031	0.493506	-5.93774	2.88986e-09	2.24886e-08	2.5	1	21	1724	1744	3'AAAGGUUUUAACAUCUGUUUC	: :.:: :::::::::::::	5'UGUUCACAAUUGUAGACAAAC	Cleavage	| Symbols: TPPG | Haloacid dehalogenase-like hydrolase (HAD) superfamily protein | chr4:11893499-11896480 REVERSE LENGTH=1763
TTCTAAGTTCAACATATCGAC	21	TAS1c-siR602	Cai_et_al_2018_protoplasts_Cai_et_al_2018_top100_Cai_et_al_2018_vesicles	secondary siRNA	392.45	38	19	1901	1655	86.794	47.8372	715.951	719.216	3.40866	0.48726	6.99556	2.64196e-12	3.27603e-10	AT5G18040.1	133.344	248	221	40	58	218.849	208.98	41.8781	63.6704	-2.02048	0.461857	-4.37468	1.21608e-05	5.6774e-05	2.5	1	21	675	695	3'CAGCUAUACAACUUGAAUCUU	:: :::::::.::::::..	5'CACGCUAUGUUGGACUUAGGG	Cleavage	| Symbols: | unknown protein; BEST Arabidopsis thaliana protein match is: unknown protein (TAIR:AT4G29760.1); Has 1807 Blast hits to 1807 proteins in 277 species: Archae - 0; Bacteria - 0; Metazoa - 736; Fungi - 347; Plants - 385; Viruses - 0; Other Eukaryotes - 339 (source: NCBI BLink). | chr5:5972419-5974156 FORWARD LENGTH=1076
TTTGCTTCCAGCTTTTGTCTCC	22	miR773a	sRNAanno_PlantsmallRNAgenes	miRNA	336.555	28	28	1864	1173	63.9535	70.4969	702.016	509.753	3.17315	0.453244	7.00099	2.54167e-12	3.27603e-10	AT3G12010.1	868.106	1141	1252	659	539	1006.88	1183.9	689.942	591.695	-0.773132	0.221314	-3.49337	0.000476963	0.0016589	2.5	1	22	1564	1585	3'CCUCUGUUUUCGACCUUCGUUU	: :: ..:::.::::::::::	5'AGCGAAGGAAGUUGGAAGCAAA	Cleavage	| Symbols: | FUNCTIONS IN: molecular_function unknown; INVOLVED IN: biological_process unknown; EXPRESSED IN: sperm cell, cultured cell; CONTAINS InterPro DOMAIN/s: Colon cancer-associated Mic1-like (InterPro:IPR009755); Has 30201 Blast hits to 17322 proteins in 780 species: Archae - 12; Bacteria - 1396; Metazoa - 17338; Fungi - 3422; Plants - 5037; Viruses - 0; Other Eukaryotes - 2996 (source: N…
TTCTAAGTTCAACATATCGAC	21	TAS1c-siR602	Cai_et_al_2018_protoplasts_Cai_et_al_2018_top100_Cai_et_al_2018_vesicles	secondary siRNA	392.45	38	19	1901	1655	86.794	47.8372	715.951	719.216	3.40866	0.48726	6.99556	2.64196e-12	3.27603e-10	AT5G18065.1	12.5289	15	39	0	0	13.2368	36.8788	0	0	-6.98893	2.33089	-2.9984	0.00271403	0.00788823	2.5	1	21	726	746	3'CAGCUAUACAACUUGAAUCUU	:: :::::::.::::::..	5'CACGCUAUGUUGGACUUAGGG	Cleavage	| Symbols: | unknown protein; BEST Arabidopsis thaliana protein match is: unknown protein (TAIR:AT4G29760.1); Has 30201 Blast hits to 17322 proteins in 780 species: Archae - 12; Bacteria - 1396; Metazoa - 17338; Fungi - 3422; Plants - 5037; Viruses - 0; Other Eukaryotes - 2996 (source: NCBI BLink). | chr5:5978678-5980376 FORWARD LENGTH=946
TCCAATGTCTTTTCTAGTTCGT	22	TAS1c-siR483	Cai_et_al_2018_protoplasts_Cai_et_al_2018_top100_Cai_et_al_2018_vesicles	secondary siRNA	1609.73	181	112	8567	5792	413.413	281.988	3226.49	2517.04	3.04511	0.44632	6.82272	8.93356e-12	8.05645e-10	AT2G46340.1	3299.6	6098	7021	580	520	5381.21	6639.13	607.232	570.838	-3.35082	0.184247	-18.1866	6.5946e-74	8.44355e-72	2.5	1	22	1651	1672	3'UGCUUGAUCUUUUCUGUAACCU	:: :.::.::::.::::::	5'GAUAAAUGGAGAAGAUAUUGGA	Cleavage	| Symbols: SPA1 | SPA (suppressor of phyA-105) protein family | chr2:19022173-19027413 REVERSE LENGTH=3799
TTGTTGATCTCAATAGCATTG	21	MIR863-5p	PlantsmallRNAgenes	miRNA	267.761	27	13	1257	1158	61.6694	32.7307	473.409	503.234	3.36372	0.511001	6.5826	4.62287e-11	2.86618e-09	AT1G55680.1	2936.88	4131	4034	2103	1900	3645.42	3814.59	2201.74	2085.75	-0.798946	0.125364	-6.37303	1.85325e-10	1.66707e-09	2.5	1	21	928	948	3'GUUACGAUAACUCUAGUUGUU	:::::::::::::::. :.::	5'CAAUGCUAUUGAGAUUUAUAA	Cleavage	| Symbols: | Transducin/WD40 repeat-like superfamily protein | chr1:20804592-20807940 REVERSE LENGTH=1960
CTGGTTCTCCTCGAAAGCT	19	sRNA_2169	PlantsmallRNAgenes	other	32.712	36	18	3	5	82.2259	45.3195	1.12985	2.17286	-5.29431	0.807877	-6.55336	5.62563e-11	3.28272e-09	AT5G10390.1	65.2253	38	23	123	70	33.5333	21.749	128.775	76.8436	1.89401	0.680409	2.78363	0.00537546	0.0144329	2.5	1	19	452	470	3'UCGAAAGCUCCUCUUGGUC	:::: :::::::::.:::	5'AGCUCGCGAGGAGAAUCAG	Cleavage	| Symbols: | Histone superfamily protein | chr5:3268847-3269550 REVERSE LENGTH=704
AAAGGTGTGATTGGTGGGAAGTGA	24	sRNA_17979	PlantsmallRNAgenes	hc-siRNA	55.7264	45	39	34	21	102.782	98.1922	12.805	9.12601	-3.19106	0.488045	-6.53846	6.21536e-11	3.42536e-09	AT5G21940.1	2675.24	255	566	3750	5479	225.026	535.215	3926.07	6014.66	3.70928	0.459734	8.06833	7.12655e-16	1.04814e-14	2.5	1	24	1119	1142	3'AGUGAAGGGUGGUUAGUGUGGAAA	:. . :.:.:.::::.:::.::::	5'UUUUGUUCUAUCAAUUACAUCUUU	Cleavage	| Symbols: | unknown protein; BEST Arabidopsis thaliana protein match is: unknown protein (TAIR:AT3G43850.1); Has 30201 Blast hits to 17322 proteins in 780 species: Archae - 12; Bacteria - 1396; Metazoa - 17338; Fungi - 3422; Plants - 5037; Viruses - 0; Other Eukaryotes - 2996 (source: NCBI BLink). | chr5:7249268-7250539 REVERSE LENGTH=1159
TGTTTTGTGCTTGAATCTAATT	22	miR403-5p	miRBase_sRNAanno	miRNA	94.3586	4	4	440	443	9.13621	10.071	165.712	192.515	4.22349	0.668461	6.31822	2.64587e-10	1.38142e-08	AT3G61050.1	563.878	1284	1187	0	0	1133.07	1122.44	0	0	-12.4815	1.46421	-8.5244	1.53602e-17	2.57255e-16	2.5	1	22	1049	1070	3'UUAAUCUAAGUUCGUGUUUUGU	:. :::::::.:.::::::	5'UCCUGUAUUCAAGUAUAAAACA	Cleavage	| Symbols: NTMC2TYPE4, NTMC2T4 | Calcium-dependent lipid-binding (CaLB domain) family protein | chr3:22597227-22601412 FORWARD LENGTH=1895
TGTTTTGTGCTTGAATCTAATT	22	miR403-5p	miRBase_sRNAanno	miRNA	94.3586	4	4	440	443	9.13621	10.071	165.712	192.515	4.22349	0.668461	6.31822	2.64587e-10	1.38142e-08	AT2G26460.1	558.987	810	775	365	370	714.789	732.848	382.138	406.173	-0.87696	0.203542	-4.3085	1.64366e-05	7.51483e-05	2.5	1	22	878	899	3'UUAAUCUAAGUUCGUGUUUUGU	:.::::..::.::.:::::	5'AUCUGGAUUUGAGUACGAAACA	Cleavage	| Symbols: SMU2 | RED family protein | chr2:11254932-11258973 REVERSE LENGTH=1935
TTTTCTTGGCCCATCCACTTC	21	miR3440b-5p	miRBase	miRNA	81.1169	5	5	402	343	11.4203	12.5887	151.4	149.058	3.64799	0.613705	5.94421	2.77785e-09	8.88913e-08	AT1G18070.1	2032.28	2598	2672	1489	1595	2292.62	2526.67	1558.91	1750.94	-0.542083	0.162015	-3.34588	0.000820222	0.00270739	2.5	1	21	1015	1035	3'CUUCACCUACCCGGUUCUUUU	:: :::::::.:::::::	5'CCAGAGGAUGGGUCAAGAAAU	Cleavage	| Symbols: | Translation elongation factor EF1A/initiation factor IF2gamma family protein | chr1:6213725-6218335 REVERSE LENGTH=2131
TTTTCTTGGCCCATCCACTTC	21	miR3440b-5p	miRBase	miRNA	81.1169	5	5	402	343	11.4203	12.5887	151.4	149.058	3.64799	0.613705	5.94421	2.77785e-09	8.88913e-08	AT1G18070.2	564.786	739	871	462	273	652.135	823.627	483.692	299.69	-0.913213	0.363065	-2.51529	0.0118936	0.028952	2.5	1	21	1015	1035	3'CUUCACCUACCCGGUUCUUUU	:: :::::::.:::::::	5'CCAGAGGAUGGGUCAAGAAAU	Cleavage	| Symbols: | Translation elongation factor EF1A/initiation factor IF2gamma family protein | chr1:6213743-6218335 REVERSE LENGTH=2116
GAGAGAGGTGAGAAAAAGTAGGAG	24	sRNA_19150/5821	PlantsmallRNAgenes	hc-siRNA	24.1258	21	17	6	8	47.9651	42.8017	2.25971	3.47657	-3.99687	0.680085	-5.87702	4.17727e-09	1.18396e-07	AT5G54980.1	312.325	272	211	332	421	240.028	199.524	347.588	462.159	0.880847	0.334323	2.63472	0.00842072	0.0213855	2.5	1	24	589	612	3'GAGGAUGAAAAAGAGUGGAGAGAG	..: ::::::::.:..::::::	5'UCUUUUCUUUUUCUUAUUUCUCUC	Cleavage	| Symbols: | Uncharacterised protein family (UPF0497) | chr5:22315699-22316601 FORWARD LENGTH=726
AAAGGTCAAAATTTGGGGTCGACA	24	sRNA_12739	PlantsmallRNAgenes	hc-siRNA	156.774	97	135	67	93	221.553	339.896	25.2334	40.4152	-3.09748	0.539019	-5.74652	9.11008e-09	2.51033e-07	AT3G61790.1	715.169	606	581	901	759	534.768	549.4	943.304	833.204	0.712651	0.199413	3.57374	0.000351916	0.00125766	2.5	1	24	179	202	3'ACAGCUGGGGUUUAAAACUGGAAA	:: :..::..:::::::.::::	5'CUUCAAUUCCGGAUUUUGAUCUUU	Cleavage	| Symbols: | Protein with RING/U-box and TRAF-like domains | chr3:22871791-22873786 REVERSE LENGTH=1407
TATTATCAGAGTAGTTATGAT	21	TAS1b	PlantsmallRNAgenes	secondary siRNA	111.076	10	3	544	481	22.8405	7.55324	204.88	209.029	3.74824	0.657361	5.70195	1.18446e-08	3.01278e-07	AT4G25230.2	358.534	566	653	131	164	499.47	617.484	137.151	180.034	-1.81658	0.325975	-5.57277	2.50724e-08	1.72263e-07	2.5	1	21	930	950	3'UAGUAUUGAUGAGACUAUUAU	:::..:::::.::.::::.	5'GACAUGGCUACUUUGGUAAUG	Cleavage	| Symbols: RIN2 | RPM1 interacting protein 2 | chr4:12923919-12929156 FORWARD LENGTH=2371
AGATGATGGGCTTAGATGATGGGC	24	S11815	PlantsmallRNAgenes_Cai_et_al_2018_top100	hc-siRNA	162.435	110	117	119	136	251.246	294.576	44.8175	59.1018	-2.3937	0.422	-5.67227	1.40914e-08	3.49467e-07	AT1G18690.1	204.134	137	122	268	273	120.896	115.364	280.583	299.69	1.29608	0.315088	4.11339	3.89887e-05	0.000168261	2.5	1	24	267	290	3'CGGGUAGUAGAUUCGGGUAGUAGA	::..:: :::.:::::::::	5'UCAGAUUGUCCAAGUCCAUCAUCU	Cleavage	| Symbols: | Galactosyl transferase GMA12/MNN10 family protein | chr1:6433574-6436922 FORWARD LENGTH=2272
ATTGGGCTTTTATTTTGTTGTATT	24	sRNA_18507	PlantsmallRNAgenes	hc-siRNA	172.23	17	18	655	824	38.8289	45.3195	246.685	358.087	2.84711	0.516434	5.51302	3.52724e-08	8.33099e-07	AT2G39340.1	1720.77	2287	2217	1406	1181	2018.18	2096.42	1472.02	1296.46	-0.571488	0.159741	-3.57759	0.000346772	0.00124171	2.5	1	24	1883	1906	3'UUAUGUUGUUUUAUUUUCGGGUUA	:::::::::.:::::::	5'UUCGUUACAAAAUAAGAGCCCAAC	Cleavage	| Symbols: | SAC3/GANP/Nin1/mts3/eIF-3 p25 family | chr2:16423639-16430108 FORWARD LENGTH=3642
GAGCTCCTTGAAGTTCAATGG	21	miR159b-5p	miRBase_sRNAanno	miRNA	659.969	72	79	2298	3247	164.452	198.902	865.468	1411.05	2.64805	0.482031	5.49352	3.93994e-08	9.08935e-07	AT2G30600.1	72.6067	146	108	18	37	128.838	102.126	18.8451	40.6173	-1.9597	0.688392	-2.84678	0.00441639	0.0121507	2.5	1	21	1964	1984	3'GGUAACUUGAAGUUCCUCGAG	:: ::..:::::::::::.	5'AGAUCGAGUUUCAAGGAGCUU	Cleavage	| Symbols: | BTB/POZ domain-containing protein | chr2:13037052-13041684 FORWARD LENGTH=2730
AAGAGGGAAAAGGGCTATTAAGCT	24	sRNA_9030	PlantsmallRNAgenes	other	185.609	103	165	134	95	235.257	415.428	50.4668	41.2843	-2.82435	0.519787	-5.43366	5.52085e-08	1.21704e-06	AT2G16750.1	305.119	46	15	521	565	40.5929	14.1842	545.462	620.237	4.4068	0.569424	7.73904	1.00169e-14	1.34739e-13	2.5	1	24	2126	2149	3'UCGAAUUAUCGGGAAAAGGGAGAA	:: ::::.::::.:.::::	5'GUAACAACAGCCUUUUUUCUUCUU	Cleavage	| Symbols: | Protein kinase protein with adenine nucleotide alpha hydrolases-like domain | chr2:7271012-7274693 FORWARD LENGTH=2428
AAGAGGGAAAAGGGCTATTAAGCT	24	sRNA_9030	PlantsmallRNAgenes	other	185.609	103	165	134	95	235.257	415.428	50.4668	41.2843	-2.82435	0.519787	-5.43366	5.52085e-08	1.21704e-06	ATCG00070.1	38.7435	3	3	61	78	2.64737	2.83683	63.8641	85.6257	4.76933	0.948641	5.02754	4.9682e-07	2.86346e-06	2.5	1	24	121	144	3'UCGAAUUAUCGGGAAAAGGGAGAA	: ::::: :.::::::..::::	5'CCCGUAAUACCUCUUUUCUUUCUU	Cleavage	| Symbols: PSBK | photosystem II reaction center protein K precursor | chrC:7017-7202 FORWARD LENGTH=186
AAGAGGGAAAAGGGCTATTAAGCT	24	sRNA_9030	PlantsmallRNAgenes	other	185.609	103	165	134	95	235.257	415.428	50.4668	41.2843	-2.82435	0.519787	-5.43366	5.52085e-08	1.21704e-06	AT1G09645.1	484.366	442	393	560	537	390.045	371.625	586.293	589.5	0.626256	0.21178	2.9571	0.00310548	0.00888391	2.5	1	24	68	91	3'UCGAAUUAUCGGGAAAAGGGAGAA	.:. ::: :..:::::::::.::	5'GGUCGAAUUGUUCUUUUCCCUUUU	Cleavage	| Symbols: | unknown protein; BEST Arabidopsis thaliana protein match is: unknown protein (TAIR:AT1G57765.1); Has 35333 Blast hits to 34131 proteins in 2444 species: Archae - 798; Bacteria - 22429; Metazoa - 974; Fungi - 991; Plants - 531; Viruses - 0; Other Eukaryotes - 9610 (source: NCBI BLink). | chr1:3122956-3124578 FORWARD LENGTH=751
AGGGAGAAAAAGTAGGAGAGAAGG	24	sRNA_6096	PlantsmallRNAgenes	hc-siRNA	15.9759	13	12	6	4	29.6927	30.213	2.25971	1.73829	-3.89717	0.762237	-5.1128	3.17418e-07	5.33692e-06	AT1G70100.3	760.542	330	356	1160	1093	291.21	336.637	1214.46	1199.86	1.94365	0.202404	9.60283	7.77818e-22	1.7215e-20	2.5	1	24	5	28	3'GGAAGAGAGGAUGAAAAAGAGGGA	.:: .:::.:: ::::::::.:::	5'UCUCUUCUUCUUCUUUUUCUUCCU	Cleavage	| Symbols: | unknown protein; BEST Arabidopsis thaliana protein match is: unknown protein (TAIR:AT1G24160.2); Has 35333 Blast hits to 34131 proteins in 2444 species: Archae - 798; Bacteria - 22429; Metazoa - 974; Fungi - 991; Plants - 531; Viruses - 0; Other Eukaryotes - 9610 (source: NCBI BLink). | chr1:26403083-26406098 FORWARD LENGTH=2039
AGGGAGAAAAAGTAGGAGAGAAGG	24	sRNA_6096	PlantsmallRNAgenes	hc-siRNA	15.9759	13	12	6	4	29.6927	30.213	2.25971	1.73829	-3.89717	0.762237	-5.1128	3.17418e-07	5.33692e-06	AT5G12370.1	2076.84	1940	1849	2348	2176	1711.96	1748.43	2458.24	2388.74	0.486213	0.127212	3.82207	0.000132337	0.000517118	2.5	1	24	43	66	3'GGAAGAGAGGAUGAAAAAGAGGGA	.:::.::::: ::::::::::::	5'UCUUUUCUCCGUCUUUUUCUCCCU	Cleavage	| Symbols: SEC10 | exocyst complex component sec10 | chr5:4002775-4008804 REVERSE LENGTH=2815
AGGGAGAAAAAGTAGGAGAGAAGG	24	sRNA_6096	PlantsmallRNAgenes	hc-siRNA	15.9759	13	12	6	4	29.6927	30.213	2.25971	1.73829	-3.89717	0.762237	-5.1128	3.17418e-07	5.33692e-06	AT1G70100.4	13.6916	0	0	24	27	0	0	25.1269	29.6397	7.34833	2.14377	3.42775	0.000608601	0.00206714	2.5	1	24	5	28	3'GGAAGAGAGGAUGAAAAAGAGGGA	.:: .:::.:: ::::::::.:::	5'UCUCUUCUUCUUCUUUUUCUUCCU	Cleavage	| Symbols: | unknown protein; FUNCTIONS IN: molecular_function unknown; INVOLVED IN: biological_process unknown; LOCATED IN: cellular_component unknown; EXPRESSED IN: 22 plant structures; EXPRESSED DURING: 13 growth stages; BEST Arabidopsis thaliana protein match is: unknown protein (TAIR:AT1G24160.2); Has 3305 Blast hits to 2533 proteins in 359 species: Archae - 8; Bacteria - 641; Metazoa - 1288…
AGGGAGAAAAAGTAGGAGAGAAGG	24	sRNA_6096	PlantsmallRNAgenes	hc-siRNA	15.9759	13	12	6	4	29.6927	30.213	2.25971	1.73829	-3.89717	0.762237	-5.1128	3.17418e-07	5.33692e-06	AT1G73760.1	185.777	124	115	212	276	109.424	108.745	221.954	302.983	1.26636	0.38421	3.29602	0.000980647	0.0031806	2.5	1	24	2	25	3'GGAAGAGAGGAUGAAAAAGAGGGA	:::::..:..::::::::.::	5'AUCUCUCUUUUGUUUUUUCUCUCU	Cleavage	| Symbols: | RING/U-box superfamily protein | chr1:27739168-27741207 REVERSE LENGTH=1348
TCAGCTGAGCTTTCTCGTCATC	22	miR779-5p	sRNAanno	miRNA	141.524	15	16	779	456	34.2608	40.284	293.385	198.165	2.72363	0.536205	5.07945	3.78519e-07	6.25819e-06	AT3G52920.2	528.732	1003	882	161	207	885.103	834.028	168.559	227.237	-2.11959	0.277965	-7.6254	2.43276e-14	3.15763e-13	2.5	1	22	603	624	3'CUACUGCUCUUUCGAGUCGACU	:: ..:::::::.::::::::	5'AAUCGUGAGAAAGUUCAGCUGA	Cleavage	| Symbols: | Family of unknown function (DUF662) | chr3:19624380-19626258 FORWARD LENGTH=1032
TCAGCTGAGCTTTCTCGTCATC	22	miR779-5p	sRNAanno	miRNA	141.524	15	16	779	456	34.2608	40.284	293.385	198.165	2.72363	0.536205	5.07945	3.78519e-07	6.25819e-06	AT3G52920.1	754.185	1309	1324	209	356	1155.13	1251.99	218.813	390.804	-1.98183	0.364602	-5.43559	5.46163e-08	3.59042e-07	2.5	1	22	640	661	3'CUACUGCUCUUUCGAGUCGACU	:: ..:::::::.::::::::	5'AAUCGUGAGAAAGUUCAGCUGA	Cleavage	| Symbols: | Family of unknown function (DUF662) | chr3:19624343-19626247 FORWARD LENGTH=1067
TCAGCTGAGCTTTCTCGTCATC	22	miR779-5p	sRNAanno	miRNA	141.524	15	16	779	456	34.2608	40.284	293.385	198.165	2.72363	0.536205	5.07945	3.78519e-07	6.25819e-06	AT3G17790.1	170.825	211	342	103	60	186.198	323.399	107.836	65.8659	-1.55172	0.549322	-2.82478	0.00473124	0.0128952	2.5	1	22	559	580	3'CUACUGCUCUUUCGAGUCGACU	:.::::: .::::::::::::	5'GGUGACGCAGAAGCUCAGCUGA	Cleavage	| Symbols: ATACP5, ATPAP17, PAP17 | purple acid phosphatase 17 | chr3:6089605-6091231 FORWARD LENGTH=1434
TCAGCTGAGCTTTCTCGTCATC	22	miR779-5p	sRNAanno	miRNA	141.524	15	16	779	456	34.2608	40.284	293.385	198.165	2.72363	0.536205	5.07945	3.78519e-07	6.25819e-06	AT5G58020.1	947.58	1173	1282	745	695	1035.12	1212.27	779.98	762.947	-0.542376	0.194502	-2.78854	0.00529466	0.0142425	2.5	1	22	869	890	3'CUACUGCUCUUUCGAGUCGACU	:: :: ::::::::: ::::::	5'GAGGAGGAGAAAGCUAAGCUGA	Cleavage	| Symbols: | unknown protein; CONTAINS InterPro DOMAIN/s: Protein of unknown function DUF602 (InterPro:IPR006735); Has 385 Blast hits to 385 proteins in 189 species: Archae - 0; Bacteria - 0; Metazoa - 153; Fungi - 117; Plants - 50; Viruses - 0; Other Eukaryotes - 65 (source: NCBI BLink). | chr5:23485500-23486818 FORWARD LENGTH=1319
ATAGAATGGGCGAAGATAAACAAA	24	sRNA_3790	PlantsmallRNAgenes	hc-siRNA	30.0622	18	26	19	15	41.1129	65.4614	7.15574	6.51858	-2.9563	0.5967	-4.95441	7.25486e-07	1.14235e-05	AT5G65640.1	46.8846	16	6	69	87	14.1193	5.67366	72.2397	95.5056	3.07784	0.838931	3.66876	0.000243727	0.000902938	2.5	1	24	27	49	3'AAACAAAUAGAAGCGGGUAAGAUA	: ::::: ::::::.:::::::::	5'UCUGUUU-UCUUCGUCCAUUCUAU	Cleavage	| Symbols: bHLH093 | beta HLH protein 93 | chr5:26237055-26239084 FORWARD LENGTH=1318
ATGACTCCATAACTTTTAGACCGT	24	sRNA_12394/12395	PlantsmallRNAgenes	hc-siRNA	847.939	159	162	3835	2707	363.164	407.875	1444.33	1176.39	1.76552	0.363387	4.85851	1.1827e-06	1.7511e-05	AT1G54610.1	165.653	291	227	105	74	256.795	214.654	109.93	81.2346	-1.30182	0.408695	-3.18532	0.00144596	0.00449608	2.5	1	24	269	292	3'UGCCAGAUUUUCAAUACCUCAGUA	: ::::.::: :::::::.::	5'UGUGACUAAGAGUAAUGGAGUUAU	Translation	| Symbols: | Protein kinase superfamily protein | chr1:20393762-20397195 REVERSE LENGTH=2080
ATGACTCCATAACTTTTAGACCGT	24	sRNA_12394/12395	PlantsmallRNAgenes	hc-siRNA	847.939	159	162	3835	2707	363.164	407.875	1444.33	1176.39	1.76552	0.363387	4.85851	1.1827e-06	1.7511e-05	AT5G54900.1	645.135	844	834	500	477	744.792	788.639	523.476	523.634	-0.550251	0.190808	-2.8838	0.00392911	0.0109564	2.5	1	24	323	346	3'UGCCAGAUUUUCAAUACCUCAGUA	:: :::.::.:::::::: ::::	5'ACAAUCUGAAGGUUAUGGAUUCAU	Cleavage	| Symbols: ATRBP45A, RBP45A | RNA-binding protein 45A | chr5:22295383-22298346 FORWARD LENGTH=1413
AAAGAGTGAGAAGCCGATGAAGAA	24	sRNA_10357	PlantsmallRNAgenes	other	18.2568	10	18	6	6	22.8405	45.3195	2.25971	2.60743	-3.8048	0.790386	-4.81385	1.48049e-06	2.15978e-05	AT3G18380.3	105.682	72	56	152	134	63.5368	52.9542	159.137	147.101	1.39381	0.441272	3.15862	0.00158517	0.00488569	2.5	1	24	1370	1393	3'AAGAAGUAGCCGAAGAGUGAGAAA	::: :::.::.:.:::::::	5'AUGGUCACCGGUUUUUUACUCUUU	Cleavage	| Symbols: | sequence-specific DNA binding transcription factors;sequence-specific DNA binding | chr3:6310736-6313319 REVERSE LENGTH=1445
GCTCTCTAGCCTTCTGTCATC	21	miR157a-3p/b-3p	miRBase_sRNAanno_PlantsmallRNAgenes	miRNA	42.2276	3	2	215	175	6.85216	5.0355	80.9729	76.05	3.7149	0.782596	4.74689	2.06568e-06	2.84604e-05	AT2G43710.1	7056.98	10899	11906	3524	3336	9617.88	11258.4	3689.46	3662.15	-1.5057	0.14415	-10.4453	1.53892e-25	4.32034e-24	2.5	1	21	513	533	3'CUACUGUCUUCCGAUCUCUCG	: :: :::.:::::::::::	5'UAAGAGAGAGGGCUAGAGAGC	Cleavage	| Symbols: SSI2, FAB2 | Plant stearoyl-acyl-carrier-protein desaturase family protein | chr2:18119956-18122889 FORWARD LENGTH=1751
AAGGATTGGCAAAGTGAAAGGTGG	24	sRNA_4732/13834	PlantsmallRNAgenes	hc-siRNA	38.5128	21	34	29	22	47.9651	85.6034	10.9219	9.56058	-2.69898	0.579681	-4.65598	3.22444e-06	4.1958e-05	AT1G66760.2	113.465	9	5	175	235	7.9421	4.72805	183.217	257.975	5.11506	0.651221	7.85457	4.0115e-15	5.5908e-14	2.5	1	24	887	910	3'GGUGGAAAGUGAAACGGUUAGGAA	.: .:::::: ::::::: :::::	5'UCUUCUUUCAAUUUGCCAUUCCUU	Cleavage	| Symbols: | MATE efflux family protein | chr1:24901978-24904443 FORWARD LENGTH=1811
AAGGATTGGCAAAGTGAAAGGTGG	24	sRNA_4732/13834	PlantsmallRNAgenes	hc-siRNA	38.5128	21	34	29	22	47.9651	85.6034	10.9219	9.56058	-2.69898	0.579681	-4.65598	3.22444e-06	4.1958e-05	AT3G59020.2	2130.26	1701	1981	2520	2285	1501.06	1873.25	2638.32	2508.39	0.609251	0.19006	3.20557	0.00134797	0.00422831	2.5	1	24	3864	3887	3'GGUGGAAAGUGAAACGGUUAGGAA	:..:.:::..:::::..::::.::	5'CUGCUUUUUGCUUUGUUAAUCUUU	Cleavage	| Symbols: | ARM repeat superfamily protein | chr3:21810260-21817555 REVERSE LENGTH=3943
AATGGCTGCCACTGAATTTTGATG	24	sRNA_14840	PlantsmallRNAgenes	hc-siRNA	28.7232	19	23	13	20	43.397	57.9082	4.89603	8.69143	-2.90451	0.633225	-4.58685	4.49984e-06	5.51091e-05	AT3G04550.1	1801.21	400	377	2919	3133	352.982	356.495	3056.05	3439.3	3.19457	0.164368	19.4355	3.86584e-84	6.34275e-82	2.5	1	24	1084	1107	3'GUAGUUUUAAGUCACCGUCGGUAA	...:: ::::::::::::::	5'UCGUGGAACCCAGUGGCAGCCAUU	Cleavage	| Symbols: | unknown protein; INVOLVED IN: biological_process unknown; LOCATED IN: chloroplast stroma, chloroplast; EXPRESSED IN: 22 plant structures; EXPRESSED DURING: 13 growth stages; BEST Arabidopsis thaliana protein match is: unknown protein (TAIR:AT5G28500.1); Has 110 Blast hits to 110 proteins in 51 species: Archae - 0; Bacteria - 67; Metazoa - 1; Fungi - 0; Plants - 41; Viruses - 0; Other…
AGAGAAAGAGATAGAAGAAATGAG	24	sRNA_9647	PlantsmallRNAgenes	hc-siRNA	41.089	24	32	40	32	54.8173	80.5679	15.0647	13.9063	-2.21976	0.510903	-4.34478	1.39416e-05	0.000145579	AT5G06560.1	1084.66	588	523	1662	1444	518.884	494.554	1740.03	1585.17	1.71412	0.172896	9.91414	3.61339e-23	8.6696e-22	2.5	1	24	210	233	3'GAGUAAAGAAGAUAGAGAAAGAGA	:.::::.:::: :.:::::::::	5'AUUAUUUUUUCUUUUUCUUUCUCU	Cleavage	| Symbols: | Protein of unknown function, DUF593 | chr5:2003304-2006188 REVERSE LENGTH=2465
AGAGAAAGAGATAGAAGAAATGAG	24	sRNA_9647	PlantsmallRNAgenes	hc-siRNA	41.089	24	32	40	32	54.8173	80.5679	15.0647	13.9063	-2.21976	0.510903	-4.34478	1.39416e-05	0.000145579	AT3G13410.1	3723.18	3346	3434	4134	3976	2952.7	3247.23	4328.1	4364.71	0.487658	0.127802	3.81571	0.000135789	0.000529852	2.5	1	24	1373	1396	3'GAGUAAAGAAGAUAGAGAAAGAGA	::::.::.:.:.:::::.:::	5'AGAAUUUUUUUUGUUUCUUUUUCU	Cleavage	| Symbols: | unknown protein; FUNCTIONS IN: molecular_function unknown; INVOLVED IN: biological_process unknown; LOCATED IN: endoplasmic reticulum; EXPRESSED IN: 25 plant structures; EXPRESSED DURING: 15 growth stages; BEST Arabidopsis thaliana protein match is: unknown protein (TAIR:AT1G55546.1); Has 49 Blast hits to 49 proteins in 14 species: Archae - 0; Bacteria - 0; Metazoa - 0; Fungi - 0; Pl…
AGAGAAAGAGATAGAAGAAATGAG	24	sRNA_9647	PlantsmallRNAgenes	hc-siRNA	41.089	24	32	40	32	54.8173	80.5679	15.0647	13.9063	-2.21976	0.510903	-4.34478	1.39416e-05	0.000145579	AT4G02480.1	7902.91	7551	7652	8880	7666	6663.42	7235.81	9296.94	8415.47	0.349813	0.130842	2.67354	0.00750543	0.0193351	2.5	1	24	67	90	3'GAGUAAAGAAGAUAGAGAAAGAGA	::: : :::::: :::::::::::	5'CUCUUGUCUUCUCUCUCUUUCUCU	Cleavage	| Symbols: | AAA-type ATPase family protein | chr4:1081759-1088846 REVERSE LENGTH=4287
GGGCGAGAGTAGTACTAGGATGGT	24	sRNA_8894/8921	PlantsmallRNAgenes	hc-siRNA	27.3803	13	27	13	16	29.6927	67.9792	4.89603	6.95315	-3.04223	0.721619	-4.21584	2.48849e-05	0.000242018	AT4G21450.1	3135.63	2202	2136	4225	3786	1943.17	2019.82	4423.37	4156.14	1.1144	0.124886	8.92333	4.5248e-19	8.44546e-18	2.5	1	24	602	624	3'UGGUAGGAUCAUGAUGAGAGCGGG	::: :::.::.:::.:::.::.:	5'UCCA-CCUGGUGCUAUUCUUGCUC	Cleavage	| Symbols: | PapD-like superfamily protein | chr4:11425999-11428345 FORWARD LENGTH=1245
GGGCGAGAGTAGTACTAGGATGGT	24	sRNA_8894/8921	PlantsmallRNAgenes	hc-siRNA	27.3803	13	27	13	16	29.6927	67.9792	4.89603	6.95315	-3.04223	0.721619	-4.21584	2.48849e-05	0.000242018	AT4G21450.2	241.759	186	199	303	271	164.137	188.176	317.227	297.494	0.80356	0.301487	2.66532	0.00769149	0.0197625	2.5	1	24	578	600	3'UGGUAGGAUCAUGAUGAGAGCGGG	::: :::.::.:::.:::.::.:	5'UCCA-CCUGGUGCUAUUCUUGCUC	Cleavage	| Symbols: | PapD-like superfamily protein | chr4:11426023-11428343 FORWARD LENGTH=1480
AGTGGGACAACAATGGAGATGTGG	24	sRNA_18489	PlantsmallRNAgenes	hc-siRNA	23.1111	13	21	17	8	29.6927	52.8727	6.4025	3.47657	-3.04888	0.72413	-4.2104	2.54917e-05	0.000245512	AT1G80550.1	477.401	384	378	578	554	338.863	357.441	605.139	608.162	0.801297	0.214015	3.74413	0.000181023	0.000689469	2.5	1	24	1636	1659	3'GGUGUAGAGGUAACAACAGGGUGA	:.:...:::::::.:::::	5'AUUUUUUUUUGUUGUUGUUCCACU	Cleavage	| Symbols: | Pentatricopeptide repeat (PPR) superfamily protein | chr1:30284946-30286704 REVERSE LENGTH=1759
TTTGGATTGAAGGGAGCTCTT	21	miR159b-3p	miRBase_sRNAanno_PlantsmallRNAgenes_Cai_et_al_2018_protoplasts_Cai_et_al_2018_top100_Cai_et_al_2018_vesicles	miRNA	6600.34	1502	918	30889	20770	3430.65	2311.29	11633.4	9026.05	1.84707	0.443599	4.16384	3.12943e-05	0.000290131	AT5G06100.3	229.203	385	353	95	131	339.745	333.8	99.4605	143.807	-1.47004	0.372033	-3.95136	7.77068e-05	0.000318498	2.5	1	21	1249	1269	3'UUCUCGAGGGAAGUUAGGUUU	.:::::::::::: :::::	5'UGGAGCUCCCUUCAUUCCAAU	Cleavage	| Symbols: MYB33, ATMYB33 | myb domain protein 33 | chr5:1837907-1840417 FORWARD LENGTH=1905
TTCGTTGTCTGTTCGACCTTG	21	miR858b	miRBase_sRNAanno	miRNA	48.8269	7	4	259	165	15.9884	10.071	97.544	71.7043	2.68995	0.648474	4.14813	3.35205e-05	0.000305067	AT1G71030.1	2794.68	4378	5369	972	1112	3863.39	5076.98	1017.64	1220.72	-1.99796	0.226214	-8.83218	1.02654e-18	1.8578e-17	2.5	1	21	331	351	3'GUUCCAGCUUGUCUGUUGCUU	: ::: ::::: :::::::::	5'CCAGGACGAACCGACAACGAA	Translation	| Symbols: ATMYBL2, MYBL2 | MYB-like 2 | chr1:26795123-26796364 REVERSE LENGTH=986
TTCGTTGTCTGTTCGACCTTG	21	miR858b	miRBase_sRNAanno	miRNA	48.8269	7	4	259	165	15.9884	10.071	97.544	71.7043	2.68995	0.648474	4.14813	3.35205e-05	0.000305067	AT3G61250.1	25.2313	61	43	3	3	53.8298	40.6612	3.14086	3.2933	-3.87711	1.04605	-3.70642	0.000210207	0.000789647	2.5	1	21	593	613	3'GUUCCAGCUUGUCUGUUGCUU	: ::: :::::::::::::.	5'CCAGGAAGAACAGACAACGAG	Cleavage	| Symbols: AtMYB17, MYB17 | myb domain protein 17 | chr3:22671002-22672738 FORWARD LENGTH=1391
ATAGGAAAAATCAATTGGGGGCCT	24	sRNA_13292	PlantsmallRNAgenes	hc-siRNA	36.6131	39	17	11	24	89.078	42.8017	4.1428	10.4297	-3.18957	0.771639	-4.1335	3.57277e-05	0.000316446	AT2G16640.1	1298.84	933	696	1812	1655	823.331	658.145	1897.08	1816.8	1.32558	0.204803	6.47247	9.64148e-11	8.91585e-10	2.5	1	24	1793	1816	3'UCCGGGGGUUAACUAAAAAGGAUA	.::: ::::::::::.:.:	5'CAGGAUCCACUUGAUUUUUCUUGU	Cleavage	| Symbols: ATTOC132, TOC132 | multimeric translocon complex in the outer envelope membrane 132 | chr2:7211112-7215553 REVERSE LENGTH=3975
TCAATGCATTGAAAGTGACTA	21	miR161.2	miRBase_Cai_et_al_2018_top100_Cai_et_al_2018_vesicles	miRNA	167.501	26	11	987	486	59.3854	27.6952	371.722	211.202	2.7372	0.662053	4.13441	3.55864e-05	0.000316446	AT5G65560.1	149.373	192	265	72	93	169.431	250.587	75.3806	102.092	-1.24301	0.475147	-2.61604	0.00889553	0.0224298	2.5	1	21	1197	1217	3'AUCAGUGAAAGUUACGUAACU	:: :::::: :::::::::::	5'UAAUCACUUACAAUGCAUUGA	Cleavage	| Symbols: | Pentatricopeptide repeat (PPR) superfamily protein | chr5:26200014-26203778 REVERSE LENGTH=3588
AGATGATGGGCTTAGATGATGGGT	24	sRNA_8521	PlantsmallRNAgenes	hc-siRNA	71.7284	36	61	63	63	82.2259	153.583	23.7269	27.378	-2.20393	0.546974	-4.02932	5.5938e-05	0.000474278	AT1G18690.1	204.134	137	122	268	273	120.896	115.364	280.583	299.69	1.29608	0.315088	4.11339	3.89887e-05	0.000168261	2.5	1	24	267	290	3'UGGGUAGUAGAUUCGGGUAGUAGA	::..:: :::.:::::::::	5'UCAGAUUGUCCAAGUCCAUCAUCU	Cleavage	| Symbols: | Galactosyl transferase GMA12/MNN10 family protein | chr1:6433574-6436922 FORWARD LENGTH=2272
CCAATGTCTTTTCTAGTTCGT	21	S16971	Cai_et_al_2018_top100	secondary siRNA	130.633	15	2	780	436	34.2608	5.0355	293.762	189.473	3.60638	0.90058	4.0045	6.21475e-05	0.000513753	AT5G43870.1	481.531	751	824	214	237	662.724	779.183	224.048	260.17	-1.57442	0.259231	-6.07342	1.25215e-09	1.02814e-08	2.5	1	21	1500	1520	3'UGCUUGAUCUUUUCUGUAACC	: :.::::::.:::.:::::	5'UCUAGCUAGAAGAGAUAUUGG	Cleavage	| Symbols: | Plant protein of unknown function (DUF828) with plant pleckstrin homology-like region | chr5:17632346-17635912 REVERSE LENGTH=1603
CCAATGTCTTTTCTAGTTCGT	21	S16971	Cai_et_al_2018_top100	secondary siRNA	130.633	15	2	780	436	34.2608	5.0355	293.762	189.473	3.60638	0.90058	4.0045	6.21475e-05	0.000513753	AT1G54260.1	244.844	357	318	189	151	315.037	300.704	197.874	165.763	-0.759524	0.307575	-2.46939	0.0135342	0.0323452	2.5	1	21	626	646	3'UGCUUGAUCUUUUCUGUAACC	.: ::::.::::::..:::::	5'GCAAACUGGAAAAGGUAUUGG	Cleavage	| Symbols: | winged-helix DNA-binding transcription factor family protein | chr1:20256936-20259417 FORWARD LENGTH=1111
TTGAATTGAAGTGCTTGAATT	21	miR846-3p	miRBase_sRNAanno_PlantsmallRNAgenes	miRNA	16.2817	0	0	91	71	0	0	34.2722	30.8546	6.20637	1.56226	3.97268	7.10683e-05	0.000563998	AT2G42270.1	1851.14	2978	2947	979	879	2627.95	2786.71	1024.97	964.936	-1.44402	0.143844	-10.0388	1.02957e-23	2.56225e-22	2.5	1	21	4043	4063	3'UUAAGUUCGUGAAGUUAAGUU	: ::::::::.:::::: ::.	5'AUUUCAAGCAUUUCAAUCCAG	Cleavage	| Symbols: | U5 small nuclear ribonucleoprotein helicase | chr2:17604330-17611333 FORWARD LENGTH=6906
TTGAATTGAAGTGCTTGAATT	21	miR846-3p	miRBase_sRNAanno_PlantsmallRNAgenes	miRNA	16.2817	0	0	91	71	0	0	34.2722	30.8546	6.20637	1.56226	3.97268	7.10683e-05	0.000563998	AT1G20960.1	2885.74	3672	4097	2138	1995	3240.38	3874.17	2238.38	2190.04	-0.683876	0.16546	-4.13318	3.57781e-05	0.000155532	2.5	1	21	4221	4241	3'UUAAGUUCGUGAAGUUAAGUU	: ::::::::.:::::: ::.	5'AUUUCAAGCAUUUCAAUCCAG	Cleavage	| Symbols: emb1507 | U5 small nuclear ribonucleoprotein helicase, putative | chr1:7301748-7310250 REVERSE LENGTH=7013
AAGGACAAGAATGAAACAGAGACC	24	sRNA_14367/15044	PlantsmallRNAgenes	other	50.3203	33	32	65	48	75.3737	80.5679	24.4802	20.8594	-1.77983	0.447802	-3.97458	7.05025e-05	0.000563998	AT3G05936.1	132.005	83	86	147	200	73.2438	81.3225	153.902	219.553	1.27265	0.45075	2.82341	0.00475163	0.0129444	2.5	1	24	98	121	3'CCAGAGACAAAGUAAGAACAGGAA	:::.::::::.::::: :::::	5'UCUCUUUGUUUCGUUCUUAUCCUU	Cleavage	| Symbols: | unknown protein; FUNCTIONS IN: molecular_function unknown; INVOLVED IN: biological_process unknown; LOCATED IN: cellular_component unknown; Has 30201 Blast hits to 17322 proteins in 780 species: Archae - 12; Bacteria - 1396; Metazoa - 17338; Fungi - 3422; Plants - 5037; Viruses - 0; Other Eukaryotes - 2996 (source: NCBI BLink). | chr3:1773832-1774589 REVERSE LENGTH=758
TTGGACTGAAGGGAGCTCCTTC	22	MIR319c	PlantsmallRNAgenes	miRNA	49.3889	9	5	230	179	20.5565	12.5887	86.6221	77.7883	2.30033	0.583035	3.94545	7.96505e-05	0.00062709	AT4G18390.1	505.607	991	1093	61	46	874.513	1033.55	63.8641	50.4972	-4.05889	0.300235	-13.5191	1.20716e-41	6.58886e-40	2.5	1	22	1375	1396	3'CUUCCUCGAGGGAAGUCAGGUU	:::.: :::::::::::::	5'ACAGGGGGACCCUUCAGUCCAA	Cleavage	| Symbols: TCP2 | TEOSINTE BRANCHED 1, cycloidea and PCF transcription factor 2 | chr4:10162953-10165562 REVERSE LENGTH=1845
TTGGACTGAAGGGAGCTCCTTC	22	MIR319c	PlantsmallRNAgenes	miRNA	49.3889	9	5	230	179	20.5565	12.5887	86.6221	77.7883	2.30033	0.583035	3.94545	7.96505e-05	0.00062709	AT4G18390.2	889.658	1666	1535	276	317	1470.17	1451.51	288.959	347.992	-2.19804	0.206723	-10.6328	2.09687e-26	6.11217e-25	2.5	1	22	1125	1146	3'CUUCCUCGAGGGAAGUCAGGUU	:::.: :::::::::::::	5'ACAGGGGGACCCUUCAGUCCAA	Cleavage	| Symbols: TCP2 | TEOSINTE BRANCHED 1, cycloidea and PCF transcription factor 2 | chr4:10162979-10165546 REVERSE LENGTH=1569
TTGGACTGAAGGGAGCTCCTTC	22	MIR319c	PlantsmallRNAgenes	miRNA	49.3889	9	5	230	179	20.5565	12.5887	86.6221	77.7883	2.30033	0.583035	3.94545	7.96505e-05	0.00062709	AT2G31070.1	1365.16	1803	2070	889	894	1591.07	1957.41	930.741	981.402	-0.891922	0.199819	-4.46366	8.05725e-06	3.87381e-05	2.5	1	22	1379	1400	3'CUUCCUCGAGGGAAGUCAGGUU	::::.:. ::::::::::::.	5'AAAGGGGUACCCUUCAGUCCAG	Cleavage	| Symbols: TCP10 | TCP domain protein 10 | chr2:13220478-13222609 REVERSE LENGTH=2017
TAGCCAAGGATGACTTGCCTG	21	miR169h/k/l/m/n/i/j	miRBase_sRNAanno	miRNA	60.1758	12	7	253	231	27.4086	17.6242	95.2843	100.386	2.11073	0.536479	3.93441	8.34001e-05	0.00065144	AT3G05690.1	657.097	1659	1108	59	50	1463.99	1047.74	61.7702	54.8883	-4.42784	0.323661	-13.6805	1.32848e-42	7.41351e-41	2.5	1	21	1183	1203	3'GUCCGUUCAGUAGGAACCGAU	::::::: :::::.::::::	5'CAGGCAAAUCAUCUUUGGCUC	Cleavage	| Symbols: UNE8, ATHAP2B, HAP2B, NF-YA2 | nuclear factor Y, subunit A2 | chr3:1676546-1678932 REVERSE LENGTH=1464
TAGCCAAGGATGACTTGCCTG	21	miR169h/k/l/m/n/i/j	miRBase_sRNAanno	miRNA	60.1758	12	7	253	231	27.4086	17.6242	95.2843	100.386	2.11073	0.536479	3.93441	8.34001e-05	0.00065144	AT5G06510.1	273.093	686	507	2	5	605.364	479.424	2.0939	5.48883	-7.17299	0.665041	-10.7858	4.01782e-27	1.22049e-25	2.5	1	21	1067	1087	3'GUCCGUUCAGUAGGAACCGAU	::::::: :::::.::::::	5'CAGGCAAAUCAUCUUUGGCUC	Cleavage	| Symbols: NF-YA10 | nuclear factor Y, subunit A10 | chr5:1984991-1987044 FORWARD LENGTH=1362
TAGCCAAGGATGACTTGCCTG	21	miR169h/k/l/m/n/i/j	miRBase_sRNAanno	miRNA	60.1758	12	7	253	231	27.4086	17.6242	95.2843	100.386	2.11073	0.536479	3.93441	8.34001e-05	0.00065144	AT5G12840.2	378.412	682	665	156	109	601.835	628.831	163.325	119.656	-2.11979	0.306435	-6.9176	4.5936e-12	4.8298e-11	2.5	1	21	1212	1232	3'GUCCGUUCAGUAGGAACCGAU	: ::::: ::::.:::::::	5'CCGGCAAAUCAUUCUUGGCUU	Cleavage	| Symbols: HAP2A, ATHAP2A, NF-YA1 | nuclear factor Y, subunit A1 | chr5:4050691-4053602 REVERSE LENGTH=1467
TAGCCAAGGATGACTTGCCTG	21	miR169h/k/l/m/n/i/j	miRBase_sRNAanno	miRNA	60.1758	12	7	253	231	27.4086	17.6242	95.2843	100.386	2.11073	0.536479	3.93441	8.34001e-05	0.00065144	AT3G20910.1	294.021	517	465	147	115	456.229	439.709	153.902	126.243	-1.6767	0.295897	-5.6665	1.45748e-08	1.03576e-07	2.5	1	21	1035	1055	3'GUCCGUUCAGUAGGAACCGAU	::::: ::::.:::::::	5'GCGGCAAUUCAUUCUUGGCUU	Cleavage	| Symbols: NF-YA9 | nuclear factor Y, subunit A9 | chr3:7326382-7328576 FORWARD LENGTH=1232
TAGCCAAGGATGACTTGCCTG	21	miR169h/k/l/m/n/i/j	miRBase_sRNAanno	miRNA	60.1758	12	7	253	231	27.4086	17.6242	95.2843	100.386	2.11073	0.536479	3.93441	8.34001e-05	0.00065144	AT5G12840.3	47.4666	108	100	0	0	95.3052	94.561	0	0	-8.91113	1.65348	-5.38932	7.07253e-08	4.60193e-07	2.5	1	21	1219	1239	3'GUCCGUUCAGUAGGAACCGAU	: ::::: ::::.:::::::	5'CCGGCAAAUCAUUCUUGGCUU	Cleavage	| Symbols: HAP2A, ATHAP2A, NF-YA1 | nuclear factor Y, subunit A1 | chr5:4050840-4053606 REVERSE LENGTH=1457
TAGCCAAGGATGACTTGCCTG	21	miR169h/k/l/m/n/i/j	miRBase_sRNAanno	miRNA	60.1758	12	7	253	231	27.4086	17.6242	95.2843	100.386	2.11073	0.536479	3.93441	8.34001e-05	0.00065144	AT5G06510.2	13.8675	50	12	0	0	44.1228	11.3473	0	0	-7.13648	2.35467	-3.03077	0.00243928	0.00718323	2.5	1	21	1305	1325	3'GUCCGUUCAGUAGGAACCGAU	::::::: :::::.::::::	5'CAGGCAAAUCAUCUUUGGCUC	Cleavage	| Symbols: NF-YA10 | nuclear factor Y, subunit A10 | chr5:1985102-1987044 FORWARD LENGTH=1600
TAGCCAAGGATGACTTGCCTG	21	miR169h/k/l/m/n/i/j	miRBase_sRNAanno	miRNA	60.1758	12	7	253	231	27.4086	17.6242	95.2843	100.386	2.11073	0.536479	3.93441	8.34001e-05	0.00065144	AT5G12840.1	362.131	628	667	213	37	554.182	630.722	223.001	40.6173	-2.1676	0.792606	-2.73477	0.00624235	0.0164557	2.5	1	21	1037	1057	3'GUCCGUUCAGUAGGAACCGAU	: ::::: ::::.:::::::	5'CCGGCAAAUCAUUCUUGGCUU	Cleavage	| Symbols: HAP2A, EMB2220, ATHAP2A, NF-YA1 | nuclear factor Y, subunit A1 | chr5:4050840-4053534 REVERSE LENGTH=1275
TAGCCAAGGATGACTTGCCTG	21	miR169h/k/l/m/n/i/j	miRBase_sRNAanno	miRNA	60.1758	12	7	253	231	27.4086	17.6242	95.2843	100.386	2.11073	0.536479	3.93441	8.34001e-05	0.00065144	AT5G06510.3	8.51006	15	22	0	0	13.2368	20.8034	0	0	-6.43114	2.49852	-2.57398	0.0100536	0.0249701	2.5	1	21	1228	1248	3'GUCCGUUCAGUAGGAACCGAU	::::::: :::::.::::::	5'CAGGCAAAUCAUCUUUGGCUC	Cleavage	| Symbols: NF-YA10 | nuclear factor Y, subunit A10 | chr5:1985002-1986921 FORWARD LENGTH=1400
ATAAGTGGGCTTAACTGGGTTAAC	24	sRNA_15022	PlantsmallRNAgenes	hc-siRNA	43.3006	31	27	36	48	70.8056	67.9792	13.5582	20.8594	-2.01619	0.517909	-3.89294	9.90387e-05	0.0007616	AT3G19390.1	25.4221	6	11	36	44	5.29473	10.4017	37.6903	48.3017	2.45742	0.953287	2.57784	0.00994197	0.0247218	2.5	1	24	1137	1160	3'CAAUUGGGUCAAUUCGGGUGAAUA	: ..:::: ::::.::::::.:	5'ACUUGUCCAGCUAAGUCCACUUGU	Cleavage	| Symbols: | Granulin repeat cysteine protease family protein | chr3:6722989-6725027 FORWARD LENGTH=1653
AAAAGACTAAGGCTGTAAATGGTA	24	sRNA_11644	PlantsmallRNAgenes	other	111.84	63	77	141	130	143.895	193.867	53.1031	56.4943	-1.62245	0.426876	-3.80075	0.000144261	0.00106796	AT5G26820.1	1661.95	1139	1075	2049	2260	1005.12	1016.53	2145.21	2480.95	1.19421	0.167357	7.13573	9.62749e-13	1.09006e-11	2.5	1	24	978	1001	3'AUGGUAAAUGUCGGAAUCAGAAAA	.: : :.:::::::.::.::::	5'AUUCUUCUGCAGCCUUGGUUUUUU	Cleavage	| Symbols: ATIREG3, MAR1, RTS3, IREG3 | iron-regulated protein 3 | chr5:9433619-9437105 FORWARD LENGTH=2136
AATGGCTGCCACTGAATTTTAATG	24	sRNA_7326/7709/13439	PlantsmallRNAgenes	hc-siRNA	55.7487	28	46	49	57	63.9535	115.816	18.4543	24.7706	-2.05464	0.560786	-3.66386	0.000248447	0.00172349	AT3G04550.1	1801.21	400	377	2919	3133	352.982	356.495	3056.05	3439.3	3.19457	0.164368	19.4355	3.86584e-84	6.34275e-82	2.5	1	24	1084	1107	3'GUAAUUUUAAGUCACCGUCGGUAA	:..:: ::::::::::::::	5'UCGUGGAACCCAGUGGCAGCCAUU	Cleavage	| Symbols: | unknown protein; INVOLVED IN: biological_process unknown; LOCATED IN: chloroplast stroma, chloroplast; EXPRESSED IN: 22 plant structures; EXPRESSED DURING: 13 growth stages; BEST Arabidopsis thaliana protein match is: unknown protein (TAIR:AT5G28500.1); Has 110 Blast hits to 110 proteins in 51 species: Archae - 0; Bacteria - 67; Metazoa - 1; Fungi - 0; Plants - 41; Viruses - 0; Other…
TTTAGGTCGAGCTTCATTGGA	21	miR843	miRBase_sRNAanno_PlantsmallRNAgenes	miRNA	1847.79	435	207	8651	6025	993.563	521.174	3258.12	2618.29	1.95538	0.533668	3.66404	0.000248266	0.00172349	AT3G10320.1	100.205	180	230	15	8	158.842	217.49	15.7043	8.78212	-3.93803	0.626315	-6.28762	3.22379e-10	2.823e-09	2.5	1	21	1492	1512	3'AGGUUACUUCGAGCUGGAUUU	::: ::::::::..:::.:	5'GGCAAAGAAGCUCGGUCUAGA	Cleavage	| Symbols: | Glycosyltransferase family 61 protein | chr3:3195314-3197346 REVERSE LENGTH=1847
ATAGGAGGAGAAAACTTGGGGAGT	24	sRNA_9148	PlantsmallRNAgenes	hc-siRNA	26.3111	10	28	12	17	22.8405	70.4969	4.51941	7.38772	-2.96987	0.824478	-3.60212	0.000315627	0.00215932	AT2G41880.1	200.691	127	144	213	302	112.072	136.168	223.001	331.525	1.15962	0.418379	2.7717	0.00557637	0.0149153	2.5	1	24	28	51	3'UGAGGGGUUCAAAAGAGGAGGAUA	::.::::::: ::::::..:::	5'CAUCUCCAAGUUGUCUCCUUUUAU	Cleavage	| Symbols: GK-1, AGK1 | guanylate kinase 1 | chr2:17474619-17477223 FORWARD LENGTH=1556
GAGAATAGAGATGAGTTGGAGTGT	24	sRNA_10319	PlantsmallRNAgenes	hc-siRNA	17.7089	9	16	15	10	20.5565	40.284	5.64927	4.34572	-2.59422	0.723277	-3.58676	0.00033481	0.0022594	AT2G19270.1	705.105	534	464	966	819	471.231	438.763	1011.36	899.07	1.06991	0.204134	5.2412	1.59533e-07	9.86058e-07	2.5	1	24	107	130	3'UGUGAGGUUGAGUAGAGAUAAGAG	:: .:::. .::.:::::::::::	5'ACCUUCCGCUUCGUCUCUAUUCUC	Cleavage	| Symbols: | CONTAINS InterPro DOMAIN/s: Mitotic checkpoint protein PRCC, C-terminal (InterPro:IPR018800); Has 930 Blast hits to 533 proteins in 146 species: Archae - 0; Bacteria - 18; Metazoa - 327; Fungi - 143; Plants - 61; Viruses - 0; Other Eukaryotes - 381 (source: NCBI BLink). | chr2:8360189-8361924 REVERSE LENGTH=1257
GAGAATAGAGATGAGTTGGAGTGT	24	sRNA_10319	PlantsmallRNAgenes	hc-siRNA	17.7089	9	16	15	10	20.5565	40.284	5.64927	4.34572	-2.59422	0.723277	-3.58676	0.00033481	0.0022594	AT5G62840.1	350.601	264	276	442	406	232.968	260.988	462.753	445.693	0.879396	0.254089	3.46097	0.00053823	0.00184806	2.5	1	24	663	686	3'UGUGAGGUUGAGUAGAGAUAAGAG	:::::::: :::::::::	5'GUGACGCAACUCAUGUCUAUUCUC	Translation	| Symbols: | Phosphoglycerate mutase family protein | chr5:25228225-25229683 REVERSE LENGTH=976
TCTTCTCCAAATAGTTTAGGTT	22	miR830-5p	miRBase	miRNA	27.9867	5	1	146	99	11.4203	2.51775	54.9862	43.0226	2.78433	0.830397	3.35301	0.000799376	0.00495613	AT4G02150.1	399.451	518	643	276	222	457.112	608.027	288.959	243.704	-0.999239	0.312418	-3.1984	0.00138192	0.00431899	2.5	1	22	1879	1900	3'UUGGAUUUGAUAAACCUCUUCU	: :::::. ::::::.:::::	5'UAACUAAAUCAUUUGGGGAAGA	Cleavage	| Symbols: MOS6, ATIMPALPHA3, IMPA-3 | ARM repeat superfamily protein | chr4:950611-953690 REVERSE LENGTH=1957
CACGTGTTCTACTACTCCAAC	21	miR164c-3p	miRBase_sRNAanno	miRNA	8.27119	0	0	59	25	0	0	22.2205	10.8643	5.2321	1.61845	3.23278	0.0012259	0.00728199	AT4G17140.2	243.567	571	266	165	42	503.882	251.532	172.747	46.1061	-1.78678	0.773977	-2.30857	0.0209676	0.04732	2.5	1	21	2836	2856	3'CAACCUCAUCAUCUUGUGCAC	: ::::: :::::::::.::	5'GCUGGAGGAGUAGAACAUGUC	Cleavage	| Symbols: | pleckstrin homology (PH) domain-containing protein | chr4:9613330-9636873 REVERSE LENGTH=13199
ATTTAATTTGATGGGTTGAGTTGT	24	S56472	Cai_et_al_2018_top100	hc-siRNA	25.7852	3	4	117	97	6.85216	10.071	44.0643	42.1535	2.35887	0.730412	3.2295	0.00124007	0.00732232	AT2G41870.1	1951.56	3556	4136	394	314	3138.01	3911.04	412.499	344.698	-3.21827	0.219699	-14.6485	1.37676e-48	9.00319e-47	2.5	1	24	1250	1273	3'UGUUGAGUUGGGUAGUUUAAUUUA	:::: ::::.::::::::	5'UUAUAUCAAACCAUUAAAUUAAAC	Cleavage	| Symbols: | Remorin family protein | chr2:17470866-17472936 REVERSE LENGTH=1495
AAGTCTTCGTGTTGCATCCCT	21	sRNA_8932	PlantsmallRNAgenes	hc-siRNA	265.333	370	45	121	132	845.099	113.299	45.5708	57.3635	-3.21965	0.999782	-3.22035	0.00128035	0.0074712	AT2G04890.1	462.116	441	392	504	511	389.163	370.679	527.664	560.958	0.518518	0.219913	2.35783	0.0183822	0.0422155	2.5	1	21	1258	1278	3'UCCCUACGUUGUGCUUCUGAA	: : :::::::::::: ::::	5'AAGAAUGCAACACGAACACUU	Cleavage	| Symbols: SCL21 | SCARECROW-like 21 | chr2:1720361-1722604 REVERSE LENGTH=1863
GCAAGTTGACCTTGGCTCTGT	21	MIR169d-3p/g-3	PlantsmallRNAgenes	miRNA	7.4238	0	0	50	25	0	0	18.8309	10.8643	5.07642	1.58353	3.20576	0.00134704	0.00776899	AT5G51220.1	218.959	348	315	135	118	307.094	297.867	141.339	129.536	-1.15902	0.307036	-3.77488	0.000160087	0.000617129	2.5	1	21	680	700	3'UGUCUCGGUUCCAGUUGAACG	.: ::::..:::.:::::::	5'CUAAAGCCGGGGUUAACUUGC	Cleavage	| Symbols: | ubiquinol-cytochrome C chaperone family protein | chr5:20821215-20823266 REVERSE LENGTH=1177
AAGGAGGTGGAAGATGATTCTAGA	24	sRNA_16291/18829/3914/8848/10384	PlantsmallRNAgenes	hc-siRNA	29.1264	16	21	35	32	36.5448	52.8727	13.1816	13.9063	-1.71911	0.548278	-3.13547	0.00171581	0.00929595	AT5G06130.2	2070.6	1669	1944	2299	2336	1472.82	1838.27	2406.94	2564.38	0.586471	0.192128	3.0525	0.00226947	0.00674076	2.5	1	24	154	177	3'AGAUCUUAGUAGAAGGUGGAGGAA	:::::::::.::.:.:::	5'AUCGCCAUCAUCUUCUACUUUCUU	Cleavage	| Symbols: | chaperone protein dnaJ-related | chr5:1853432-1855888 REVERSE LENGTH=1395
ATAAATCCCAACATCTTCCA	20	miR5654-5p	miRBase	miRNA	5.96079	0	0	31	28	0	0	11.6752	12.168	4.7558	1.5289	3.1106	0.00186706	0.00990443	AT1G52770.1	62.0041	218	35	10	11	192.375	33.0964	10.4695	12.0754	-3.32297	1.0972	-3.02859	0.00245698	0.00722875	2.5	1	20	1353	1372	3'ACCUUCUACAACCCUAAAUA	::::::: :::::::::::	5'UGGAAGAAGUUGGGAUUUAG	Cleavage	| Symbols: | Phototropic-responsive NPH3 family protein | chr1:19655839-19657734 FORWARD LENGTH=1723
ATCATATGAAGAGAGTTGGCCAAC	24	sRNA_3572/4480	PlantsmallRNAgenes	hc-siRNA	17.4413	11	12	21	15	25.1246	30.213	7.90898	6.51858	-1.93364	0.63562	-3.04213	0.00234912	0.0119504	AT3G14930.3	849.183	404	294	1162	1408	356.512	278.009	1216.56	1545.65	2.1215	0.270731	7.83619	4.64415e-15	6.43977e-14	2.5	1	24	1615	1638	3'CAACCGGUUGAGAGAAGUAUACUA	::: :: :::.:.::::::::.:	5'GUUAUCCCACUUUUUUCAUAUGGU	Cleavage	| Symbols: HEME1 | Uroporphyrinogen decarboxylase | chr3:5020591-5022959 FORWARD LENGTH=1645
AGGCTTATGATTAAAATTTGGATT	24	sRNA_15037	PlantsmallRNAgenes	hc-siRNA	16.4965	1	2	75	70	2.28405	5.0355	28.2463	30.42	3.02436	0.99778	3.03109	0.00243671	0.0121666	AT3G18270.1	709.746	963	893	566	503	849.805	844.43	592.575	552.176	-0.565477	0.185949	-3.04103	0.00235772	0.0069734	2.5	1	24	1376	1399	3'UUAGGUUUAAAAUUAGUAUUCGGA	..:::::::::.::::..:	5'CAAUAGGAUUUUAAUCGUAAGUUU	Cleavage	| Symbols: CYP77A5P | cytochrome P450, family 77, subfamily A, polypeptide 5 pseudogene | chr3:6261905-6264309 FORWARD LENGTH=1622
TCATGGTCAGATCCGTCATCC	21	miR842	miRBase_sRNAanno_PlantsmallRNAgenes	miRNA	5.65657	0	0	37	20	0	0	13.9349	8.69143	4.68557	1.55294	3.01722	0.00255105	0.0125279	AT4G16830.1	3507.21	5094	4891	2301	2277	4495.23	4624.98	2409.04	2499.61	-0.89376	0.115307	-7.75117	9.10512e-15	1.22957e-13	2.5	1	21	728	748	3'CCUACUGCCUAGACUGGUACU	: .:::::::::::..:.::.	5'GCGUGACGGAUCUGGUCGUGG	Cleavage	| Symbols: | Hyaluronan / mRNA binding family | chr4:9470385-9472594 FORWARD LENGTH=1590
CATTATTATTACTGATCAGTAAAA	24	sRNA_6139	PlantsmallRNAgenes	hc-siRNA	93.0333	0	10	597	281	0	25.1775	224.841	122.115	3.80033	1.26829	2.99643	0.00273162	0.0130316	AT2G39850.1	2304.03	4161	3066	1114	1347	3671.9	2899.24	1166.31	1478.69	-1.31307	0.231984	-5.66017	1.5122e-08	1.07176e-07	2.5	1	24	2512	2535	3'AAAAUGACUAGUCAUUAUUAUUAC	: .::::.::::: :::::::	5'CACUUUUGAUUAGUAAAAAUAAUG	Cleavage	| Symbols: | Subtilisin-like serine endopeptidase family protein | chr2:16630473-16634253 FORWARD LENGTH=2634
TGAGAATGCAAATCCTTAGCT	21	miR5663-3p	miRBase	miRNA	5.1858	0	0	32	20	0	0	12.0518	8.69143	4.55973	1.53367	2.97309	0.00294816	0.0139265	AT3G29075.1	640.364	826	798	498	507	728.908	754.597	521.382	556.567	-0.460781	0.19355	-2.38069	0.0172804	0.0399766	2.5	1	21	962	982	3'UCGAUUCCUAAACGUAAGAGU	.: .:::::::::::::.:	5'GAUUUGGGAUUUGCAUUCUUA	Cleavage	| Symbols: | glycine-rich protein | chr3:11051489-11052694 REVERSE LENGTH=1106
ATTGTGAGGGACTCTGTTAAGGGA	24	sRNA_4552	PlantsmallRNAgenes	hc-siRNA	27.249	22	13	31	33	50.2492	32.7307	11.6752	14.3409	-1.68049	0.578848	-2.90316	0.00369414	0.0167606	AT3G04740.1	1270.36	1044	1168	1544	1311	921.283	1104.47	1616.49	1439.17	0.593305	0.20138	2.94619	0.00321711	0.00917169	2.5	1	24	2290	2313	3'AGGGAAUUGUCUCAGGGAGUGUUA	: .::::.::::::.:::::	5'AUAAUCGACAGGGUCCCUUACAAU	Cleavage	| Symbols: SWP, MED14, ATMED14 | RNA polymerase II transcription mediators | chr3:1293807-1300714 FORWARD LENGTH=5501
ATTGTGAGGGACTCTGTTAAGGGA	24	sRNA_4552	PlantsmallRNAgenes	hc-siRNA	27.249	22	13	31	33	50.2492	32.7307	11.6752	14.3409	-1.68049	0.578848	-2.90316	0.00369414	0.0167606	AT2G23170.1	86.6671	53	44	145	97	46.7701	41.6069	151.808	106.483	1.54722	0.527851	2.93116	0.00337696	0.00956963	2.5	1	24	357	380	3'AGGGAAUUGUCUCAGGGAGUGUUA	::: : :::::::.::::::::	5'CCCCAUCACAGAGUUCCUCACAAG	Cleavage	| Symbols: GH3.3 | Auxin-responsive GH3 family protein | chr2:9863855-9866562 REVERSE LENGTH=2118
AATCAGAACTTGAACCATCACTCA	24	sRNA_3187	PlantsmallRNAgenes	hc-siRNA	23.8663	5	0	102	105	11.4203	0	38.415	45.63	2.83676	0.984027	2.88281	0.00394148	0.0175559	AT1G79270.1	1547.93	2817	3919	0	0	2485.88	3705.85	0	0	-13.9383	1.4756	-9.4459	3.52368e-21	7.52523e-20	2.5	1	24	553	576	3'ACUCACUACCAAGUUCAAGACUAA	:::: :::.::::.::.::	5'AAACAGAUGAUUCGAGUUUUGGUU	Cleavage	| Symbols: ECT8 | evolutionarily conserved C-terminal region 8 | chr1:29815506-29819104 FORWARD LENGTH=2531
TTTTCTTCTACTTCTTGCACA	21	miR838	miRBase_sRNAanno_PlantsmallRNAgenes	miRNA	64.1599	9	0	463	142	20.5565	0	174.374	61.7092	3.50358	1.26213	2.77592	0.0055046	0.022508	AT4G39850.1	1877.49	2898	3316	926	772	2557.36	3135.64	969.478	847.475	-1.64745	0.202055	-8.15348	3.53608e-16	5.32941e-15	2.5	1	21	4463	4483	3'ACACGUUCUUCAUCUUCUUUU	:::::.:::.:::::.::	5'AUCGCAAGGAGUGGAAGAGAA	Cleavage	| Symbols: PXA1, PED3, CTS, ACN2, AtABCD1 | peroxisomal ABC transporter 1 | chr4:18488519-18497136 FORWARD LENGTH=4722
TTTTCTTCTACTTCTTGCACA	21	miR838	miRBase_sRNAanno_PlantsmallRNAgenes	miRNA	64.1599	9	0	463	142	20.5565	0	174.374	61.7092	3.50358	1.26213	2.77592	0.0055046	0.022508	AT3G18750.3	171.266	391	265	33	50	345.04	250.587	34.5494	54.8883	-2.73719	0.486219	-5.62955	1.80681e-08	1.26583e-07	2.5	1	21	1656	1676	3'ACACGUUCUUCAUCUUCUUUU	: :::::::::::::::.	5'CAUUCAAGAAGUAGAAGAAGC	Cleavage	| Symbols: WNK6 | with no lysine (K) kinase 6 | chr3:6454110-6457512 REVERSE LENGTH=2030
TTTTCTTCTACTTCTTGCACA	21	miR838	miRBase_sRNAanno_PlantsmallRNAgenes	miRNA	64.1599	9	0	463	142	20.5565	0	174.374	61.7092	3.50358	1.26213	2.77592	0.0055046	0.022508	AT3G63460.1	1918.73	2712	2582	1400	1252	2393.22	2441.57	1465.73	1374.4	-0.76738	0.136569	-5.61898	1.92092e-08	1.34229e-07	2.5	1	21	1756	1776	3'ACACGUUCUUCAUCUUCUUUU	::::::::: :::.:::.:	5'AAUGCAAGAAGAAGAGGAAGA	Translation	| Symbols: | transducin family protein / WD-40 repeat family protein | chr3:23430644-23437344 REVERSE LENGTH=3783
ATGTCTTTTGCACTTTTGAACGGT	24	sRNA_5421	PlantsmallRNAgenes	hc-siRNA	4.05595	0	0	20	20	0	0	7.53236	8.69143	4.19789	1.51254	2.77539	0.00551356	0.022508	AT1G67530.2	55.8272	94	119	14	12	82.9508	112.528	14.6573	13.1732	-2.8113	0.664772	-4.22897	2.34765e-05	0.000104936	2.5	1	24	392	415	3'UGGCAAGUUUUCACGUUUUCUGUA	:.::: :::.:.:::::::	5'UGGUCUUAAACGUGUAGAAGACAU	Cleavage	| Symbols: | ARM repeat superfamily protein | chr1:25308040-25311308 FORWARD LENGTH=2671
TTTTCTTCTACTTCTTGCACA	21	miR838	miRBase_sRNAanno_PlantsmallRNAgenes	miRNA	64.1599	9	0	463	142	20.5565	0	174.374	61.7092	3.50358	1.26213	2.77592	0.0055046	0.022508	AT5G07400.1	11.1101	30	19	0	0	26.4737	17.9666	0	0	-6.81632	2.2947	-2.97046	0.00297356	0.00855747	2.5	1	21	3277	3297	3'ACACGUUCUUCAUCUUCUUUU	:: : ::::::::::::::.:	5'UGAGGAAGAAGUAGAAGAAGA	Cleavage	| Symbols: | forkhead-associated domain-containing protein / FHA domain-containing protein | chr5:2340642-2345458 FORWARD LENGTH=3564
ATGTCTTTTGCACTTTTGAACGGT	24	sRNA_5421	PlantsmallRNAgenes	hc-siRNA	4.05595	0	0	20	20	0	0	7.53236	8.69143	4.19789	1.51254	2.77539	0.00551356	0.022508	AT1G67530.1	553.171	713	731	415	417	629.191	691.241	434.485	457.768	-0.565427	0.212116	-2.66565	0.00768399	0.019745	2.5	1	24	476	499	3'UGGCAAGUUUUCACGUUUUCUGUA	:.::: :::.:.:::::::	5'UGGUCUUAAACGUGUAGAAGACAU	Cleavage	| Symbols: | ARM repeat superfamily protein | chr1:25307658-25311308 FORWARD LENGTH=2755
ATGAAGCGTAATAGACCTTGGTTC	24	sRNA_3486	PlantsmallRNAgenes	hc-siRNA	4.22254	0	0	16	25	0	0	6.02589	10.8643	4.25044	1.54325	2.75421	0.00588343	0.0238219	AT4G02010.1	668.307	1130	1125	287	284	997.175	1063.81	300.475	311.765	-1.75119	0.197096	-8.88498	6.3932e-19	1.17645e-17	2.5	1	24	247	270	3'CUUGGUUCCAGAUAAUGCGAAGUA	:. ..::::::: :::::.:::.:	5'GGUUUAAGGUCUUUUACGUUUCGU	Cleavage	| Symbols: | Protein kinase superfamily protein | chr4:881090-885399 FORWARD LENGTH=2722
AAGACTGTGAATGGTGACATAGAC	24	sRNA_9644	PlantsmallRNAgenes	hc-siRNA	15.6831	10	11	22	9	22.8405	27.6952	8.28559	3.91115	-2.03888	0.74514	-2.73623	0.00621474	0.024859	AT5G57350.1	2015.2	1018	1363	3057	2435	898.34	1288.87	3200.53	2673.06	1.42541	0.261612	5.44858	5.07731e-08	3.35144e-07	2.5	1	24	2057	2080	3'CAGAUACAGUGGUAAGUGUCAGAA	: ::::::::::..::.::	5'CGACUUUUCACCAUUCAUGGUUUU	Cleavage	| Symbols: AHA3, ATAHA3, HA3 | H(+)-ATPase 3 | chr5:23230879-23236572 REVERSE LENGTH=3226
AAGACTGTGAATGGTGACATAGAC	24	sRNA_9644	PlantsmallRNAgenes	hc-siRNA	15.6831	10	11	22	9	22.8405	27.6952	8.28559	3.91115	-2.03888	0.74514	-2.73623	0.00621474	0.024859	AT5G57350.2	4942.42	4400	3299	6713	5228	3882.8	3119.57	7028.19	5739.12	0.866497	0.204131	4.24481	2.18775e-05	9.83018e-05	2.5	1	24	2051	2074	3'CAGAUACAGUGGUAAGUGUCAGAA	: ::::::::::..::.::	5'CGACUUUUCACCAUUCAUGGUUUU	Cleavage	| Symbols: HA3 | H(+)-ATPase 3 | chr5:23230879-23236572 REVERSE LENGTH=3220
AAGTTGAGACTTATTTACAGTGGC	24	sRNA_15993	PlantsmallRNAgenes	hc-siRNA	3.80969	0	0	22	16	0	0	8.28559	6.95315	4.11437	1.51068	2.72353	0.00645892	0.0255269	AT2G33700.1	587.839	854	805	410	371	753.617	761.216	429.25	407.271	-0.856549	0.197794	-4.33051	1.48766e-05	6.845e-05	2.5	1	24	2071	2094	3'CGGUGACAUUUAUUCAGAGUUGAA	:::.::::::::: :.:.:::::	5'CCCAUUGUAAAUAAUUUUUAACUU	Translation	| Symbols: | Protein phosphatase 2C family protein | chr2:14253424-14255993 FORWARD LENGTH=2128
AAGTTGAGACTTATTTACAGTGGC	24	sRNA_15993	PlantsmallRNAgenes	hc-siRNA	3.80969	0	0	22	16	0	0	8.28559	6.95315	4.11437	1.51068	2.72353	0.00645892	0.0255269	AT5G57710.1	4411.43	5494	5484	3913	3202	4848.21	5185.73	4096.72	3515.04	-0.398491	0.152367	-2.61533	0.00891407	0.0224655	2.5	1	24	3029	3052	3'CGGUGACAUUUAUUCAGAGUUGAA	:::::::: :::::::::	5'AGAGAUGUAAAUAUGUCUCAACUG	Translation	| Symbols: | Double Clp-N motif-containing P-loop nucleoside triphosphate hydrolases superfamily protein | chr5:23384794-23388353 FORWARD LENGTH=3274
GGCAGTCTCCTTGGCTATC	19	MIR169m-3p/i-3p/k-3p/j-3p	PlantsmallRNAgenes	miRNA	24.4985	3	0	197	39	6.85216	0	74.1937	16.9483	3.69638	1.37117	2.69579	0.00702215	0.0272108	AT3G19000.1	698.171	1168	1297	263	237	1030.71	1226.46	275.348	260.17	-2.0752	0.226434	-9.16472	4.96776e-20	9.87784e-19	2.5	1	19	307	325	3'CUAUCGGUUCCUCUGACGG	::: ::::::::::.:::	5'GAUCGCCAAGGAGAUUGCA	Cleavage	| Symbols: | 2-oxoglutarate (2OG) and Fe(II)-dependent oxygenase superfamily protein | chr3:6553529-6555147 REVERSE LENGTH=1358
GGCAGTCTCCTTGGCTATC	19	MIR169m-3p/i-3p/k-3p/j-3p	PlantsmallRNAgenes	miRNA	24.4985	3	0	197	39	6.85216	0	74.1937	16.9483	3.69638	1.37117	2.69579	0.00702215	0.0272108	AT3G19000.2	249.903	389	530	79	66	343.275	501.174	82.7092	72.4525	-2.44356	0.395084	-6.18491	6.21392e-10	5.27451e-09	2.5	1	19	200	218	3'CUAUCGGUUCCUCUGACGG	::: ::::::::::.:::	5'GAUCGCCAAGGAGAUUGCA	Cleavage	| Symbols: | 2-oxoglutarate (2OG) and Fe(II)-dependent oxygenase superfamily protein | chr3:6553564-6555040 REVERSE LENGTH=1330
CAAAGAAAAGAAAAACGGGTC	21	sRNA_3995/58	PlantsmallRNAgenes	other	19.9013	12	14	15	26	27.4086	35.2485	5.64927	11.2989	-1.89107	0.704376	-2.68475	0.00725839	0.0280168	AT3G55420.1	216.916	138	105	259	342	121.779	99.2891	271.161	375.436	1.54757	0.390646	3.96155	7.44645e-05	0.000306171	2.5	1	21	886	906	3'CUGGGCAAAAAGAAAAGAAAC	:.: ::::::::::::::	5'UUCUCUUUUUUCUUUUCUUUU	Cleavage	| Symbols: | unknown protein; Has 21 Blast hits to 21 proteins in 8 species: Archae - 0; Bacteria - 0; Metazoa - 0; Fungi - 0; Plants - 21; Viruses - 0; Other Eukaryotes - 0 (source: NCBI BLink). | chr3:20547717-20548767 FORWARD LENGTH=1051
AAACCCTAGTTTATGAATCGTCGG	24	sRNA_17005	PlantsmallRNAgenes	hc-siRNA	3.58518	0	0	15	20	0	0	5.64927	8.69143	4.01374	1.51882	2.64267	0.00822559	0.0307917	AT1G17550.1	314.064	582	706	35	35	513.589	667.601	36.6433	38.4218	-3.97605	0.362688	-10.9627	5.77255e-28	1.83065e-26	2.5	1	24	228	251	3'GGCUGCUAAGUAUUUGAUCCCAAA	..: :.::. ::::.::::::::	5'UUGUGGGUUUCUAAAUUAGGGUUU	Cleavage	| Symbols: HAB2 | homology to ABI2 | chr1:6034362-6037289 FORWARD LENGTH=2441
CGAAACCTGGCTCTGATACCA	21	sRNA_1382	PlantsmallRNAgenes	other	87.2174	18	1	402	354	41.1129	2.51775	151.4	153.838	2.79524	1.06571	2.62289	0.00871875	0.0321524	AT5G47480.1	1675.56	2332	2428	1226	970	2057.89	2295.94	1283.56	1064.83	-0.890382	0.192412	-4.62748	3.70138e-06	1.86911e-05	2.5	1	21	3083	3103	3'ACCAUAGUCUCGGUCCAAAGC	::::::::::::: ::::	5'GUGUAUCAGAGCCAGAUUUCA	Cleavage	| Symbols: | RGPR-related | chr5:19257420-19263424 FORWARD LENGTH=4345
AGTGGGACAACAATGGAGATAAGG	24	sRNA_8622	PlantsmallRNAgenes	hc-siRNA	16.1147	12	12	17	1	27.4086	30.213	6.4025	0.434572	-3.05926	1.17465	-2.6044	0.00920342	0.0334425	AT1G80550.1	477.401	384	378	578	554	338.863	357.441	605.139	608.162	0.801297	0.214015	3.74413	0.000181023	0.000689469	2.5	1	24	1636	1659	3'GGAAUAGAGGUAACAACAGGGUGA	.:: :.:...:::::::.:::::	5'AUUUUUUUUUGUUGUUGUUCCACU	Cleavage	| Symbols: | Pentatricopeptide repeat (PPR) superfamily protein | chr1:30284946-30286704 REVERSE LENGTH=1759
TTAGAGTGTTGAATGTGAATG	21	MIR5652	PlantsmallRNAgenes	miRNA	69.7232	22	9	285	227	50.2492	22.6597	107.336	98.6478	1.48942	0.577414	2.57947	0.00989534	0.0355423	AT3G51630.1	606.071	955	1055	261	283	842.745	997.619	273.255	310.668	-1.65626	0.240967	-6.8734	6.269e-12	6.50153e-11	2.5	1	21	1653	1673	3'GUAAGUGUAAGUUGUGAGAUU	.::: :.:::::::.:.:::	5'AGUUCCCGUUCAACAUUUUAA	Cleavage	| Symbols: WNK5, ZIK1, ATWNK5 | with no lysine (K) kinase 5 | chr3:19148907-19152193 FORWARD LENGTH=2499
AAAGAGGGTAGAAATAAAAATGGA	24	sRNA_8597/2103	PlantsmallRNAgenes	hc-siRNA	15.8927	11	10	11	21	25.1246	25.1775	4.1428	9.12601	-1.932	0.74929	-2.57844	0.00992462	0.0355423	AT5G53460.1	3459.61	818	1511	6052	4875	721.848	1428.82	6336.16	5351.61	2.44237	0.362318	6.74096	1.57346e-11	1.57174e-10	2.5	1	24	6972	6995	3'AGGUAAAAAUAAAGAUGGGAGAAA	:: ::.:::.:.::::::::	5'CUGCUUCUUGUUUUUGCCCUCUUU	Cleavage	| Symbols: GLT1 | NADH-dependent glutamate synthase 1 | chr5:21700518-21710066 FORWARD LENGTH=7064
TTAGAGTGTTGAATGTGAATG	21	MIR5652	PlantsmallRNAgenes	miRNA	69.7232	22	9	285	227	50.2492	22.6597	107.336	98.6478	1.48942	0.577414	2.57947	0.00989534	0.0355423	AT1G73710.1	598.244	793	955	394	344	699.787	903.058	412.499	377.631	-1.02012	0.261447	-3.90184	9.5465e-05	0.000382754	2.5	1	21	914	934	3'GUAAGUGUAAGUUGUGAGAUU	: : ::: :::::::::::.:	5'CUUCCACCUUCAACACUCUGA	Cleavage	| Symbols: | Pentatricopeptide repeat (PPR) superfamily protein | chr1:27721190-27724165 FORWARD LENGTH=2976
AAAGAGGGTAGAAATAAAAATGGA	24	sRNA_8597/2103	PlantsmallRNAgenes	hc-siRNA	15.8927	11	10	11	21	25.1246	25.1775	4.1428	9.12601	-1.932	0.74929	-2.57844	0.00992462	0.0355423	AT1G78310.1	299.607	217	243	347	377	191.493	229.783	363.292	413.858	0.883734	0.297735	2.96819	0.00299563	0.00860651	2.5	1	24	1207	1230	3'AGGUAAAAAUAAAGAUGGGAGAAA	:::.::::: :::.:::..:::::	5'UCCGUUUUUUUUUUUACUUUCUUU	Cleavage	| Symbols: | VQ motif-containing protein | chr1:29463656-29465053 REVERSE LENGTH=1398
AAACACGTTCTGTAATTTCTTTAC	24	sRNA_19516/1714/11589	PlantsmallRNAgenes	hc-siRNA	14.7421	3	1	59	63	6.85216	2.51775	22.2205	27.378	2.37847	0.927257	2.56506	0.0103157	0.0356555	AT2G12400.1	204.583	288	303	131	128	254.147	286.52	137.151	140.514	-0.961244	0.320573	-2.99852	0.00271295	0.00788699	2.5	1	24	646	669	3'CAUUUCUUUAAUGUCUUGCACAAA	:: :::::.::.:.::::::	5'UCGCAGCAAUUAUAGGAUGUGUUU	Cleavage	| Symbols: | unknown protein; FUNCTIONS IN: molecular_function unknown; INVOLVED IN: biological_process unknown; LOCATED IN: endomembrane system; EXPRESSED IN: 25 plant structures; EXPRESSED DURING: 13 growth stages; BEST Arabidopsis thaliana protein match is: unknown protein (TAIR:AT2G25270.1); Has 177 Blast hits to 172 proteins in 23 species: Archae - 0; Bacteria - 2; Metazoa - 3; Fungi - 0; Pl…
ACTTGGCTGATTCTATTATT	20	miR3434-5p	miRBase_PlantsmallRNAgenes	miRNA	3.04196	0	0	15	15	0	0	5.64927	6.51858	3.78167	1.50286	2.51632	0.0118587	0.0400131	AT2G19870.1	396.87	557	506	292	284	491.528	478.479	305.71	311.765	-0.651708	0.229532	-2.8393	0.00452129	0.0123945	2.5	1	20	685	704	3'UUAUUAUCUUAGUCGGUUCA	.::.::::::::::. ::::	5'GAUGAUAGAAUCAGUGAAGU	Cleavage	| Symbols: | tRNA/rRNA methyltransferase (SpoU) family protein | chr2:8575878-8577947 FORWARD LENGTH=2070
AAGGAGTGTGACAGACTGTGCAGC	24	sRNA_581	PlantsmallRNAgenes	hc-siRNA	9.23067	6	6	10	10	13.7043	15.1065	3.76618	4.34572	-1.82983	0.731099	-2.50285	0.0123196	0.0411435	AT3G01300.1	582.222	359	379	747	794	316.801	358.386	782.073	871.626	1.29257	0.224845	5.7487	8.99333e-09	6.57288e-08	2.5	1	24	408	431	3'CGACGUGUCAGACAGUGUGAGGAA	: : .:.:::::::..:.::.:::	5'GGUAUAUAGUCUGUUGCGCUUCUU	Cleavage	| Symbols: | Protein kinase superfamily protein | chr3:90598-93585 REVERSE LENGTH=1942
AGTGACTTATGATAATCTCAT	21	MIR400-3p	PlantsmallRNAgenes	miRNA	20.897	3	3	126	50	6.85216	7.55324	47.4539	21.7286	2.26772	0.910957	2.48938	0.0127965	0.0420337	AT1G26761.1	372.99	632	642	129	175	557.712	607.082	135.057	192.109	-1.83265	0.324478	-5.64799	1.62335e-08	1.14519e-07	2.5	1	21	695	715	3'UACUCUAAUAGUAUUCAGUGA	:.: ::::.:::.::::::	5'UAGGGUUUAUUAUAGGUCACU	Cleavage	| Symbols: | Arabinanase/levansucrase/invertase | chr1:9250224-9251644 REVERSE LENGTH=1421
AGTGACTTATGATAATCTCAT	21	MIR400-3p	PlantsmallRNAgenes	miRNA	20.897	3	3	126	50	6.85216	7.55324	47.4539	21.7286	2.26772	0.910957	2.48938	0.0127965	0.0420337	AT1G62975.1	32.6263	60	74	2	5	52.9473	69.9752	2.0939	5.48883	-4.0255	1.01686	-3.95877	7.53361e-05	0.000309558	2.5	1	21	623	643	3'UACUCUAAUAGUAUUCAGUGA	:::::: :::::::::...:	5'UUGAGAUCAUCAUAAGUUGUU	Cleavage	| Symbols: | basic helix-loop-helix (bHLH) DNA-binding superfamily protein | chr1:23328850-23330776 FORWARD LENGTH=1085
TTTCGTTGTCTGTTCGACCTT	21	miR858a	miRBase_PlantsmallRNAgenes	miRNA	9.82721	1	0	66	28	2.28405	0	24.8568	12.168	3.9557	1.59904	2.47379	0.0133689	0.0431987	AT4G05100.1	60.5398	88	165	6	2	77.6561	156.026	6.28171	2.19553	-4.77705	0.958639	-4.98316	6.25557e-07	3.5546e-06	2.5	1	21	396	416	3'UUCCAGCUUGUCUGUUGCUUU	:: :::::::::::::.:	5'CUGGAAGAACAGACAACGAGA	Cleavage	| Symbols: AtMYB74, MYB74 | myb domain protein 74 | chr4:2618454-2619887 FORWARD LENGTH=1175
TTTCGTTGTCTGTTCGACCTT	21	miR858a	miRBase_PlantsmallRNAgenes	miRNA	9.82721	1	0	66	28	2.28405	0	24.8568	12.168	3.9557	1.59904	2.47379	0.0133689	0.0431987	AT3G46130.2	283.086	392	533	124	139	345.922	504.01	129.822	152.589	-1.58954	0.375237	-4.23609	2.27443e-05	0.000101844	2.5	1	21	414	434	3'UUCCAGCUUGUCUGUUGCUUU	.:: :::::.::.:::::.:	5'CGGGACGAACGGAUAACGAGA	Cleavage	| Symbols: ATMYB48-1 | myb domain protein 48 | chr3:16945364-16946461 FORWARD LENGTH=995
TTTCGTTGTCTGTTCGACCTT	21	miR858a	miRBase_PlantsmallRNAgenes	miRNA	9.82721	1	0	66	28	2.28405	0	24.8568	12.168	3.9557	1.59904	2.47379	0.0133689	0.0431987	AT3G61250.1	25.2313	61	43	3	3	53.8298	40.6612	3.14086	3.2933	-3.87711	1.04605	-3.70642	0.000210207	0.000789647	2.5	1	21	594	614	3'UUCCAGCUUGUCUGUUGCUUU	::: :::::::::::::.:	5'CAGGAAGAACAGACAACGAGA	Cleavage	| Symbols: AtMYB17, MYB17 | myb domain protein 17 | chr3:22671002-22672738 FORWARD LENGTH=1391
TTTCGTTGTCTGTTCGACCTT	21	miR858a	miRBase_PlantsmallRNAgenes	miRNA	9.82721	1	0	66	28	2.28405	0	24.8568	12.168	3.9557	1.59904	2.47379	0.0133689	0.0431987	AT5G60890.1	68.7386	99	147	16	29	87.3631	139.005	16.7512	31.8352	-2.22144	0.709238	-3.13214	0.00173535	0.00529435	2.5	1	21	628	648	3'UUCCAGCUUGUCUGUUGCUUU	.:: ::::: ::::::::::	5'CGGGACGAACUGACAACGAAA	Translation	| Symbols: ATMYB34, ATR1, MYB34 | myb domain protein 34 | chr5:24494691-24496351 FORWARD LENGTH=1357
AACATACGATTCTGCGAGTAGACT	24	sRNA_1130	PlantsmallRNAgenes	hc-siRNA	2.85365	0	0	13	15	0	0	4.89603	6.51858	3.68505	1.50386	2.45039	0.01427	0.045408	AT5G08170.1	920.046	1430	1313	564	534	1261.91	1241.59	590.481	586.207	-1.08922	0.164752	-6.61128	3.81006e-11	3.67461e-10	2.5	1	24	964	987	3'UCAGAUGAGCGUCUUAGCAUACAA	:::::::: :::::::::	5'ACAAGACUCGCAGCAUCGUAUGUG	Translation	| Symbols: EMB1873, ATAIH | porphyromonas-type peptidyl-arginine deiminase family protein | chr5:2628325-2631098 REVERSE LENGTH=1541
TTGCTTAAAGATTTTCTATGT	21	miR8170-3p	miRBase	miRNA	2.86814	0	0	12	16	0	0	4.51941	6.95315	3.68878	1.50833	2.4456	0.0144611	0.0456862	AT2G25605.1	327.963	507	506	160	199	447.405	478.479	167.512	218.455	-1.26281	0.304541	-4.14661	3.37429e-05	0.000147128	2.5	1	21	500	520	3'UGUAUCUUUUAGAAAUUCGUU	:::::::: .::::::::.	5'GGAUAGAAAACUUUUAAGCAG	Translation	| Symbols: | unknown protein; FUNCTIONS IN: molecular_function unknown; INVOLVED IN: biological_process unknown; LOCATED IN: chloroplast; Has 75 Blast hits to 75 proteins in 20 species: Archae - 2; Bacteria - 4; Metazoa - 0; Fungi - 0; Plants - 36; Viruses - 0; Other Eukaryotes - 33 (source: NCBI BLink). | chr2:10899443-10901041 FORWARD LENGTH=867
AGAAAGGATGTTTTGGCGAAAGAG	24	sRNA_16760	PlantsmallRNAgenes	hc-siRNA	40.9792	17	35	67	27	38.8289	88.1212	25.2334	11.7334	-1.77288	0.738527	-2.40057	0.0163698	0.0499656	AT1G68520.1	8811.6	679	736	14570	17032	599.187	695.969	15254.1	18697.1	4.71256	0.183145	25.7314	5.21292e-146	2.55061e-143	2.5	1	24	65	88	3'GAGAAAGCGGUUUUGUAGGAAAGA	:::: .:::::::.::::.:	5'AUAGUUCGAUAAAACAUUCUUUUU	Cleavage	| Symbols: | B-box type zinc finger protein with CCT domain | chr1:25709114-25710907 REVERSE LENGTH=1596
GATCATGTTCGCAGTTTCACC	21	miR167a-3p	miRBase_sRNAanno_Cai_et_al_2018_top100	miRNA	1253.07	121	103	5233	5766	276.37	259.328	1970.84	2505.74	3.0626	0.379024	8.08022	6.46497e-16	2.60512e-13	AT4G22580.1	272.928	434	472	129	116	382.986	446.328	135.057	127.341	-1.65978	0.299922	-5.53402	3.12969e-08	2.11999e-07	3	1	21	914	934	3'CCACUUUGACGCUUGUACUAG	::: :::.::.:::::::	5'ACGGAAUCUGUGAGCAUGAUC	Cleavage	| Symbols: | Exostosin family protein | chr4:11889098-11890725 REVERSE LENGTH=1628
TATATGTTTCAGTCTTATCCC	21	S19300	Cai_et_al_2018_vesicles	secondary siRNA	435.032	23	9	2203	1922	52.5332	22.6597	829.689	835.247	4.45902	0.559219	7.97366	1.54047e-15	3.82037e-13	AT3G28760.2	12.8438	25	31	0	0	22.0614	29.3139	0	0	-7.02509	2.18866	-3.20976	0.00132845	0.00417283	3	1	21	1347	1367	3'CCCUAUUCUGACUUUGUAUAU	::.::: :.::::::::::	5'CGGGUAACAUUGAAACAUAUC	Cleavage	| Symbols: | CONTAINS InterPro DOMAIN/s: 3-dehydroquinate synthase, prokaryotic-type (InterPro:IPR002812); Has 35333 Blast hits to 34131 proteins in 2444 species: Archae - 798; Bacteria - 22429; Metazoa - 974; Fungi - 991; Plants - 531; Viruses - 0; Other Eukaryotes - 9610 (source: NCBI BLink). | chr3:10792955-10795304 REVERSE LENGTH=1506
CTTTGTCTACAATTTTGGAAA	21	miR158a-5p	miRBase_sRNAanno	miRNA	713.257	49	28	3019	3529	111.919	70.4969	1137.01	1533.6	3.86854	0.488232	7.92358	2.30771e-15	4.57849e-13	AT1G69730.1	875.949	1727	1511	326	191	1524	1428.82	341.306	209.673	-2.42142	0.32028	-7.56031	4.02095e-14	5.11011e-13	3	1	21	1427	1447	3'AAAGGUUUUAACAUCUGUUUC	::::::.: ::.:::.:::	5'AGUCCAAAGUCGUGGACGAAG	Translation	| Symbols: | Wall-associated kinase family protein | chr1:26228632-26231339 REVERSE LENGTH=2450
CTTTGTCTACAATTTTGGAAA	21	miR158a-5p	miRBase_sRNAanno	miRNA	713.257	49	28	3019	3529	111.919	70.4969	1137.01	1533.6	3.86854	0.488232	7.92358	2.30771e-15	4.57849e-13	AT1G06210.1	749.294	1133	1290	383	343	999.822	1219.84	400.983	376.533	-1.51311	0.227531	-6.65013	2.92837e-11	2.85415e-10	3	1	21	220	240	3'AAAGGUUUUAACAUCUGUUUC	:::::::: ::.::..:::	5'AAUCCAAAAUGGUGGAUGAAG	Translation	| Symbols: | ENTH/VHS/GAT family protein | chr1:1897203-1899208 FORWARD LENGTH=1481
CTTTGTCTACAATTTTGGAAA	21	miR158a-5p	miRBase_sRNAanno	miRNA	713.257	49	28	3019	3529	111.919	70.4969	1137.01	1533.6	3.86854	0.488232	7.92358	2.30771e-15	4.57849e-13	AT1G73680.1	438.181	710	856	183	114	626.543	809.442	191.592	125.145	-2.17983	0.365795	-5.95914	2.53566e-09	1.9936e-08	3	1	21	1278	1298	3'AAAGGUUUUAACAUCUGUUUC	::..:.: :::::::::::	5'ACUCUGAGAAUGUAGACAAAG	Cleavage	| Symbols: ALPHA DOX2 | alpha dioxygenase | chr1:27703944-27707514 REVERSE LENGTH=2270
CTTTGTCTACAATTTTGGAAA	21	miR158a-5p	miRBase_sRNAanno	miRNA	713.257	49	28	3019	3529	111.919	70.4969	1137.01	1533.6	3.86854	0.488232	7.92358	2.30771e-15	4.57849e-13	AT5G63320.1	1317.97	1941	1895	935	718	1712.85	1791.93	978.901	788.195	-0.987686	0.201502	-4.90161	9.50548e-07	5.24784e-06	3	1	21	3567	3587	3'AAAGGUUUUAACAUCUGUUUC	::.::.::::.:::::.:	5'AAACCGAAGUUGUGGACAAGG	Cleavage	| Symbols: NPX1 | nuclear protein X1 | chr5:25374413-25379246 REVERSE LENGTH=3649
CTTTGTCTACAATTTTGGAAA	21	miR158a-5p	miRBase_sRNAanno	miRNA	713.257	49	28	3019	3529	111.919	70.4969	1137.01	1533.6	3.86854	0.488232	7.92358	2.30771e-15	4.57849e-13	AT1G73680.2	19.81	18	67	0	0	15.8842	63.3559	0	0	-7.6499	2.18384	-3.50295	0.000460129	0.00160729	3	1	21	1309	1329	3'AAAGGUUUUAACAUCUGUUUC	::..:.: :::::::::::	5'ACUCUGAGAAUGUAGACAAAG	Cleavage	| Symbols: ALPHA DOX2 | alpha dioxygenase | chr1:27704194-27707518 REVERSE LENGTH=2051
CTTTGTCTACAATTTTGGAAA	21	miR158a-5p	miRBase_sRNAanno	miRNA	713.257	49	28	3019	3529	111.919	70.4969	1137.01	1533.6	3.86854	0.488232	7.92358	2.30771e-15	4.57849e-13	AT1G55970.1	153.358	261	226	58	99	230.321	213.708	60.7232	108.679	-1.39127	0.49566	-2.80691	0.005002	0.013551	3	1	21	3674	3694	3'AAAGGUUUUAACAUCUGUUUC	::::.:::: ::::::::	5'CCACCAAGAUUGAAGACAAAG	Cleavage	| Symbols: HAC04, HAG04, HAC4, HAG4, HAC6 | histone acetyltransferase of the CBP family 4 | chr1:20932129-20938290 REVERSE LENGTH=4693
CTTTGTCTACAATTTTGGAAA	21	miR158a-5p	miRBase_sRNAanno	miRNA	713.257	49	28	3019	3529	111.919	70.4969	1137.01	1533.6	3.86854	0.488232	7.92358	2.30771e-15	4.57849e-13	AT5G63490.1	360.323	465	503	284	235	410.342	475.642	297.334	257.975	-0.673522	0.274754	-2.45136	0.0142317	0.033791	3	1	21	1270	1290	3'AAAGGUUUUAACAUCUGUUUC	::.:::::::: :::::::	5'CUUUCAAAAUUGAAGACAAAA	Cleavage	| Symbols: | CBS / octicosapeptide/Phox/Bemp1 (PB1) domains-containing protein | chr5:25418594-25422184 REVERSE LENGTH=1807
TTTGCTTCCAGCTTTTGTCTCC	22	miR773a	sRNAanno_PlantsmallRNAgenes	miRNA	336.555	28	28	1864	1173	63.9535	70.4969	702.016	509.753	3.17315	0.453244	7.00099	2.54167e-12	3.27603e-10	AT3G57540.1	571.759	1088	1264	66	57	960.111	1195.25	69.0989	62.5726	-4.03219	0.287935	-14.0038	1.47742e-44	8.70568e-43	3	1	22	679	700	3'CCUCUGUUUUCGACCUUCGUUU	:::: ::.:: ::::::::::	5'AGAGAGAAGAGGUGGAAGCAAA	Translation	| Symbols: | Remorin family protein | chr3:21301397-21303061 REVERSE LENGTH=1254
TTCTAAGTTCAACATATCGAC	21	TAS1c-siR602	Cai_et_al_2018_protoplasts_Cai_et_al_2018_top100_Cai_et_al_2018_vesicles	secondary siRNA	392.45	38	19	1901	1655	86.794	47.8372	715.951	719.216	3.40866	0.48726	6.99556	2.64196e-12	3.27603e-10	AT2G13540.1	799.463	1104	1039	592	566	974.231	982.489	619.796	621.335	-0.656772	0.171742	-3.82418	0.00013121	0.000513007	3	1	21	371	391	3'CAGCUAUACAACUUGAAUCUU	:.:.: ::::::::::.::.	5'AUUGGUUUGUUGAACUUGGAG	Cleavage	| Symbols: ENS, ABH1, CBP80, ATCBP80 | ARM repeat superfamily protein | chr2:5636884-5642957 FORWARD LENGTH=2860
GAGAAAAGAAATCAGGTGGTAGGA	24	sRNA_19546	PlantsmallRNAgenes	hc-siRNA	61.3237	50	43	26	30	114.203	108.263	9.79207	13.0372	-3.28958	0.473813	-6.94278	3.84445e-12	4.23744e-10	AT1G77180.1	3927.43	2955	2756	4921	4868	2607.66	2606.1	5152.05	5343.92	1.00942	0.110858	9.10552	8.58512e-20	1.67783e-18	3	1	24	39	62	3'AGGAUGGUGGACUAAAGAAAAGAG	:.: :.:: ::::::::::.::	5'GCUUCACGCCCGAUUUCUUUUUUC	Cleavage	| Symbols: SKIP | chromatin protein family | chr1:28999608-29002135 REVERSE LENGTH=2229
GAGAAAAGAAATCAGGTGGTAGGA	24	sRNA_19546	PlantsmallRNAgenes	hc-siRNA	61.3237	50	43	26	30	114.203	108.263	9.79207	13.0372	-3.28958	0.473813	-6.94278	3.84445e-12	4.23744e-10	AT1G33760.1	123.384	20	39	326	89	17.6491	36.8788	341.306	97.7011	3.01106	0.858052	3.50917	0.000449501	0.00157337	3	1	24	640	663	3'AGGAUGGUGGACUAAAGAAAAGAG	::::..::::::.::::.:	5'CUUAACCAUUUGAUUUUUUUUUUA	Cleavage	| Symbols: | Integrase-type DNA-binding superfamily protein | chr1:12237878-12238598 FORWARD LENGTH=721
TCCAATGTCTTTTCTAGTTCGT	22	TAS1c-siR483	Cai_et_al_2018_protoplasts_Cai_et_al_2018_top100_Cai_et_al_2018_vesicles	secondary siRNA	1609.73	181	112	8567	5792	413.413	281.988	3226.49	2517.04	3.04511	0.44632	6.82272	8.93356e-12	8.05645e-10	AT5G24850.1	260.272	503	513	62	43	443.875	485.098	64.9111	47.2039	-3.0491	0.356836	-8.54482	1.28737e-17	2.16537e-16	3	1	22	1517	1538	3'UGCUUGAUCUUUUCUGUAACCU	:::: ::::::::::::::	5'CCGAAAGAGAAAAGACAUUGGC	Cleavage	| Symbols: CRY3 | cryptochrome 3 | chr5:8535282-8538107 REVERSE LENGTH=1789
TCCAATGTCTTTTCTAGTTCGT	22	TAS1c-siR483	Cai_et_al_2018_protoplasts_Cai_et_al_2018_top100_Cai_et_al_2018_vesicles	secondary siRNA	1609.73	181	112	8567	5792	413.413	281.988	3226.49	2517.04	3.04511	0.44632	6.82272	8.93356e-12	8.05645e-10	AT5G49880.1	390.983	561	571	263	231	495.057	539.944	275.348	253.584	-0.96815	0.245386	-3.94542	7.96609e-05	0.00032534	3	1	22	1303	1324	3'UGCUUGAUCUUUUCUGUAACCU	::::.::..::::: ::::	5'AACAACUGGAGGAGACACUGGA	Cleavage	| Symbols: | mitotic checkpoint family protein | chr5:20282165-20288084 FORWARD LENGTH=2630
TCCAATGTCTTTTCTAGTTCGT	22	TAS1c-siR483	Cai_et_al_2018_protoplasts_Cai_et_al_2018_top100_Cai_et_al_2018_vesicles	secondary siRNA	1609.73	181	112	8567	5792	413.413	281.988	3226.49	2517.04	3.04511	0.44632	6.82272	8.93356e-12	8.05645e-10	AT1G33410.1	528.195	741	835	374	253	653.899	789.585	391.56	277.735	-1.10832	0.312394	-3.54783	0.000388412	0.00137767	3	1	22	3858	3879	3'UGCUUGAUCUUUUCUGUAACCU	::.::.:::::::.::: ::	5'GGGAGCUGGAAAAGAUAUUUGA	Cleavage	| Symbols: SAR1, NUP160, ATNUP160 | SUPPRESSOR OF AUXIN RESISTANCE1 | chr1:12109590-12118850 REVERSE LENGTH=4716
TCCAATGTCTTTTCTAGTTCGT	22	TAS1c-siR483	Cai_et_al_2018_protoplasts_Cai_et_al_2018_top100_Cai_et_al_2018_vesicles	secondary siRNA	1609.73	181	112	8567	5792	413.413	281.988	3226.49	2517.04	3.04511	0.44632	6.82272	8.93356e-12	8.05645e-10	AT5G41790.1	4675.29	5672	6769	3363	3438	5005.29	6400.84	3520.9	3774.12	-0.644787	0.187889	-3.43174	0.000599713	0.00203974	3	1	22	3233	3254	3'UGCUUGAUCUUUUCUGUAACCU	::::: ::.:::::: ::::	5'CAGAACUUGAGAAGACAAUGGA	Cleavage	| Symbols: CIP1 | COP1-interactive protein 1 | chr5:16727530-16732847 FORWARD LENGTH=5137
TGAAGCTGCCAGCATGATCTT	21	MIR167b/a-5p	PlantsmallRNAgenes	miRNA	178.087	17	11	809	785	38.8289	27.6952	304.684	341.139	3.27349	0.489222	6.69121	2.21327e-11	1.68889e-09	AT5G58590.1	770.387	1063	952	593	567	938.05	900.221	620.843	622.433	-0.564278	0.176403	-3.1988	0.00138003	0.00431407	3	1	21	817	837	3'UUCUAGUACGACCGUCGAAGU	:: :::: :::.:::::::	5'CUGAACAUGAUGGUAGCUUCA	Cleavage	| Symbols: RANBP1 | RAN binding protein 1 | chr5:23680079-23681798 REVERSE LENGTH=984
TTGTTGATCTCAATAGCATTG	21	MIR863-5p	PlantsmallRNAgenes	miRNA	267.761	27	13	1257	1158	61.6694	32.7307	473.409	503.234	3.36372	0.511001	6.5826	4.62287e-11	2.86618e-09	AT2G42270.1	1851.14	2978	2947	979	879	2627.95	2786.71	1024.97	964.936	-1.44402	0.143844	-10.0388	1.02957e-23	2.56225e-22	3	1	21	714	734	3'GUUACGAUAACUCUAGUUGUU	.:::.:.::::: :.:::::	5'AGAUGUUGUUGAGCUUAACAA	Cleavage	| Symbols: | U5 small nuclear ribonucleoprotein helicase | chr2:17604330-17611333 FORWARD LENGTH=6906
TTGTTGATCTCAATAGCATTG	21	MIR863-5p	PlantsmallRNAgenes	miRNA	267.761	27	13	1257	1158	61.6694	32.7307	473.409	503.234	3.36372	0.511001	6.5826	4.62287e-11	2.86618e-09	AT5G44400.1	399.423	944	486	153	132	833.038	459.567	160.184	144.905	-2.08309	0.422973	-4.92488	8.44133e-07	4.69629e-06	3	1	21	81	101	3'GUUACGAUAACUCUAGUUGUU	..:::::.:::.:::::: .:	5'UGAUGCUGUUGGGAUCAAAGA	Cleavage	| Symbols: | FAD-binding Berberine family protein | chr5:17886194-17888480 REVERSE LENGTH=1930
TGTTTTGTGCTTGAATCTAATT	22	miR403-5p	miRBase_sRNAanno	miRNA	94.3586	4	4	440	443	9.13621	10.071	165.712	192.515	4.22349	0.668461	6.31822	2.64587e-10	1.38142e-08	AT5G44240.2	780.096	1383	1456	161	323	1220.44	1376.81	168.559	354.578	-2.31226	0.425211	-5.4379	5.39125e-08	3.54756e-07	3	1	22	553	574	3'UUAAUCUAAGUUCGUGUUUUGU	:: : :::::::::::..:::	5'AAGCAUAUUCAAGCACAGGACA	Cleavage	| Symbols: ALA2 | aminophospholipid ATPase 2 | chr5:17817028-17823708 FORWARD LENGTH=3653
TGTTTTGTGCTTGAATCTAATT	22	miR403-5p	miRBase_sRNAanno	miRNA	94.3586	4	4	440	443	9.13621	10.071	165.712	192.515	4.22349	0.668461	6.31822	2.64587e-10	1.38142e-08	AT3G45650.1	151.583	261	251	58	71	230.321	237.348	60.7232	77.9413	-1.75466	0.395116	-4.44087	8.95979e-06	4.27399e-05	3	1	22	41	62	3'UUAAUCUAAGUUCGUGUUUUGU	:::::::::::: ::::.	5'CAGCAGAUUCAAGCACCAAACG	Cleavage	| Symbols: NAXT1 | nitrate excretion transporter1 | chr3:16759253-16761266 FORWARD LENGTH=1677
TGTTTTGTGCTTGAATCTAATT	22	miR403-5p	miRBase_sRNAanno	miRNA	94.3586	4	4	440	443	9.13621	10.071	165.712	192.515	4.22349	0.668461	6.31822	2.64587e-10	1.38142e-08	AT1G52290.1	336.349	486	577	154	191	428.873	545.617	161.231	209.673	-1.39385	0.334855	-4.16255	3.14718e-05	0.000137884	3	1	22	1673	1694	3'UUAAUCUAAGUUCGUGUUUUGU	:::.::.:.:...::::::	5'CCGUAGGUUUAGGUGUAAAACA	Cleavage	| Symbols: | Protein kinase superfamily protein | chr1:19470033-19472449 REVERSE LENGTH=1835
AGTAAGGGTAAAACGGGAAAACAG	24	sRNA_15419	PlantsmallRNAgenes	hc-siRNA	34.1031	20	34	9	4	45.681	85.6034	3.38956	1.73829	-4.65896	0.752651	-6.19007	6.01393e-10	2.98291e-08	AT5G62770.1	221.224	127	82	381	270	112.072	77.5401	398.889	296.397	1.87375	0.418711	4.47504	7.63965e-06	3.68857e-05	3	1	24	945	968	3'GACAAAAGGGCAAAAUGGGAAUGA	.: ::::::. ::::::..:::.:	5'UUCUUUUCCUUUUUUACUUUUAUU	Cleavage	| Symbols: | Protein of unknown function (DUF1645) | chr5:25210495-25211607 FORWARD LENGTH=1113
CCTGGTTTAGTCACTTTCACT	21	miR161-3p	sRNAanno	miRNA	253.998	24	9	1225	1098	54.8173	22.6597	461.357	477.16	3.58929	0.582912	6.15752	7.38935e-10	3.49059e-08	AT1G07430.1	425.994	805	1044	4	2	710.377	987.217	4.18781	2.19553	-8.04581	0.688529	-11.6855	1.51181e-31	5.73733e-30	3	1	21	1645	1665	3'UCACUUUCACUGAUUUGGUCC	: :::::: :..::::::.::	5'ACUGAAAGCGGUUAAACCGGG	Cleavage	| Symbols: HAI2 | highly ABA-induced PP2C gene 2 | chr1:2280835-2282828 REVERSE LENGTH=1817
CCTGGTTTAGTCACTTTCACT	21	miR161-3p	sRNAanno	miRNA	253.998	24	9	1225	1098	54.8173	22.6597	461.357	477.16	3.58929	0.582912	6.15752	7.38935e-10	3.49059e-08	AT2G23520.1	451.502	610	560	358	331	538.298	529.542	374.809	363.36	-0.532637	0.217055	-2.45392	0.0141308	0.0335834	3	1	21	2211	2231	3'UCACUUUCACUGAUUUGGUCC	: :::::: ::.:::::::	5'GCUUAAAGUGCCUGAACCAGG	Translation	| Symbols: | Pyridoxal phosphate (PLP)-dependent transferases superfamily protein | chr2:10013991-10016943 REVERSE LENGTH=2953
TTCCACAGCTTTCTTGAACTT	21	miR396b-5p	miRBase_sRNAanno_PlantsmallRNAgenes_Cai_et_al_2018_top100_Cai_et_al_2018_vesicles	miRNA	10712.3	1125	613	63796	33848	2569.56	1543.38	24026.7	14709.4	3.23529	0.532182	6.0793	1.20708e-09	5.44283e-08	AT5G24660.1	333.506	675	642	52	70	595.657	607.082	54.4415	76.8436	-3.19711	0.332181	-9.62461	6.29424e-22	1.40441e-20	3	1	21	148	168	3'UUCAAGUUCUUUCGACACCUU	.:: : .:::::::::::::.	5'GAGAUGGAGAAAGCUGUGGAG	Cleavage	| Symbols: LSU2 | response to low sulfur 2 | chr5:8443279-8443834 REVERSE LENGTH=556
TTCCACAGCTTTCTTGAACTT	21	miR396b-5p	miRBase_sRNAanno_PlantsmallRNAgenes_Cai_et_al_2018_top100_Cai_et_al_2018_vesicles	miRNA	10712.3	1125	613	63796	33848	2569.56	1543.38	24026.7	14709.4	3.23529	0.532182	6.0793	1.20708e-09	5.44283e-08	AT1G53910.2	229.864	398	398	134	47	351.217	376.353	140.292	51.595	-1.92181	0.600567	-3.2	0.00137429	0.00429857	3	1	21	587	607	3'UUCAAGUUCUUUCGACACCUU	: :::::::: ::::: ::::	5'ACGUUCAAGACAGCUGAGGAA	Translation	| Symbols: RAP2.12 | related to AP2 12 | chr1:20135112-20136941 FORWARD LENGTH=1453
TTCCACAGCTTTCTTGAACTT	21	miR396b-5p	miRBase_sRNAanno_PlantsmallRNAgenes_Cai_et_al_2018_top100_Cai_et_al_2018_vesicles	miRNA	10712.3	1125	613	63796	33848	2569.56	1543.38	24026.7	14709.4	3.23529	0.532182	6.0793	1.20708e-09	5.44283e-08	AT1G71350.1	373.194	509	472	279	278	449.17	446.328	292.1	305.179	-0.584396	0.236123	-2.47496	0.0133251	0.0318906	3	1	21	23	43	3'UUCAAGUUCUUUCGACACCUU	: :::.:::::.:: :::::.	5'AUGUUUAAGAAGGCGGUGGAG	Cleavage	| Symbols: | eukaryotic translation initiation factor SUI1 family protein | chr1:26888408-26891231 REVERSE LENGTH=1933
ATTTATCGTTGACCCGGCCAAATC	24	sRNA_19469	PlantsmallRNAgenes	hc-siRNA	157.579	96	135	107	71	219.269	339.896	40.2981	30.8546	-2.97184	0.493942	-6.01658	1.78138e-09	6.55773e-08	AT2G37950.1	242.153	27	7	354	517	23.8263	6.61927	370.621	567.545	4.93883	0.683967	7.22086	5.16603e-13	5.97254e-12	3	1	24	744	767	3'CUAAACCGGCCCAGUUGCUAUUUA	:: :::..:::::::::::..:	5'GAAAUGGUUGGGUCAACGAUGGAA	Cleavage	| Symbols: | RING/FYVE/PHD zinc finger superfamily protein | chr2:15882488-15883979 REVERSE LENGTH=986
ATTTATCGTTGACCCGGCCAAATC	24	sRNA_19469	PlantsmallRNAgenes	hc-siRNA	157.579	96	135	107	71	219.269	339.896	40.2981	30.8546	-2.97184	0.493942	-6.01658	1.78138e-09	6.55773e-08	AT4G29870.1	383.56	339	275	406	501	299.152	260.043	425.063	549.98	0.801628	0.299785	2.67401	0.00749501	0.0193119	3	1	24	307	330	3'CUAAACCGGCCCAGUUGCUAUUUA	::.::::::::.:.: :::	5'UGUCGGGUCGGGUCAAUGGUCAAU	Cleavage	| Symbols: | Oligosaccharyltransferase complex/magnesium transporter family protein | chr4:14606001-14606674 FORWARD LENGTH=674
AATGGATCTGGCCAAAGTTGAGGG	24	sRNA_15249/15250/15747/4331	PlantsmallRNAgenes	hc-siRNA	222.088	152	149	232	181	347.176	375.144	87.3754	78.6575	-2.12043	0.355306	-5.9679	2.40321e-09	8.04852e-08	AT5G55190.1	2346.01	1794	1424	3013	3006	1583.12	1346.55	3154.47	3299.88	1.13932	0.164296	6.93457	4.07455e-12	4.31553e-11	3	1	24	276	299	3'GGGAGUUGAAACCGGUCUAGGUAA	.:::: :::: ::::::.::	5'UCACUAACUGUGGCAAGAUCCGUU	Translation	| Symbols: RAN3, ATRAN3 | RAN GTPase 3 | chr5:22392176-22394172 FORWARD LENGTH=990
AATGGATCTGGCCAAAGTTGAGGG	24	sRNA_15249/15250/15747/4331	PlantsmallRNAgenes	hc-siRNA	222.088	152	149	232	181	347.176	375.144	87.3754	78.6575	-2.12043	0.355306	-5.9679	2.40321e-09	8.04852e-08	AT1G69040.2	428.367	151	86	877	529	133.251	81.3225	918.177	580.718	2.80341	0.438824	6.38847	1.67558e-10	1.51421e-09	3	1	24	1358	1381	3'GGGAGUUGAAACCGGUCUAGGUAA	:::::::::::. :.:::.::	5'UUGUCAACUUUGGCUUGGUCCGUU	Cleavage	| Symbols: ACR4 | ACT domain repeat 4 | chr1:25957819-25960307 FORWARD LENGTH=1620
AATGGATCTGGCCAAAGTTGAGGG	24	sRNA_15249/15250/15747/4331	PlantsmallRNAgenes	hc-siRNA	222.088	152	149	232	181	347.176	375.144	87.3754	78.6575	-2.12043	0.355306	-5.9679	2.40321e-09	8.04852e-08	AT1G69040.1	196.824	16	0	274	443	14.1193	0	286.865	486.31	5.76695	1.23299	4.67721	2.90802e-06	1.49325e-05	3	1	24	1352	1375	3'GGGAGUUGAAACCGGUCUAGGUAA	:::::::::::. :.:::.::	5'UUGUCAACUUUGGCUUGGUCCGUU	Cleavage	| Symbols: ACR4 | ACT domain repeat 4 | chr1:25958166-25960307 FORWARD LENGTH=1614
TTTTCTTGGCCCATCCACTTC	21	miR3440b-5p	miRBase	miRNA	81.1169	5	5	402	343	11.4203	12.5887	151.4	149.058	3.64799	0.613705	5.94421	2.77785e-09	8.88913e-08	AT4G22970.2	13.0807	10	46	0	0	8.82455	43.4981	0	0	-7.05102	2.4492	-2.8789	0.00399063	0.0111132	3	1	21	6499	6519	3'CUUCACCUACCCGGUUCUUUU	:: :::::::::.::.:.::.	5'GAUGUGGAUGGGUCAGGGAAG	Cleavage	| Symbols: ESP | homolog of separase | chr4:12033623-12043728 REVERSE LENGTH=6770
GAGAGAGGTGAGAAAAAGTAGGAG	24	sRNA_19150/5821	PlantsmallRNAgenes	hc-siRNA	24.1258	21	17	6	8	47.9651	42.8017	2.25971	3.47657	-3.99687	0.680085	-5.87702	4.17727e-09	1.18396e-07	AT5G16110.1	10221.3	4200	3349	16205	15528	3706.31	3166.85	16965.9	17046.1	2.30689	0.139892	16.4905	4.29552e-61	4.01697e-59	3	1	24	235	258	3'GAGGAUGAAAAAGAGUGGAGAGAG	:::. :: :::.::.::::::::	5'CUCUAACGAUUUUUCGCCUCUCUC	Cleavage	| Symbols: | unknown protein; FUNCTIONS IN: molecular_function unknown; INVOLVED IN: biological_process unknown; LOCATED IN: chloroplast; EXPRESSED IN: 24 plant structures; EXPRESSED DURING: 15 growth stages; BEST Arabidopsis thaliana protein match is: unknown protein (TAIR:AT3G02555.1); Has 133 Blast hits to 133 proteins in 18 species: Archae - 0; Bacteria - 0; Metazoa - 0; Fungi - 0; Plants - 1…
GAGAGAGGTGAGAAAAAGTAGGAG	24	sRNA_19150/5821	PlantsmallRNAgenes	hc-siRNA	24.1258	21	17	6	8	47.9651	42.8017	2.25971	3.47657	-3.99687	0.680085	-5.87702	4.17727e-09	1.18396e-07	AT2G39010.1	7053.81	3135	3824	9779	10562	2766.5	3616.01	10238.1	11594.6	1.77439	0.198876	8.92205	4.57723e-19	8.51434e-18	3	1	24	23	46	3'GAGGAUGAAAAAGAGUGGAGAGAG	:::. ::::: :::: .:::::::	5'CUCUCACUUUCUCUCUUCUCUCUC	Cleavage	| Symbols: PIP2E, PIP2;6 | plasma membrane intrinsic protein 2E | chr2:16291477-16294034 FORWARD LENGTH=1245
GAGAGAGGTGAGAAAAAGTAGGAG	24	sRNA_19150/5821	PlantsmallRNAgenes	hc-siRNA	24.1258	21	17	6	8	47.9651	42.8017	2.25971	3.47657	-3.99687	0.680085	-5.87702	4.17727e-09	1.18396e-07	AT1G32060.1	43181.2	30577	33643	51368	54792	26982.8	31813.2	53779.9	60148.8	0.954348	0.152224	6.26936	3.62542e-10	3.15755e-09	3	1	24	1373	1396	3'GAGGAUGAAAAAGAGUGGAGAGAG	.:.:: ::::::::.:..:::.::	5'UUUCUUCUUUUUCUUAUUUCUUUC	Cleavage	| Symbols: PRK | phosphoribulokinase | chr1:11532533-11534639 FORWARD LENGTH=1556
GAGAGAGGTGAGAAAAAGTAGGAG	24	sRNA_19150/5821	PlantsmallRNAgenes	hc-siRNA	24.1258	21	17	6	8	47.9651	42.8017	2.25971	3.47657	-3.99687	0.680085	-5.87702	4.17727e-09	1.18396e-07	AT3G49260.1	160.444	110	91	177	249	97.0701	86.0505	185.311	273.344	1.32395	0.435582	3.03949	0.00236981	0.0070031	3	1	24	48	71	3'GAGGAUGAAAAAGAGUGGAGAGAG	:::. :: : ::::.:.:::::::	5'CUCUCACCUCUUCUUAUCUCUCUC	Cleavage	| Symbols: iqd21 | IQ-domain 21 | chr3:18262430-18266021 FORWARD LENGTH=1748
GAGAGAGGTGAGAAAAAGTAGGAG	24	sRNA_19150/5821	PlantsmallRNAgenes	hc-siRNA	24.1258	21	17	6	8	47.9651	42.8017	2.25971	3.47657	-3.99687	0.680085	-5.87702	4.17727e-09	1.18396e-07	AT4G26480.1	1973.45	1855	1903	2174	1987	1636.95	1799.5	2276.07	2181.26	0.375418	0.145892	2.57327	0.0100743	0.0250123	3	1	24	1112	1135	3'GAGGAUGAAAAAGAGUGGAGAGAG	.:: ::.:::: ::..::::::::	5'UUCAUAUUUUUGCUUGCCUCUCUC	Cleavage	| Symbols: | RNA-binding KH domain-containing protein | chr4:13372422-13375963 REVERSE LENGTH=1560
AAAGGTCAAAATTTGGGGTCGACA	24	sRNA_12739	PlantsmallRNAgenes	hc-siRNA	156.774	97	135	67	93	221.553	339.896	25.2334	40.4152	-3.09748	0.539019	-5.74652	9.11008e-09	2.51033e-07	AT3G06980.1	1480.86	1056	911	1981	1873	931.873	861.451	2074.01	2056.11	1.20338	0.14937	8.05634	7.86142e-16	1.15189e-14	3	1	24	2500	2523	3'ACAGCUGGGGUUUAAAACUGGAAA	: : : .::::::::::::: ::	5'AGCCAAGUCCAAAUUUUGACCAUU	Cleavage	| Symbols: | DEA(D/H)-box RNA helicase family protein | chr3:2201467-2204833 FORWARD LENGTH=2581
AAAGGTCAAAATTTGGGGTCGACA	24	sRNA_12739	PlantsmallRNAgenes	hc-siRNA	156.774	97	135	67	93	221.553	339.896	25.2334	40.4152	-3.09748	0.539019	-5.74652	9.11008e-09	2.51033e-07	AT2G25430.1	3269.45	2745	2696	3971	3597	2422.34	2549.37	4157.45	3948.66	0.705365	0.123253	5.72292	1.04707e-08	7.59388e-08	3	1	24	38	61	3'ACAGCUGGGGUUUAAAACUGGAAA	: :: ::::::::::.: :::	5'UCACAACGCCAAAUUUUGGCGUUU	Cleavage	| Symbols: | epsin N-terminal homology (ENTH) domain-containing protein / clathrin assembly protein-related | chr2:10822370-10824916 FORWARD LENGTH=2384
TGAAGCTGCCAGCATGATCTA	21	miR167b/a-5p	miRBase_sRNAanno_PlantsmallRNAgenes	miRNA	42902.1	7376	4439	217937	141532	16847.2	11176.3	82079	61505.8	2.35717	0.411132	5.73336	9.84591e-09	2.63977e-07	AT5G58590.1	770.387	1063	952	593	567	938.05	900.221	620.843	622.433	-0.564278	0.176403	-3.1988	0.00138003	0.00431407	3	1	21	817	837	3'AUCUAGUACGACCGUCGAAGU	:: :::: :::.:::::::	5'CUGAACAUGAUGGUAGCUUCA	Cleavage	| Symbols: RANBP1 | RAN binding protein 1 | chr5:23680079-23681798 REVERSE LENGTH=984
AGATTTTGACAAAGTGGGCTGGGC	24	sRNA_4210	PlantsmallRNAgenes	hc-siRNA	121.861	77	100	93	57	175.872	251.775	35.0255	24.7706	-2.8351	0.496472	-5.7105	1.12647e-08	2.94068e-07	AT3G59000.2	8.55346	0	0	18	14	0	0	18.8451	15.3687	6.66981	2.47792	2.6917	0.00710889	0.018428	3	1	24	1267	1290	3'CGGGUCGGGUGAAACAGUUUUAGA	: ::.:: ::::::::::::	5'GUAAACCCUACGUUGUCAAAAUCU	Cleavage	| Symbols: | F-box/RNI-like superfamily protein | chr3:21799276-21801743 FORWARD LENGTH=1355
TATTATCAGAGTAGTTATGAT	21	TAS1b	PlantsmallRNAgenes	secondary siRNA	111.076	10	3	544	481	22.8405	7.55324	204.88	209.029	3.74824	0.657361	5.70195	1.18446e-08	3.01278e-07	AT2G38800.1	5230.42	7873	7960	3243	2780	6947.57	7527.06	3395.27	3051.79	-1.16672	0.13695	-8.51931	1.60511e-17	2.68334e-16	3	1	21	803	823	3'UAGUAUUGAUGAGACUAUUAU	: ::.:.::::::::::.:.	5'CUGAUGAUUACUCUGAUAGUG	Cleavage	| Symbols: | Plant calmodulin-binding protein-related | chr2:16216999-16219159 FORWARD LENGTH=2078
AGATGATGGGCTTAGATGATGGGC	24	S11815	PlantsmallRNAgenes_Cai_et_al_2018_top100	hc-siRNA	162.435	110	117	119	136	251.246	294.576	44.8175	59.1018	-2.3937	0.422	-5.67227	1.40914e-08	3.49467e-07	AT3G48720.1	1193.01	672	617	1591	1758	593.01	583.442	1665.7	1929.87	1.61164	0.182143	8.84822	8.89259e-19	1.62006e-17	3	1	24	209	232	3'CGGGUAGUAGAUUCGGGUAGUAGA	: : ::::::.::..::::.::	5'UCGCCUCAUCUGAGUUCAUCGUCA	Cleavage	| Symbols: | HXXXD-type acyl-transferase family protein | chr3:18046323-18049463 FORWARD LENGTH=1665
AGATGATGGGCTTAGATGATGGGC	24	S11815	PlantsmallRNAgenes_Cai_et_al_2018_top100	hc-siRNA	162.435	110	117	119	136	251.246	294.576	44.8175	59.1018	-2.3937	0.422	-5.67227	1.40914e-08	3.49467e-07	AT5G24800.1	897.083	705	544	1114	1171	622.131	514.412	1166.31	1285.48	1.10878	0.215375	5.14815	2.63073e-07	1.5766e-06	3	1	24	702	725	3'CGGGUAGUAGAUUCGGGUAGUAGA	:::::::::.::: ::::	5'CAAACUCAUCUAAGUCCACCAUCA	Cleavage	| Symbols: ATBZIP9, BZO2H2, BZIP9 | basic leucine zipper 9 | chr5:8515200-8516669 FORWARD LENGTH=1021
GAGCTCCTTGAAGTTCAATGG	21	miR159b-5p	miRBase_sRNAanno	miRNA	659.969	72	79	2298	3247	164.452	198.902	865.468	1411.05	2.64805	0.482031	5.49352	3.93994e-08	9.08935e-07	AT3G25570.2	412.403	641	537	284	254	565.654	507.793	297.334	278.832	-0.89772	0.241951	-3.71035	0.000206977	0.000778685	3	1	21	1264	1284	3'GGUAACUUGAAGUUCCUCGAG	: ::::::::.::::::.:	5'GCUUUGAACUUUAAGGAGUUG	Cleavage	| Symbols: | Adenosylmethionine decarboxylase family protein | chr3:9287178-9289330 REVERSE LENGTH=1744
TTTGCATATACTCGAATACCT	21	TAS2-siR165	Cai_et_al_2018_vesicles	secondary siRNA	60.8186	4	2	336	236	9.13621	5.0355	126.544	102.559	3.9997	0.747872	5.34811	8.88762e-08	1.83678e-06	AT5G41170.1	30.2795	41	74	8	6	36.1807	69.9752	8.37562	6.58659	-2.82486	0.947457	-2.98151	0.00286827	0.00828491	3	1	21	1364	1384	3'UCCAUAAGCUCAUAUACGUUU	: ::::.::: :::::::::	5'UGAUAUUUGAGGAUAUGCAAA	Translation	| Symbols: | Pentatricopeptide repeat (PPR-like) superfamily protein | chr5:16478486-16480584 REVERSE LENGTH=2099
TTCGATGTCTAGCAGTGCCA	20	miR775	miRBase_sRNAanno_PlantsmallRNAgenes	miRNA	219.512	30	15	878	1015	68.5216	37.7662	330.671	441.09	2.85441	0.539711	5.28878	1.23136e-07	2.49288e-06	AT1G01040.1	802.082	1363	1537	260	255	1202.79	1453.4	272.208	279.93	-2.26619	0.222705	-10.1757	2.54449e-24	6.63358e-23	3	1	20	3217	3236	3'ACCGUGACGAUCUGUAGCUU	::: :::::::::::: ::.	5'UGGAACUGCUAGACAUAGAG	Cleavage	| Symbols: DCL1, CAF, SUS1, SIN1, ASU1, EMB76, EMB60, ATDCL1 | dicer-like 1 | chr1:23146-31227 FORWARD LENGTH=6251
TTAGTTGTCGTCGTATCTTTG	21	miR850-3p	sRNAanno	miRNA	159.712	17	10	954	496	38.8289	25.1775	359.293	215.548	3.16187	0.604395	5.23147	1.68167e-07	3.14757e-06	AT4G27040.2	259.408	527	525	14	56	465.054	496.445	14.6573	61.4749	-3.66098	0.716383	-5.11036	3.2154e-07	1.9045e-06	3	1	21	685	705	3'GUUUCUAUGCUGCUGUUGAUU	::::::.:::::::.:: :.	5'GAAAGAUGCGACGACGACCAG	Cleavage	| Symbols: VPS22 | EAP30/Vps36 family protein | chr4:13572885-13575429 REVERSE LENGTH=1618
TTAGTTGTCGTCGTATCTTTG	21	miR850-3p	sRNAanno	miRNA	159.712	17	10	954	496	38.8289	25.1775	359.293	215.548	3.16187	0.604395	5.23147	1.68167e-07	3.14757e-06	AT5G55130.1	633.747	923	865	472	372	814.506	817.953	494.162	408.369	-0.854687	0.225693	-3.78694	0.000152513	0.000589984	3	1	21	166	186	3'GUUUCUAUGCUGCUGUUGAUU	: :.::::::.::.::..:.:	5'CCAGGAUACGGCGGCAGUUGA	Cleavage	| Symbols: CNX5, SIR1 | co-factor for nitrate, reductase and xanthine dehydrogenase 5 | chr5:22373180-22376086 REVERSE LENGTH=1647
TTAGTTGTCGTCGTATCTTTG	21	miR850-3p	sRNAanno	miRNA	159.712	17	10	954	496	38.8289	25.1775	359.293	215.548	3.16187	0.604395	5.23147	1.68167e-07	3.14757e-06	AT1G23710.1	1113.75	1871	1627	935	261	1651.07	1538.51	978.901	286.517	-1.33356	0.576808	-2.31197	0.0207795	0.0469573	3	1	21	844	864	3'GUUUCUAUGCUGCUGUUGAUU	::. : ::::::::.:::::	5'GAAGAAGACGACGACGACUAA	Cleavage	| Symbols: | Protein of unknown function (DUF1645) | chr1:8385251-8386426 FORWARD LENGTH=1176
AAAGAGGGTAGAAATGAAAATGGC	24	sRNA_17469	PlantsmallRNAgenes	hc-siRNA	38.3727	26	29	26	26	59.3854	73.0147	9.79207	11.2989	-2.65034	0.507068	-5.22679	1.72477e-07	3.16847e-06	AT3G62870.1	4871.53	3815	2691	5985	6658	3366.57	2544.64	6266.01	7308.92	1.1993	0.212577	5.64174	1.68339e-08	1.18512e-07	3	1	24	927	950	3'CGGUAAAAGUAAAGAUGGGAGAAA	..::::: :::::::. ::::::	5'UUUAUUUUAAUUUCUAUGCUCUUU	Cleavage	| Symbols: | Ribosomal protein L7Ae/L30e/S12e/Gadd45 family protein | chr3:23242665-23244353 REVERSE LENGTH=1048
AAAGAGGGTAGAAATGAAAATGGC	24	sRNA_17469	PlantsmallRNAgenes	hc-siRNA	38.3727	26	29	26	26	59.3854	73.0147	9.79207	11.2989	-2.65034	0.507068	-5.22679	1.72477e-07	3.16847e-06	AT1G78310.1	299.607	217	243	347	377	191.493	229.783	363.292	413.858	0.883734	0.297735	2.96819	0.00299563	0.00860651	3	1	24	1207	1230	3'CGGUAAAAGUAAAGAUGGGAGAAA	::.::::. :::.:::..:::::	5'UCCGUUUUUUUUUUUACUUUCUUU	Cleavage	| Symbols: | VQ motif-containing protein | chr1:29463656-29465053 REVERSE LENGTH=1398
AAAGAGGGTAGAAATGAAAATGGC	24	sRNA_17469	PlantsmallRNAgenes	hc-siRNA	38.3727	26	29	26	26	59.3854	73.0147	9.79207	11.2989	-2.65034	0.507068	-5.22679	1.72477e-07	3.16847e-06	AT1G32860.1	81.9175	64	43	108	107	56.4771	40.6612	113.071	117.461	1.24566	0.517691	2.40619	0.01612	0.0376032	3	1	24	1062	1085	3'CGGUAAAAGUAAAGAUGGGAGAAA	.:::: :.:::.:.::::.:::	5'AGUAUUUACGUUUUUGCCCUUUUU	Cleavage	| Symbols: | Glycosyl hydrolase superfamily protein | chr1:11907109-11908928 REVERSE LENGTH=1605
TTATAAGCCATCTTACTAGTT	21	miR844-3p	miRBase_sRNAanno_PlantsmallRNAgenes	miRNA	56.9901	1	3	263	274	2.28405	7.55324	99.0505	119.073	4.50174	0.862507	5.21937	1.79537e-07	3.23819e-06	AT3G46540.1	226.016	369	506	42	51	325.626	478.479	43.972	55.986	-3.00861	0.430905	-6.98207	2.90854e-12	3.13633e-11	3	1	21	465	484	3'UUGAUCAUUCUACCGAAUAUU	::::.: :.::::::::::::	5'AACUGG-AGGAUGGCUUAUAA	Cleavage	| Symbols: | ENTH/VHS family protein | chr3:17134091-17135587 REVERSE LENGTH=1213
AAGACTAGGCCTGGGCACGAAGCG	24	sRNA_16100	PlantsmallRNAgenes	hc-siRNA	52.3541	34	43	22	35	77.6578	108.263	8.28559	15.21	-2.98865	0.582312	-5.13238	2.86106e-07	4.89339e-06	AT3G07460.1	2167.2	1343	1222	2861	3036	1185.14	1155.54	2995.33	3332.82	1.43475	0.146805	9.77318	1.46767e-22	3.37085e-21	3	1	24	439	462	3'GCGAAGCACGGGUCCGGAUCAGAA	::::::.:: .::.:::::	5'GUCGACGUGCCUAGCUCUGGUCUU	Translation	| Symbols: | Protein of unknown function, DUF538 | chr3:2384418-2385719 REVERSE LENGTH=1055
AAGACTAGGCCTGGGCACGAAGCG	24	sRNA_16100	PlantsmallRNAgenes	hc-siRNA	52.3541	34	43	22	35	77.6578	108.263	8.28559	15.21	-2.98865	0.582312	-5.13238	2.86106e-07	4.89339e-06	AT3G07460.2	574.286	0	0	852	1280	0	0	892.003	1405.14	12.7387	1.49476	8.52229	1.56432e-17	2.61675e-16	3	1	24	433	456	3'GCGAAGCACGGGUCCGGAUCAGAA	::::::.:: .::.:::::	5'GUCGACGUGCCUAGCUCUGGUCUU	Translation	| Symbols: | Protein of unknown function, DUF538 | chr3:2384418-2385713 REVERSE LENGTH=1038
AAGACTAGGCCTGGGCACGAAGCG	24	sRNA_16100	PlantsmallRNAgenes	hc-siRNA	52.3541	34	43	22	35	77.6578	108.263	8.28559	15.21	-2.98865	0.582312	-5.13238	2.86106e-07	4.89339e-06	AT4G12710.1	389.732	297	285	457	500	262.089	269.499	478.457	548.883	0.950444	0.250133	3.79975	0.00014484	0.000562285	3	1	24	1376	1399	3'GCGAAGCACGGGUCCGGAUCAGAA	:: :...:::.::::::::	5'AGAGCCGGGUUUAGGUCUAGUCUU	Cleavage	| Symbols: | ARM repeat superfamily protein | chr4:7484837-7486801 REVERSE LENGTH=1480
AGGGAGAAAAAGTAGGAGAGAAGG	24	sRNA_6096	PlantsmallRNAgenes	hc-siRNA	15.9759	13	12	6	4	29.6927	30.213	2.25971	1.73829	-3.89717	0.762237	-5.1128	3.17418e-07	5.33692e-06	AT4G17140.3	1640.51	765	1021	2459	2138	675.078	965.468	2574.46	2347.02	1.58525	0.253104	6.26325	3.77032e-10	3.27854e-09	3	1	24	9899	9922	3'GGAAGAGAGGAUGAAAAAGAGGGA	..:: :::.:::::::::::.. :	5'UUUUGUCUUCUACUUUUUCUUUGU	Cleavage	| Symbols: | pleckstrin homology (PH) domain-containing protein | chr4:9613334-9636873 REVERSE LENGTH=13198
AGGGAGAAAAAGTAGGAGAGAAGG	24	sRNA_6096	PlantsmallRNAgenes	hc-siRNA	15.9759	13	12	6	4	29.6927	30.213	2.25971	1.73829	-3.89717	0.762237	-5.1128	3.17418e-07	5.33692e-06	AT3G19930.1	298.85	162	210	436	362	142.958	198.578	456.471	397.391	1.32283	0.342664	3.86041	0.000113195	0.000447602	3	1	24	118	141	3'GGAAGAGAGGAUGAAAAAGAGGGA	:.: .:::.:: ::::::::.:.:	5'CUUCUUCUUCUUCUUUUUCUUCUU	Cleavage	| Symbols: STP4, ATSTP4 | sugar transporter 4 | chr3:6934773-6937120 FORWARD LENGTH=2099
TGCACGGTCTTGGCTCAACCCGC	23	S11278	Cai_et_al_2018_vesicles	putative hpRNA	169.936	202	71	29	66	461.379	178.76	10.9219	28.6817	-4.01841	0.806556	-4.98218	6.28717e-07	1.00595e-05	AT1G52550.1	232.588	200	188	264	273	176.491	177.775	276.395	299.69	0.701347	0.294045	2.38517	0.0170712	0.0395594	3	1	23	291	313	3'CGCCCAACUCGGUUCUGGCACGU	: ::: .::::::::::.:	5'CGUCGAUGAUUCAAGACCGUGUA	Cleavage	| Symbols: | unknown protein; FUNCTIONS IN: molecular_function unknown; INVOLVED IN: biological_process unknown; LOCATED IN: chloroplast; EXPRESSED IN: 22 plant structures; EXPRESSED DURING: 13 growth stages; BEST Arabidopsis thaliana protein match is: unknown protein (TAIR:AT3G15780.1); Has 53 Blast hits to 51 proteins in 18 species: Archae - 0; Bacteria - 8; Metazoa - 4; Fungi - 0; Plants - 23;…
ATAGAATGGGCGAAGATAAACAAA	24	sRNA_3790	PlantsmallRNAgenes	hc-siRNA	30.0622	18	26	19	15	41.1129	65.4614	7.15574	6.51858	-2.9563	0.5967	-4.95441	7.25486e-07	1.14235e-05	AT3G01490.1	838.748	396	323	1196	1319	349.452	305.432	1252.16	1447.95	2.04322	0.216602	9.43305	3.98336e-21	8.44768e-20	3	1	24	1715	1738	3'AAACAAAUAGAAGCGGGUAAGAUA	:: :: ::::::::...::.:::	5'AUUCUUGAUCUUCGCUUGUUUUAU	Cleavage	| Symbols: | Protein kinase superfamily protein | chr3:190872-193537 REVERSE LENGTH=1738
GATGAGACTAGTGGATGTGAGGGA	24	sRNA_579	PlantsmallRNAgenes	other	27.4148	15	26	16	9	34.2608	65.4614	6.02589	3.91115	-3.31498	0.695922	-4.76343	1.90326e-06	2.69719e-05	AT1G69530.1	114.616	51	81	111	201	45.0052	76.5944	116.212	220.651	1.47065	0.634929	2.31624	0.0205451	0.0465006	3	1	24	111	134	3'AGGGAGUGUAGGUGAUCAGAGUAG	: : :::::.:::::::.:.: :	5'ACACACACAUUCACUAGUUUUAGC	Cleavage	| Symbols: ATEXPA1, EXP1, AT-EXP1, ATEXP1, ATHEXP ALPHA 1.2, EXPA1 | expansin A1 | chr1:26141836-26143496 FORWARD LENGTH=1396
ACGGTATCTCTCCTACGTAGC	21	miR391-3p	miRBase_sRNAanno_Cai_et_al_2018_top100_Cai_et_al_2018_vesicles	miRNA	187.343	29	12	784	823	66.2375	30.213	295.268	357.653	2.75194	0.578107	4.76027	1.93337e-06	2.70127e-05	AT2G22740.1	160.081	210	336	42	85	185.316	317.725	43.972	93.3101	-1.87427	0.62233	-3.01169	0.00259796	0.0075946	3	1	21	1840	1860	3'CGAUGCAUCCUCUCUAUGGCA	::: :::::::::::::	5'AAAACGGUGGAGAGAUACCGU	Cleavage	| Symbols: SUVH6, SDG23 | SU(VAR)3-9 homolog 6 | chr2:9664165-9666981 REVERSE LENGTH=2589
AAGGATTGGCAAAGTGAAAGGTGG	24	sRNA_4732/13834	PlantsmallRNAgenes	hc-siRNA	38.5128	21	34	29	22	47.9651	85.6034	10.9219	9.56058	-2.69898	0.579681	-4.65598	3.22444e-06	4.1958e-05	AT5G02760.1	1094.23	128	53	2472	1481	112.954	50.1174	2588.07	1625.79	4.6897	0.473534	9.90362	4.01483e-23	9.58243e-22	3	1	24	859	882	3'GGUGGAAAGUGAAACGGUUAGGAA	:: ::::::: ::::::::::	5'GAACAUUUCACUAAGCCAAUCCUU	Translation	| Symbols: | Protein phosphatase 2C family protein | chr5:625254-627124 FORWARD LENGTH=1543
TATGAGAGTATTATAAGTCAC	21	miR400	miRBase_sRNAanno_PlantsmallRNAgenes	miRNA	39.4693	2	2	201	167	4.5681	5.0355	75.7002	72.5735	3.95154	0.849078	4.65392	3.25682e-06	4.1958e-05	AT5G60360.1	10731.7	15416	16457	6600	6241	13603.9	15561.9	6909.89	6851.15	-1.08366	0.131104	-8.26569	1.38884e-16	2.15971e-15	3	1	21	1394	1414	3'CACUGAAUAUUAUGAGAGUAU	:.::::::::.:.::::.	5'CAAAUUUAUAAUAUUUUCAUG	Cleavage	| Symbols: SAG2, AALP, ALP | aleurain-like protease | chr5:24279897-24282397 FORWARD LENGTH=1469
AAGGATTGGCAAAGTGAAAGGTGG	24	sRNA_4732/13834	PlantsmallRNAgenes	hc-siRNA	38.5128	21	34	29	22	47.9651	85.6034	10.9219	9.56058	-2.69898	0.579681	-4.65598	3.22444e-06	4.1958e-05	AT3G51870.1	228.065	96	94	370	320	84.7157	88.8874	387.372	351.285	2.08947	0.313501	6.66496	2.64735e-11	2.59526e-10	3	1	24	1283	1306	3'GGUGGAAAGUGAAACGGUUAGGAA	...:::::::::::.:.:.: :	5'UGGUUUUUCACUUUGCUAGUUCAU	Cleavage	| Symbols: | Mitochondrial substrate carrier family protein | chr3:19243950-19246936 FORWARD LENGTH=1499
TATGAGAGTATTATAAGTCAC	21	miR400	miRBase_sRNAanno_PlantsmallRNAgenes	miRNA	39.4693	2	2	201	167	4.5681	5.0355	75.7002	72.5735	3.95154	0.849078	4.65392	3.25682e-06	4.1958e-05	AT4G35790.3	59.9135	233	36	0	0	205.612	34.042	0	0	-9.24741	1.95145	-4.73872	2.15067e-06	1.12933e-05	3	1	21	1610	1630	3'CACUGAAUAUUAUGAGAGUAU	: :.: :::.::..:::::::	5'GCGGCAUAUGAUGUUCUCAUA	Cleavage	| Symbols: ATPLDDELTA, PLDDELTA | phospholipase D delta | chr4:16955518-16960170 REVERSE LENGTH=3264
TATGAGAGTATTATAAGTCAC	21	miR400	miRBase_sRNAanno_PlantsmallRNAgenes	miRNA	39.4693	2	2	201	167	4.5681	5.0355	75.7002	72.5735	3.95154	0.849078	4.65392	3.25682e-06	4.1958e-05	AT5G60360.3	7359.11	8570	12323	5168	4382	7562.64	11652.8	5410.65	4810.41	-0.910674	0.259019	-3.51585	0.000438348	0.00153708	3	1	21	1398	1418	3'CACUGAAUAUUAUGAGAGUAU	:.::::::::.:.::::.	5'CAAAUUUAUAAUAUUUUCAUG	Cleavage	| Symbols: AALP, ALP | aleurain-like protease | chr5:24279897-24282368 FORWARD LENGTH=1444
TATGAGAGTATTATAAGTCAC	21	miR400	miRBase_sRNAanno_PlantsmallRNAgenes	miRNA	39.4693	2	2	201	167	4.5681	5.0355	75.7002	72.5735	3.95154	0.849078	4.65392	3.25682e-06	4.1958e-05	AT1G64060.1	288.337	455	365	206	174	401.517	345.148	215.672	191.011	-0.87653	0.294487	-2.97647	0.00291591	0.00840832	3	1	21	3858	3878	3'CACUGAAUAUUAUGAGAGUAU	: :: ::::::::.:.:..::	5'GGGAGUUAUAAUAUUUUUGUA	Cleavage	| Symbols: ATRBOH F, ATRBOHF, RBOHAP108, RBOHF, RBOH F | respiratory burst oxidase protein F | chr1:23769774-23776931 FORWARD LENGTH=3941
TATGAGAGTATTATAAGTCAC	21	miR400	miRBase_sRNAanno_PlantsmallRNAgenes	miRNA	39.4693	2	2	201	167	4.5681	5.0355	75.7002	72.5735	3.95154	0.849078	4.65392	3.25682e-06	4.1958e-05	AT1G62914.1	152.345	219	221	93	100	193.258	208.98	97.3666	109.777	-0.957591	0.366235	-2.61469	0.00893083	0.0225016	3	1	21	1180	1200	3'CACUGAAUAUUAUGAGAGUAU	:: ::::::::::: ::.:::	5'GUCACUUAUAAUACGCUUAUA	Cleavage	| Symbols: | pentatricopeptide (PPR) repeat-containing protein | chr1:23301576-23303162 FORWARD LENGTH=1587
TGATTGAGCCGTGTCAATATC	21	miR170-3p	miRBase_sRNAanno_Cai_et_al_2018_top100	miRNA	624.467	104	49	3349	2015	237.541	123.37	1261.29	875.662	2.56397	0.553786	4.6299	3.65845e-06	4.5939e-05	AT5G07920.1	395.801	671	774	106	135	592.128	731.902	110.977	148.198	-2.35353	0.324469	-7.2535	4.06142e-13	4.74149e-12	3	1	21	492	512	3'CUAUAACUGUGCCGAGUUAGU	:::::::::::.: ::::	5'CCUAUUGACACGGUUGAAUCU	Cleavage	| Symbols: DGK1, ATDGK1 | diacylglycerol kinase1 | chr5:2524778-2529330 REVERSE LENGTH=3043
TGCGGGAAGCATTTGCACATG	21	miR822-5p	miRBase_PlantsmallRNAgenes_Cai_et_al_2018_top100	miRNA	136.969	24	21	638	460	54.8173	52.8727	240.282	199.903	2.03098	0.448844	4.52491	6.04204e-06	7.13536e-05	AT3G14980.1	55.6638	38	200	0	0	33.5333	189.122	0	0	-9.1406	1.95039	-4.68654	2.77861e-06	1.43244e-05	3	1	21	335	355	3'GUACACGUUUACGAAGGGCGU	:::: :.:::::::::: :	5'UUUGUGGAGAUGCUUCCCGGA	Cleavage	| Symbols: | Acyl-CoA N-acyltransferase with RING/FYVE/PHD-type zinc finger protein | chr3:5039931-5045403 REVERSE LENGTH=3913
AGGATATATGGTGAGACGGTTTGG	24	sRNA_15332	PlantsmallRNAgenes	hc-siRNA	29.6993	21	22	26	13	47.9651	55.3904	9.79207	5.64943	-2.73335	0.606209	-4.50893	6.51554e-06	7.60402e-05	AT4G24020.1	1550.65	939	1208	2294	1667	828.626	1142.3	2401.71	1829.97	1.10262	0.276324	3.99033	6.59818e-05	0.000273676	3	1	24	444	467	3'GGUUUGGCAGAGUGGUAUAUAGGA	:::::::.::. .::::::	5'UCUUUCCGUCUCGCCGAGUAUCCU	Cleavage	| Symbols: NLP7 | NIN like protein 7 | chr4:12479752-12483993 FORWARD LENGTH=3203
AAAGAAAGTTGGGTGTGTTGGCA	23	sRNA_5806	PlantsmallRNAgenes	hc-siRNA	29.0991	19	24	23	9	43.397	60.4259	8.66221	3.91115	-3.03269	0.687224	-4.41296	1.01967e-05	0.000111155	AT2G32100.1	319.075	70	36	338	753	61.7719	34.042	353.87	826.617	3.62137	0.605011	5.98562	2.15571e-09	1.7091e-08	3	1	23	800	822	3'ACGGUUGUGUGGGUUGAAAGAAA	.::... :::.::::::::::	5'GUUCAGUGAACCUAACUUUCUUU	Cleavage	| Symbols: ATOFP16, OFP16 | ovate family protein 16 | chr2:13647852-13648785 FORWARD LENGTH=934
AAAGAAAGTTGGGTGTGTTGGCA	23	sRNA_5806	PlantsmallRNAgenes	hc-siRNA	29.0991	19	24	23	9	43.397	60.4259	8.66221	3.91115	-3.03269	0.687224	-4.41296	1.01967e-05	0.000111155	AT3G24040.1	411.122	264	262	559	527	232.968	247.75	585.246	578.522	1.27578	0.2307	5.53002	3.20186e-08	2.1662e-07	3	1	23	900	922	3'ACGGUUGUGUGGGUUGAAAGAAA	::::::::::..:.: :::::	5'GUCCAACACACCUGAUUCUCUUU	Cleavage	| Symbols: | Core-2/I-branching beta-1,6-N-acetylglucosaminyltransferase family protein | chr3:8680877-8683289 REVERSE LENGTH=1573
AAAGAAAGTTGGGTGTGTTGGCA	23	sRNA_5806	PlantsmallRNAgenes	hc-siRNA	29.0991	19	24	23	9	43.397	60.4259	8.66221	3.91115	-3.03269	0.687224	-4.41296	1.01967e-05	0.000111155	AT1G77690.1	132.376	111	91	157	165	97.9525	86.0505	164.372	181.131	0.908398	0.390729	2.32488	0.0200783	0.045587	3	1	23	1517	1539	3'ACGGUUGUGUGGGUUGAAAGAAA	:..: .:::.::::.:::.:::	5'AGUUACUACAUCCAAUUUUUUUU	Cleavage	| Symbols: LAX3 | like AUX1 3 | chr1:29200941-29203340 REVERSE LENGTH=1727
ACGGGTACTGGATTGAGAATGGGC	24	sRNA_9467	PlantsmallRNAgenes	hc-siRNA	36.6909	14	41	18	11	31.9767	103.228	6.77912	4.78029	-3.53973	0.805571	-4.39406	1.11251e-05	0.000119958	AT1G12750.2	57.6245	40	33	78	75	35.2982	31.2051	81.6623	82.3324	1.30161	0.565737	2.30074	0.0214062	0.0481867	3	1	24	1290	1313	3'CGGGUAAGAGUUAGGUCAUGGGCA	:. ::::::.: :.::.:::::	5'AACUCUUCUCAGUACGGUGCCCGU	Translation	| Symbols: ATRBL6, RBL6 | RHOMBOID-like protein 6 | chr1:4344985-4348328 REVERSE LENGTH=1602
AAGACGGATTTGGAGGGACGGGTT	24	sRNA_16342/18334/18377/18560/18997/19203/3498/9195/9836/1324/13817	PlantsmallRNAgenes	hc-siRNA	27.4519	16	23	20	18	36.5448	57.9082	7.53236	7.82229	-2.61675	0.596639	-4.38582	1.15552e-05	0.000123256	AT5G08770.1	278.489	177	129	403	377	156.195	121.984	421.922	413.858	1.58631	0.312992	5.06821	4.01569e-07	2.34156e-06	3	1	24	504	527	3'UUGGGCAGGGAGGUUUAGGCAGAA	: : :::.::.:::: .::::::	5'CAACGGUCUCUUCAAACUCGUCUU	Cleavage	| Symbols: | unknown protein; Has 30201 Blast hits to 17322 proteins in 780 species: Archae - 12; Bacteria - 1396; Metazoa - 17338; Fungi - 3422; Plants - 5037; Viruses - 0; Other Eukaryotes - 2996 (source: NCBI BLink). | chr5:2855638-2856540 REVERSE LENGTH=903
AGAGAAAGAGATAGAAGAAATGAG	24	sRNA_9647	PlantsmallRNAgenes	hc-siRNA	41.089	24	32	40	32	54.8173	80.5679	15.0647	13.9063	-2.21976	0.510903	-4.34478	1.39416e-05	0.000145579	AT3G19100.1	856.951	387	245	1223	1434	341.51	231.675	1280.42	1574.2	2.3155	0.304707	7.5991	2.98207e-14	3.84281e-13	3	1	24	37	60	3'GAGUAAAGAAGAUAGAGAAAGAGA	:::: ::::::: ::::: :::::	5'CUCACUUCUUCUCUCUCUGUCUCU	Cleavage	| Symbols: | Protein kinase superfamily protein | chr3:6605476-6609295 FORWARD LENGTH=2320
AGAGAAAGAGATAGAAGAAATGAG	24	sRNA_9647	PlantsmallRNAgenes	hc-siRNA	41.089	24	32	40	32	54.8173	80.5679	15.0647	13.9063	-2.21976	0.510903	-4.34478	1.39416e-05	0.000145579	AT3G19100.1	856.951	387	245	1223	1434	341.51	231.675	1280.42	1574.2	2.3155	0.304707	7.5991	2.98207e-14	3.84281e-13	3	1	24	141	164	3'GAGUAAAGAAGAUAGAGAAAGAGA	:::::::.:::.:::.: :	5'UCUUCUUCUUCUGUCUUUUUUUAU	Cleavage	| Symbols: | Protein kinase superfamily protein | chr3:6605476-6609295 FORWARD LENGTH=2320
AGAGAAAGAGATAGAAGAAATGAG	24	sRNA_9647	PlantsmallRNAgenes	hc-siRNA	41.089	24	32	40	32	54.8173	80.5679	15.0647	13.9063	-2.21976	0.510903	-4.34478	1.39416e-05	0.000145579	AT1G32060.1	43181.2	30577	33643	51368	54792	26982.8	31813.2	53779.9	60148.8	0.954348	0.152224	6.26936	3.62542e-10	3.15755e-09	3	1	24	1376	1399	3'GAGUAAAGAAGAUAGAGAAAGAGA	::. :::.: .:::.:::::::.:	5'CUUCUUUUUCUUAUUUCUUUCUUU	Cleavage	| Symbols: PRK | phosphoribulokinase | chr1:11532533-11534639 FORWARD LENGTH=1556
AGAGAAAGAGATAGAAGAAATGAG	24	sRNA_9647	PlantsmallRNAgenes	hc-siRNA	41.089	24	32	40	32	54.8173	80.5679	15.0647	13.9063	-2.21976	0.510903	-4.34478	1.39416e-05	0.000145579	AT5G62880.1	553.699	505	419	612	667	445.64	396.211	640.735	732.209	0.705253	0.231498	3.04648	0.00231539	0.00686152	3	1	24	20	43	3'GAGUAAAGAAGAUAGAGAAAGAGA	:::: ::: :.::::::: :::::	5'CUCACUUCAUUUAUCUCUCUCUCU	Cleavage	| Symbols: ARAC10, ATRAC10, ATROP11, RAC10 | RAC-like 10 | chr5:25237134-25239174 FORWARD LENGTH=985
TTTTACTGCTACTTGTGTTCC	21	miR5012	miRBase_PlantsmallRNAgenes	miRNA	37.8161	3	3	203	139	6.85216	7.55324	76.4534	60.4055	3.25125	0.756013	4.30053	1.70391e-05	0.000176071	AT1G01520.1	803.151	1561	1935	3	2	1377.51	1829.76	3.14086	2.19553	-9.22567	0.707353	-13.0425	7.00905e-39	3.46033e-37	3	1	21	575	595	3'CCUUGUGUUCAUCGUCAUUUU	: :.::: :::::.::::.:.	5'GCAGCACUAGUAGUAGUAGAG	Cleavage	| Symbols: | Homeodomain-like superfamily protein | chr1:190596-192139 FORWARD LENGTH=864
TTTTACTGCTACTTGTGTTCC	21	miR5012	miRBase_PlantsmallRNAgenes	miRNA	37.8161	3	3	203	139	6.85216	7.55324	76.4534	60.4055	3.25125	0.756013	4.30053	1.70391e-05	0.000176071	AT5G58870.1	3273.37	5464	6620	980	898	4821.74	6259.94	1026.01	985.793	-2.46152	0.199467	-12.3405	5.48099e-35	2.35391e-33	3	1	21	300	320	3'CCUUGUGUUCAUCGUCAUUUU	::..:: :::::.::::.::	5'AGAGUACUAGUAGUAGUAGAA	Cleavage	| Symbols: ftsh9 | FTSH protease 9 | chr5:23769811-23773780 REVERSE LENGTH=2751
TTTTACTGCTACTTGTGTTCC	21	miR5012	miRBase_PlantsmallRNAgenes	miRNA	37.8161	3	3	203	139	6.85216	7.55324	76.4534	60.4055	3.25125	0.756013	4.30053	1.70391e-05	0.000176071	AT3G49570.1	29.6831	40	78	4	5	35.2982	73.7576	4.18781	5.48883	-3.49536	1.02826	-3.39929	0.0006756	0.00227246	3	1	21	7	27	3'CCUUGUGUUCAUCGUCAUUUU	:::::::: ::::: ::::	5'UUAACACAAGAAGCAGCAAAA	Translation	| Symbols: LSU3 | response to low sulfur 3 | chr3:18372533-18373024 REVERSE LENGTH=492
AGATATTAGTGCGGTTCAATC	21	miR171b-5p	miRBase	miRNA	106.253	20	17	462	374	45.681	42.8017	173.997	162.53	1.92637	0.44935	4.28701	1.81094e-05	0.000185202	AT4G21990.1	1637.55	2738	3894	203	218	2416.16	3682.21	212.531	239.313	-3.75467	0.291382	-12.8857	5.41592e-38	2.5853e-36	3	1	21	236	256	3'CUAACUUGGCGUGAUUAUAGA	::::::.::.:: :::.:::	5'UAUUGAAUCGUACCAAUGUCU	Cleavage	| Symbols: APR3, PRH-26, PRH26, ATAPR3 | APS reductase 3 | chr4:11657008-11659105 REVERSE LENGTH=1785
AGATATTAGTGCGGTTCAATC	21	miR171b-5p	miRBase	miRNA	106.253	20	17	462	374	45.681	42.8017	173.997	162.53	1.92637	0.44935	4.28701	1.81094e-05	0.000185202	AT1G03960.1	98.5605	151	219	41	10	133.251	207.089	42.925	10.9777	-2.65614	0.846686	-3.1371	0.00170629	0.0052173	3	1	21	2304	2324	3'CUAACUUGGCGUGAUUAUAGA	:: :...:::::.::::::	5'UCUUUAGUUGCACUGAUAUCU	Cleavage	| Symbols: | Calcium-binding EF hand family protein | chr1:1013715-1017929 FORWARD LENGTH=2331
AGGGACAAAAATAGGGATGGGTTG	24	sRNA_4743	PlantsmallRNAgenes	hc-siRNA	21.1764	15	19	0	6	34.2608	47.8372	0	2.60743	-5.01643	1.19373	-4.20232	2.64194e-05	0.000252	AT4G08950.1	2701.21	41	99	5869	4127	36.1807	93.6154	6144.56	4530.48	6.36485	0.449987	14.1445	2.01905e-45	1.23211e-43	3	1	24	99	122	3'GUUGGGUAGGGAUAAAAACAGGGA	.:: :. :..:::::::::::.::	5'UAAACUCUUUCUAUUUUUGUCUCU	Cleavage	| Symbols: EXO | Phosphate-responsive 1 family protein | chr4:5740297-5741524 FORWARD LENGTH=1228
AGGGACAAAAATAGGGATGGGTTG	24	sRNA_4743	PlantsmallRNAgenes	hc-siRNA	21.1764	15	19	0	6	34.2608	47.8372	0	2.60743	-5.01643	1.19373	-4.20232	2.64194e-05	0.000252	ATCG00270.1	1289.13	836	824	1610	1780	737.733	779.183	1685.59	1954.02	1.26265	0.180861	6.98135	2.9235e-12	3.14998e-11	3	1	24	445	468	3'GUUGGGUAGGGAUAAAAACAGGGA	:::::. ::.:::::::..::	5'GGUCCCAUUGCUGUUUUUGUUUCU	Cleavage	| Symbols: PSBD | photosystem II reaction center protein D | chrC:32711-33772 FORWARD LENGTH=1062
TTAGAGTTTTCTGGATACTTA	21	miR781b/a	miRBase_PlantsmallRNAgenes	miRNA	33.1193	1	1	159	156	2.28405	2.51775	59.8822	67.7932	4.73549	1.12875	4.19533	2.72474e-05	0.00025559	AT2G37760.1	169.943	333	354	30	18	293.858	334.746	31.4086	19.7598	-3.61606	0.463121	-7.80802	5.80914e-15	7.98647e-14	3	1	21	109	129	3'AUUCAUAGGUCUUUUGAGAUU	:: :::::::::::::.: :	5'GAAUUAUCCAGAAAACUUUUA	Cleavage	| Symbols: | NAD(P)-linked oxidoreductase superfamily protein | chr2:15831862-15833920 FORWARD LENGTH=1247
GAGGGTGAGGAATACGTAAGGAGC	24	sRNA_12908	PlantsmallRNAgenes	hc-siRNA	15.2689	10	13	10	4	22.8405	32.7307	3.76618	1.73829	-3.31498	0.790259	-4.1948	2.73111e-05	0.00025559	AT4G09800.1	3266.21	2571	2146	3975	4195	2268.79	2029.28	4161.64	4605.13	1.02821	0.151009	6.80893	9.83306e-12	1.00158e-10	3	1	24	16	39	3'CGAGGAAUGCAUAAGGAGUGGGAG	: .::: .::.:::.::::.:::	5'ACCUCUUUUGUGUUCUUCACUCUC	Cleavage	| Symbols: RPS18C | S18 ribosomal protein | chr4:6173715-6175200 FORWARD LENGTH=799
TTAGAGTTTTCTGGATACTTA	21	miR781b/a	miRBase_PlantsmallRNAgenes	miRNA	33.1193	1	1	159	156	2.28405	2.51775	59.8822	67.7932	4.73549	1.12875	4.19533	2.72474e-05	0.00025559	AT2G37760.2	163.301	170	494	25	9	150.017	467.132	26.1738	9.87989	-4.09467	0.842269	-4.86147	1.16515e-06	6.34443e-06	3	1	21	41	61	3'AUUCAUAGGUCUUUUGAGAUU	:: :::::::::::::.: :	5'CAAUUAUCCAGAAAACUUUUA	Cleavage	| Symbols: | NAD(P)-linked oxidoreductase superfamily protein | chr2:15831854-15833920 FORWARD LENGTH=1179
TTAGAGTTTTCTGGATACTTA	21	miR781b/a	miRBase_PlantsmallRNAgenes	miRNA	33.1193	1	1	159	156	2.28405	2.51775	59.8822	67.7932	4.73549	1.12875	4.19533	2.72474e-05	0.00025559	AT1G10490.1	190.478	306	255	99	134	270.031	241.131	103.648	147.101	-1.02834	0.39347	-2.61351	0.00896181	0.0225672	3	1	21	3183	3203	3'AUUCAUAGGUCUUUUGAGAUU	:::. ::::::::.:.:.:	5'ACAGUGACCAGAAAAUUUUGA	Cleavage	| Symbols: | Domain of unknown function (DUF1726) ;Putative ATPase (DUF699) | chr1:3453228-3460620 FORWARD LENGTH=3843
TTTGGATTGAAGGGAGCTCTT	21	miR159b-3p	miRBase_sRNAanno_PlantsmallRNAgenes_Cai_et_al_2018_protoplasts_Cai_et_al_2018_top100_Cai_et_al_2018_vesicles	miRNA	6600.34	1502	918	30889	20770	3430.65	2311.29	11633.4	9026.05	1.84707	0.443599	4.16384	3.12943e-05	0.000290131	AT3G61740.2	476.874	721	686	300	281	636.25	648.689	314.086	308.472	-1.04534	0.213792	-4.88952	1.01082e-06	5.55148e-06	3	1	21	3371	3391	3'UUCUCGAGGGAAGUUAGGUUU	:::::::.::: :.::.:::	5'UAGAGCUCUCUUAAGUCUAAA	Cleavage	| Symbols: SDG14, ATX3 | SET domain protein 14 | chr3:22850837-22856972 REVERSE LENGTH=3669
TTTGGATTGAAGGGAGCTCTT	21	miR159b-3p	miRBase_sRNAanno_PlantsmallRNAgenes_Cai_et_al_2018_protoplasts_Cai_et_al_2018_top100_Cai_et_al_2018_vesicles	miRNA	6600.34	1502	918	30889	20770	3430.65	2311.29	11633.4	9026.05	1.84707	0.443599	4.16384	3.12943e-05	0.000290131	AT3G08850.1	2390.85	3096	2992	2039	1701	2732.08	2829.27	2134.74	1867.3	-0.474566	0.152515	-3.1116	0.00186076	0.00564117	3	1	21	3730	3750	3'UUCUCGAGGGAAGUUAGGUUU	:.:.:..::::::::::..	5'CUGGGUUUUCUUCAAUCCAGG	Cleavage	| Symbols: RAPTOR1B, ATRAPTOR1B, RAPTOR1 | HEAT repeat ;WD domain, G-beta repeat protein protein | chr3:2686583-2695300 REVERSE LENGTH=4819
TTCGTTGTCTGTTCGACCTTG	21	miR858b	miRBase_sRNAanno	miRNA	48.8269	7	4	259	165	15.9884	10.071	97.544	71.7043	2.68995	0.648474	4.14813	3.35205e-05	0.000305067	AT4G34990.1	163.044	335	298	41	29	295.623	281.792	42.925	31.8352	-2.94779	0.413984	-7.12054	1.07507e-12	1.21122e-11	3	1	21	367	387	3'GUUCCAGCUUGUCUGUUGCUU	: ::: :::::::.:::::.	5'CCAGGAAGAACAGAUAACGAG	Cleavage	| Symbols: AtMYB32, MYB32 | myb domain protein 32 | chr4:16661329-16662367 REVERSE LENGTH=944
TTCGTTGTCTGTTCGACCTTG	21	miR858b	miRBase_sRNAanno	miRNA	48.8269	7	4	259	165	15.9884	10.071	97.544	71.7043	2.68995	0.648474	4.14813	3.35205e-05	0.000305067	AT3G46130.2	283.086	392	533	124	139	345.922	504.01	129.822	152.589	-1.58954	0.375237	-4.23609	2.27443e-05	0.000101844	3	1	21	413	433	3'GUUCCAGCUUGUCUGUUGCUU	: .:: :::::.::.:::::.	5'CCGGGACGAACGGAUAACGAG	Cleavage	| Symbols: ATMYB48-1 | myb domain protein 48 | chr3:16945364-16946461 FORWARD LENGTH=995
TTCGTTGTCTGTTCGACCTTG	21	miR858b	miRBase_sRNAanno	miRNA	48.8269	7	4	259	165	15.9884	10.071	97.544	71.7043	2.68995	0.648474	4.14813	3.35205e-05	0.000305067	AT1G17760.1	448.05	638	683	294	251	563.007	645.852	307.804	275.539	-1.05082	0.248919	-4.22154	2.42635e-05	0.000108206	3	1	21	1720	1740	3'GUUCCAGCUUGUCUGUUGCUU	:::::.::.:::: ::.:::	5'AAAGGUUGAGCAGAGAAUGAA	Cleavage	| Symbols: CSTF77, ATCSTF77 | Tetratricopeptide repeat (TPR)-like superfamily protein | chr1:6110107-6116617 REVERSE LENGTH=2652
TTCGTTGTCTGTTCGACCTTG	21	miR858b	miRBase_sRNAanno	miRNA	48.8269	7	4	259	165	15.9884	10.071	97.544	71.7043	2.68995	0.648474	4.14813	3.35205e-05	0.000305067	AT4G27010.1	104.442	166	224	18	37	146.488	211.817	18.8451	40.6173	-2.59296	0.649292	-3.99352	6.50998e-05	0.000270386	3	1	21	5738	5758	3'GUUCCAGCUUGUCUGUUGCUU	..::: :::::::::: .:::	5'UGAGGCCGAACAGACACUGAA	Cleavage	| Symbols: | CONTAINS InterPro DOMAIN/s: Ribosome 60S biogenesis N-terminal (InterPro:IPR021714); BEST Arabidopsis thaliana protein match is: unknown protein (TAIR:AT1G72270.1); Has 30201 Blast hits to 17322 proteins in 780 species: Archae - 12; Bacteria - 1396; Metazoa - 17338; Fungi - 3422; Plants - 5037; Viruses - 0; Other Eukaryotes - 2996 (source: NCBI BLink). | chr4:13557974-13568296 FORWAR…
TTCGTTGTCTGTTCGACCTTG	21	miR858b	miRBase_sRNAanno	miRNA	48.8269	7	4	259	165	15.9884	10.071	97.544	71.7043	2.68995	0.648474	4.14813	3.35205e-05	0.000305067	AT5G60890.1	68.7386	99	147	16	29	87.3631	139.005	16.7512	31.8352	-2.22144	0.709238	-3.13214	0.00173535	0.00529435	3	1	21	627	647	3'GUUCCAGCUUGUCUGUUGCUU	.:: ::::: :::::::::	5'GCGGGACGAACUGACAACGAA	Translation	| Symbols: ATMYB34, ATR1, MYB34 | myb domain protein 34 | chr5:24494691-24496351 FORWARD LENGTH=1357
TTCGTTGTCTGTTCGACCTTG	21	miR858b	miRBase_sRNAanno	miRNA	48.8269	7	4	259	165	15.9884	10.071	97.544	71.7043	2.68995	0.648474	4.14813	3.35205e-05	0.000305067	AT5G10280.1	13.3484	27	29	1	1	23.8263	27.4227	1.04695	1.09777	-4.57896	1.54067	-2.97206	0.00295809	0.0085174	3	1	21	496	516	3'GUUCCAGCUUGUCUGUUGCUU	: ::: :::::::.:::::.	5'CCAGGGAGAACAGAUAACGAG	Cleavage	| Symbols: MYB92, ATMYB92, ATMYB64 | myb domain protein 92 | chr5:3232569-3234210 FORWARD LENGTH=1466
TTCGTTGTCTGTTCGACCTTG	21	miR858b	miRBase_sRNAanno	miRNA	48.8269	7	4	259	165	15.9884	10.071	97.544	71.7043	2.68995	0.648474	4.14813	3.35205e-05	0.000305067	AT1G22640.1	275.993	450	350	142	207	397.105	330.964	148.667	227.237	-0.954418	0.388311	-2.45787	0.0139765	0.033261	3	1	21	383	403	3'GUUCCAGCUUGUCUGUUGCUU	: ::: :::::::.:::::.	5'CCAGGAAGAACAGAUAACGAG	Cleavage	| Symbols: ATMYB3, MYB3 | myb domain protein 3 | chr1:8006195-8007428 FORWARD LENGTH=1077
TTCGTTGTCTGTTCGACCTTG	21	miR858b	miRBase_sRNAanno	miRNA	48.8269	7	4	259	165	15.9884	10.071	97.544	71.7043	2.68995	0.648474	4.14813	3.35205e-05	0.000305067	AT4G27010.2	86.853	149	134	59	25	131.486	126.712	61.7702	27.4441	-1.53169	0.656359	-2.33362	0.0196155	0.0446474	3	1	21	5738	5758	3'GUUCCAGCUUGUCUGUUGCUU	..::: :::::::::: .:::	5'UGAGGCCGAACAGACACUGAA	Cleavage	| Symbols: | INVOLVED IN: biological_process unknown; LOCATED IN: cellular_component unknown; EXPRESSED IN: 20 plant structures; EXPRESSED DURING: 10 growth stages; CONTAINS InterPro DOMAIN/s: Ribosome 60S biogenesis N-terminal (InterPro:IPR021714); BEST Arabidopsis thaliana protein match is: unknown protein (TAIR:AT1G72270.1); Has 312 Blast hits to 226 proteins in 103 species: Archae - 0; Bacter…
ATAGGAAAAATCAATTGGGGGCCT	24	sRNA_13292	PlantsmallRNAgenes	hc-siRNA	36.6131	39	17	11	24	89.078	42.8017	4.1428	10.4297	-3.18957	0.771639	-4.1335	3.57277e-05	0.000316446	AT1G07110.1	7399.08	4137	4338	10409	9971	3650.72	4102.06	10897.7	10945.8	1.49451	0.126339	11.8294	2.75215e-32	1.07881e-30	3	1	24	69	92	3'UCCGGGGGUUAACUAAAAAGGAUA	.::. :::::::::.::.:	5'UCUUAUCCGUUUGAUUUUUUCUGU	Cleavage	| Symbols: F2KP, ATF2KP, FKFBP | fructose-2,6-bisphosphatase | chr1:2178104-2184148 REVERSE LENGTH=2662
ATAGGAAAAATCAATTGGGGGCCT	24	sRNA_13292	PlantsmallRNAgenes	hc-siRNA	36.6131	39	17	11	24	89.078	42.8017	4.1428	10.4297	-3.18957	0.771639	-4.1335	3.57277e-05	0.000316446	AT4G38160.2	24.9514	0	0	45	48	0	0	47.1129	52.6927	8.21419	1.84424	4.45398	8.42924e-06	4.04258e-05	3	1	24	1572	1595	3'UCCGGGGGUUAACUAAAAAGGAUA	:. ::. :::::::::.::::	5'CUGUGCCUUUUUGAUUUUUUCUAU	Cleavage	| Symbols: pde191 | Mitochondrial transcription termination factor family protein | chr4:17902273-17904300 FORWARD LENGTH=1677
AATGGCTGCCACTGGATTTTGATG	24	sRNA_4737	PlantsmallRNAgenes	hc-siRNA	112.473	59	90	122	98	134.759	226.597	45.9474	42.588	-2.02684	0.499611	-4.05684	4.9741e-05	0.000432834	AT3G11270.1	261.971	220	212	322	288	194.14	200.469	337.119	316.156	0.727462	0.278075	2.61606	0.00889502	0.0224298	3	1	24	466	489	3'GUAGUUUUAGGUCACCGUCGGUAA	:: :::::::::: ..:.::::	5'GUUCCAAAUCCAGUGUUGGUCAUU	Cleavage	| Symbols: MEE34 | Mov34/MPN/PAD-1 family protein | chr3:3528890-3531724 FORWARD LENGTH=1439
TATTCTGGTGTCCTAGGCGTAGAGG	25	sRNA_11003	PlantsmallRNAgenes	hc-siRNA	3968.7	2232	3210	2534	4005	5098.01	8081.97	954.35	1740.46	-2.29011	0.567687	-4.03411	5.48107e-05	0.000468726	AT5G23380.1	269.79	154	113	369	410	135.898	106.854	386.325	450.084	1.78378	0.330732	5.39342	6.91295e-08	4.50773e-07	3	1	25	767	791	3'GGAGAUGCGGAUCCUGUGGUCUUAU	:.::::.:::::.:::: ::	5'GGAUGAUGCCUGGGACAUCAGAUUA	Cleavage	| Symbols: | Protein of unknown function (DUF789) | chr5:7866742-7870302 FORWARD LENGTH=1110
AGATGATGGGCTTAGATGATGGGT	24	sRNA_8521	PlantsmallRNAgenes	hc-siRNA	71.7284	36	61	63	63	82.2259	153.583	23.7269	27.378	-2.20393	0.546974	-4.02932	5.5938e-05	0.000474278	AT3G48720.1	1193.01	672	617	1591	1758	593.01	583.442	1665.7	1929.87	1.61164	0.182143	8.84822	8.89259e-19	1.62006e-17	3	1	24	209	232	3'UGGGUAGUAGAUUCGGGUAGUAGA	: : ::::::.::..::::.::	5'UCGCCUCAUCUGAGUUCAUCGUCA	Cleavage	| Symbols: | HXXXD-type acyl-transferase family protein | chr3:18046323-18049463 FORWARD LENGTH=1665
AGATGATGGGCTTAGATGATGGGT	24	sRNA_8521	PlantsmallRNAgenes	hc-siRNA	71.7284	36	61	63	63	82.2259	153.583	23.7269	27.378	-2.20393	0.546974	-4.02932	5.5938e-05	0.000474278	AT5G24800.1	897.083	705	544	1114	1171	622.131	514.412	1166.31	1285.48	1.10878	0.215375	5.14815	2.63073e-07	1.5766e-06	3	1	24	702	725	3'UGGGUAGUAGAUUCGGGUAGUAGA	:::::::::.::: ::::	5'CAAACUCAUCUAAGUCCACCAUCA	Cleavage	| Symbols: ATBZIP9, BZO2H2, BZIP9 | basic leucine zipper 9 | chr5:8515200-8516669 FORWARD LENGTH=1021
GCAGCACCATTAAGATTCACA	21	miR172e-5p/b-5p	sRNAanno	miRNA	922.71	194	89	3556	3876	443.106	224.08	1339.25	1684.4	2.17896	0.541793	4.02176	5.77646e-05	0.000485614	AT3G57330.1	803.232	1292	1027	658	376	1140.13	971.142	688.895	412.76	-0.938214	0.345486	-2.71564	0.00661487	0.0173062	3	1	21	1026	1046	3'ACACUUAGAAUUACCACGACG	::::: :: :::::::.:::	5'GGUGAAACUAAAUGGUGUUGC	Cleavage	| Symbols: ACA11 | autoinhibited Ca2+-ATPase 11 | chr3:21211456-21216375 REVERSE LENGTH=3277
GCAGCACCATTAAGATTCACA	21	miR172e-5p/b-5p	sRNAanno	miRNA	922.71	194	89	3556	3876	443.106	224.08	1339.25	1684.4	2.17896	0.541793	4.02176	5.77646e-05	0.000485614	AT2G03820.1	1257.23	1588	1551	1091	928	1401.34	1466.64	1142.23	1018.73	-0.408174	0.168227	-2.42633	0.0152524	0.035852	3	1	21	461	481	3'ACACUUAGAAUUACCACGACG	:: :. ::::::::::::::.	5'UGAGGUUCUUAAUGGUGCUGU	Cleavage	| Symbols: | nonsense-mediated mRNA decay NMD3 family protein | chr2:1164957-1167029 REVERSE LENGTH=1841
CCAATGTCTTTTCTAGTTCGT	21	S16971	Cai_et_al_2018_top100	secondary siRNA	130.633	15	2	780	436	34.2608	5.0355	293.762	189.473	3.60638	0.90058	4.0045	6.21475e-05	0.000513753	AT1G33410.1	528.195	741	835	374	253	653.899	789.585	391.56	277.735	-1.10832	0.312394	-3.54783	0.000388412	0.00137767	3	1	21	3858	3878	3'UGCUUGAUCUUUUCUGUAACC	::.::.:::::::.::: :	5'GGGAGCUGGAAAAGAUAUUUG	Cleavage	| Symbols: SAR1, NUP160, ATNUP160 | SUPPRESSOR OF AUXIN RESISTANCE1 | chr1:12109590-12118850 REVERSE LENGTH=4716
CCAATGTCTTTTCTAGTTCGT	21	S16971	Cai_et_al_2018_top100	secondary siRNA	130.633	15	2	780	436	34.2608	5.0355	293.762	189.473	3.60638	0.90058	4.0045	6.21475e-05	0.000513753	AT5G41790.1	4675.29	5672	6769	3363	3438	5005.29	6400.84	3520.9	3774.12	-0.644787	0.187889	-3.43174	0.000599713	0.00203974	3	1	21	3233	3253	3'UGCUUGAUCUUUUCUGUAACC	::::: ::.:::::: :::	5'CAGAACUUGAGAAGACAAUGG	Cleavage	| Symbols: CIP1 | COP1-interactive protein 1 | chr5:16727530-16732847 FORWARD LENGTH=5137
CCAATGTCTTTTCTAGTTCGT	21	S16971	Cai_et_al_2018_top100	secondary siRNA	130.633	15	2	780	436	34.2608	5.0355	293.762	189.473	3.60638	0.90058	4.0045	6.21475e-05	0.000513753	AT3G61480.1	383.402	503	541	288	252	443.875	511.575	301.522	276.637	-0.724331	0.25837	-2.80346	0.00505573	0.0136817	3	1	21	2637	2657	3'UGCUUGAUCUUUUCUGUAACC	: :: ::.:::.::::::::	5'AAGAUCUGGAAGAGACAUUGA	Cleavage	| Symbols: | Quinoprotein amine dehydrogenase, beta chain-like; RIC1-like guanyl-nucleotide exchange factor | chr3:22749984-22756584 FORWARD LENGTH=3351
TTGAATTGAAGTGCTTGAATT	21	miR846-3p	miRBase_sRNAanno_PlantsmallRNAgenes	miRNA	16.2817	0	0	91	71	0	0	34.2722	30.8546	6.20637	1.56226	3.97268	7.10683e-05	0.000563998	AT3G26000.1	1174.29	1729	1746	649	766	1525.77	1651.04	679.472	840.888	-1.06335	0.208349	-5.10368	3.33116e-07	1.96711e-06	3	1	21	230	250	3'UUAAGUUCGUGAAGUUAAGUU	.:::::: . :::::::::::	5'GAUUCAAUUUCUUCAAUUCAA	Cleavage	| Symbols: | Ribonuclease inhibitor | chr3:9506778-9509258 REVERSE LENGTH=2342
TTGAATTGAAGTGCTTGAATT	21	miR846-3p	miRBase_sRNAanno_PlantsmallRNAgenes	miRNA	16.2817	0	0	91	71	0	0	34.2722	30.8546	6.20637	1.56226	3.97268	7.10683e-05	0.000563998	AT5G04410.1	2003.59	2800	2742	1494	1263	2470.87	2592.86	1564.15	1386.48	-0.779015	0.154259	-5.05003	4.41739e-07	2.56216e-06	3	1	21	1520	1540	3'UUAAGUUCGUGAAGUUAAGUU	: :::::: ::::..:::::.	5'AUUUCAAGGACUUUGAUUCAG	Cleavage	| Symbols: NAC2, anac078 | NAC domain containing protein 2 | chr5:1243758-1246684 FORWARD LENGTH=2194
AAGGACAAGAATGAAACAGAGACC	24	sRNA_14367/15044	PlantsmallRNAgenes	other	50.3203	33	32	65	48	75.3737	80.5679	24.4802	20.8594	-1.77983	0.447802	-3.97458	7.05025e-05	0.000563998	AT3G63000.1	1066.91	1005	891	1206	1162	886.868	842.539	1262.62	1275.6	0.553421	0.158192	3.49841	0.000468041	0.00163222	3	1	24	174	197	3'CCAGAGACAAAGUAAGAACAGGAA	:::::::..:::::::.: :	5'CGAAUCUGUUUUGUUCUUGUUCCU	Cleavage	| Symbols: NPL41 | NPL4-like protein 1 | chr3:23283609-23285540 FORWARD LENGTH=1652
AAGGACAAGAATGAAACAGAGACC	24	sRNA_14367/15044	PlantsmallRNAgenes	other	50.3203	33	32	65	48	75.3737	80.5679	24.4802	20.8594	-1.77983	0.447802	-3.97458	7.05025e-05	0.000563998	AT4G16515.1	31.8426	9	17	40	56	7.9421	16.0754	41.8781	61.4749	2.10818	0.893999	2.35814	0.0183667	0.0421834	3	1	24	151	174	3'CCAGAGACAAAGUAAGAACAGGAA	.:::::::::::::: : :::	5'GUGUUCUGUUUCAUUCUUCUGCUU	Cleavage	| Symbols: RGF6 | Encodes a root meristem growth factor (RGF). Belongs to a family of functionally redundant homologous peptides that are secreted, tyrosine-sulfated, and expressed mainly in the stem cell area and the innermost layer of central columella cells. RGFs are required for maintenance of the root stem cell niche and transit amplifying cell proliferation. Members of this family include: …
AAGGACAAGAATGAAACAGAGACC	24	sRNA_14367/15044	PlantsmallRNAgenes	other	50.3203	33	32	65	48	75.3737	80.5679	24.4802	20.8594	-1.77983	0.447802	-3.97458	7.05025e-05	0.000563998	AT5G05820.1	280.453	254	228	317	319	224.144	215.599	331.884	350.187	0.633064	0.268953	2.35381	0.0185823	0.0425888	3	1	24	1500	1523	3'CCAGAGACAAAGUAAGAACAGGAA	:.: : :::::::.::::.:::	5'UUUUUGUUUUUCAUUUUUGUUCUU	Cleavage	| Symbols: | Nucleotide-sugar transporter family protein | chr5:1751688-1754178 REVERSE LENGTH=1669
TCGGACCAGGCTTCATTCCCC	21	miR166e-3p/f/b-3p/a-3p/g/c/d	miRBase_sRNAanno_PlantsmallRNAgenes_Cai_et_al_2018_protoplasts_Cai_et_al_2018_top100_Cai_et_al_2018_vesicles	miRNA	24067	5661	3223	119093	69887	12930	8114.7	44852.6	30370.9	1.83769	0.470748	3.90378	9.47032e-05	0.000733949	AT1G07810.1	1244.75	1506	1668	1034	902	1328.98	1577.28	1082.55	990.184	-0.487392	0.194361	-2.50766	0.0121534	0.0294589	3	1	21	1574	1594	3'CCCCUUACUUCGGACCAGGCU	:::::::::.: ::::::	5'AUUGAAUGAAGCUUCGUCCGA	Cleavage	| Symbols: ECA1, ATECA1, ACA3 | ER-type Ca2+-ATPase 1 | chr1:2416265-2420757 FORWARD LENGTH=3499
TTCCACAGCTTTCTTGAACTG	21	miR396a-5p	miRBase_sRNAanno_PlantsmallRNAgenes_Cai_et_al_2018_protoplasts_Cai_et_al_2018_top100_Cai_et_al_2018_vesicles	miRNA	1881.85	235	65	13132	4329	536.752	163.654	4945.75	1881.26	3.28429	0.858839	3.82411	0.000131248	0.000993876	AT5G24660.1	333.506	675	642	52	70	595.657	607.082	54.4415	76.8436	-3.19711	0.332181	-9.62461	6.29424e-22	1.40441e-20	3	1	21	148	168	3'GUCAAGUUCUUUCGACACCUU	:: : .:::::::::::::.	5'GAGAUGGAGAAAGCUGUGGAG	Cleavage	| Symbols: LSU2 | response to low sulfur 2 | chr5:8443279-8443834 REVERSE LENGTH=556
TTCCACAGCTTTCTTGAACTG	21	miR396a-5p	miRBase_sRNAanno_PlantsmallRNAgenes_Cai_et_al_2018_protoplasts_Cai_et_al_2018_top100_Cai_et_al_2018_vesicles	miRNA	1881.85	235	65	13132	4329	536.752	163.654	4945.75	1881.26	3.28429	0.858839	3.82411	0.000131248	0.000993876	AT1G53910.2	229.864	398	398	134	47	351.217	376.353	140.292	51.595	-1.92181	0.600567	-3.2	0.00137429	0.00429857	3	1	21	587	607	3'GUCAAGUUCUUUCGACACCUU	:::::::: ::::: ::::	5'ACGUUCAAGACAGCUGAGGAA	Translation	| Symbols: RAP2.12 | related to AP2 12 | chr1:20135112-20136941 FORWARD LENGTH=1453
TTCCACAGCTTTCTTGAACTG	21	miR396a-5p	miRBase_sRNAanno_PlantsmallRNAgenes_Cai_et_al_2018_protoplasts_Cai_et_al_2018_top100_Cai_et_al_2018_vesicles	miRNA	1881.85	235	65	13132	4329	536.752	163.654	4945.75	1881.26	3.28429	0.858839	3.82411	0.000131248	0.000993876	AT1G71350.1	373.194	509	472	279	278	449.17	446.328	292.1	305.179	-0.584396	0.236123	-2.47496	0.0133251	0.0318906	3	1	21	23	43	3'GUCAAGUUCUUUCGACACCUU	:::.:::::.:: :::::.	5'AUGUUUAAGAAGGCGGUGGAG	Cleavage	| Symbols: | eukaryotic translation initiation factor SUI1 family protein | chr1:26888408-26891231 REVERSE LENGTH=1933
AAAGCCGACGGGTACATAGAAACC	24	sRNA_5137	PlantsmallRNAgenes	hc-siRNA	154.13	65	148	123	113	148.463	372.627	46.324	49.1066	-2.44773	0.642527	-3.80954	0.000139224	0.00104629	AT1G17650.1	379.291	154	93	537	666	135.898	87.9418	562.213	731.112	2.52924	0.381174	6.6354	3.23628e-11	3.13891e-10	3	1	24	915	938	3'CCAAAGAUACAUGGGCAGCCGAAA	:: .:::::::: :::::::	5'CAAGUCAGUGUACCCGACGGCUUU	Cleavage	| Symbols: GLYR2, GR2 | glyoxylate reductase 2 | chr1:6069477-6072012 REVERSE LENGTH=1242
AAAAGACTAAGGCTGTAAATGGTA	24	sRNA_11644	PlantsmallRNAgenes	other	111.84	63	77	141	130	143.895	193.867	53.1031	56.4943	-1.62245	0.426876	-3.80075	0.000144261	0.00106796	AT1G05300.1	287.095	135	93	465	414	119.131	87.9418	486.833	454.475	2.1834	0.331782	6.58083	4.67829e-11	4.46483e-10	3	1	24	1309	1332	3'AUGGUAAAUGUCGGAAUCAGAAAA	::. .::::.::.::: ::.::::	5'UAUAGUUUAUAGUCUUUGUUUUUU	Cleavage	| Symbols: ZIP5 | zinc transporter 5 precursor | chr1:1545106-1547849 REVERSE LENGTH=1375
AAAAGACTAAGGCTGTAAATGGTA	24	sRNA_11644	PlantsmallRNAgenes	other	111.84	63	77	141	130	143.895	193.867	53.1031	56.4943	-1.62245	0.426876	-3.80075	0.000144261	0.00106796	AT1G13440.2	5340.45	4166	4133	6151	6684	3676.31	3908.21	6439.8	7337.46	0.861163	0.141022	6.10658	1.01787e-09	8.44881e-09	3	1	24	1200	1223	3'AUGGUAAAUGUCGGAAUCAGAAAA	.:::..:::.:: :::::::	5'GAGAGUUUGUAGCUUUUGUCUUUU	Cleavage	| Symbols: GAPC-2, GAPC2 | glyceraldehyde-3-phosphate dehydrogenase C2 | chr1:4608196-4610647 REVERSE LENGTH=1355
ATACGCGAGTACGGTGGAAGTATG	24	sRNA_13074/13095	PlantsmallRNAgenes	other	17.6649	10	15	14	11	22.8405	37.7662	5.27265	4.78029	-2.5839	0.683524	-3.78026	0.000156666	0.0011512	AT5G04770.1	28.5766	2	0	32	72	1.76491	0	33.5025	79.0391	5.9643	1.55992	3.82347	0.000131589	0.000514415	3	1	24	1683	1706	3'GUAUGAAGGUGGCAUGAGCGCAUA	::. :.:::.::::.::::	5'UCCGGUUUGAUCGUGCUCGUGUAU	Cleavage	| Symbols: ATCAT6, CAT6 | cationic amino acid transporter 6 | chr5:1379068-1382419 FORWARD LENGTH=1917
ATCATGCGATCTCTTTGGATT	21	miR393b-3p	miRBase_sRNAanno_PlantsmallRNAgenes_Cai_et_al_2018_top100_Cai_et_al_2018_vesicles	miRNA	287.874	47	10	1434	1102	107.35	25.1775	540.07	478.898	2.93775	0.784535	3.74458	0.000180699	0.00131804	AT3G13225.1	305.694	470	497	174	142	414.754	469.968	182.17	155.883	-1.38742	0.291813	-4.75449	1.98952e-06	1.04974e-05	3	1	21	1519	1539	3'UUAGGUUUCUCUAGCGUACUA	::..:::::.:::::::.	5'UCUCUGAAGAGGUCGCAUGGG	Cleavage	| Symbols: | WW domain-containing protein | chr3:4258770-4262896 REVERSE LENGTH=3332
ATCATGCGATCTCTTTGGATT	21	miR393b-3p	miRBase_sRNAanno_PlantsmallRNAgenes_Cai_et_al_2018_top100_Cai_et_al_2018_vesicles	miRNA	287.874	47	10	1434	1102	107.35	25.1775	540.07	478.898	2.93775	0.784535	3.74458	0.000180699	0.00131804	AT5G51640.1	315.586	418	439	243	204	368.866	415.123	254.409	223.944	-0.712312	0.278433	-2.55829	0.0105189	0.0259843	3	1	21	398	418	3'UUAGGUUUCUCUAGCGUACUA	::: :::.:::: ::::::	5'CUUCCCAAGGGAUCUCAUGAU	Cleavage	| Symbols: YLS7, TBL17 | Plant protein of unknown function (DUF828) | chr5:20975180-20977625 REVERSE LENGTH=1830
TTGAGCCGTGCCAATATCACG	21	miR171b-3p/c-3p	miRBase_PlantsmallRNAgenes	miRNA	23210.5	6071	3948	106087	66919	13866.5	9940.07	39954.3	29081.1	1.53595	0.410501	3.74165	0.000182815	0.00132374	AT5G65720.1	1703.18	2342	2850	1008	907	2066.71	2694.99	1055.33	995.673	-1.21499	0.215937	-5.62658	1.83816e-08	1.28681e-07	3	1	21	703	723	3'GCACUAUAACCGUGCCGAGUU	::: :::::...::.::::	5'AAUGAGAUUGGUGUGGUUCAA	Cleavage	| Symbols: ATNIFS1, NIFS1, NFS1, ATNFS1 | nitrogen fixation S (NIFS)-like 1 | chr5:26296253-26298072 FORWARD LENGTH=1820
GGGGGTGTAGCTCATATGGTAGAG	24	sRNA_19216/5162/2415/2623/10923/14834	PlantsmallRNAgenes	tsRNA	222.91	206	106	143	231	470.515	266.881	53.8564	100.386	-2.25889	0.60529	-3.7319	0.000190039	0.00136608	AT2G47930.1	937.657	97	49	1352	2007	85.5982	46.3349	1415.48	2203.21	4.77529	0.4202	11.3643	6.29485e-30	2.17502e-28	3	1	24	127	150	3'GAGAUGGUAUACUCGAUGUGGGGG	:: ::::::: ::::.::::..:	5'GUCCACCAUAUCAGCUGCACCUUC	Cleavage	| Symbols: AGP26, ATAGP26 | arabinogalactan protein 26 | chr2:19616975-19617681 REVERSE LENGTH=707
GCAGCACCATTAAGATTCAC	20	miR172b-5p/e-5p	miRBase_PlantsmallRNAgenes	miRNA	575.169	107	30	2400	2478	244.394	75.5324	903.883	1076.87	2.62798	0.706945	3.71738	0.000201302	0.00143663	AT3G57330.1	803.232	1292	1027	658	376	1140.13	971.142	688.895	412.76	-0.938214	0.345486	-2.71564	0.00661487	0.0173062	3	1	20	1027	1046	3'CACUUAGAAUUACCACGACG	::::: :: :::::::.:::	5'GUGAAACUAAAUGGUGUUGC	Cleavage	| Symbols: ACA11 | autoinhibited Ca2+-ATPase 11 | chr3:21211456-21216375 REVERSE LENGTH=3277
GCAGCACCATTAAGATTCAC	20	miR172b-5p/e-5p	miRBase_PlantsmallRNAgenes	miRNA	575.169	107	30	2400	2478	244.394	75.5324	903.883	1076.87	2.62798	0.706945	3.71738	0.000201302	0.00143663	AT2G03820.1	1257.23	1588	1551	1091	928	1401.34	1466.64	1142.23	1018.73	-0.408174	0.168227	-2.42633	0.0152524	0.035852	3	1	20	462	481	3'CACUUAGAAUUACCACGACG	: :. ::::::::::::::.	5'GAGGUUCUUAAUGGUGCUGU	Cleavage	| Symbols: | nonsense-mediated mRNA decay NMD3 family protein | chr2:1164957-1167029 REVERSE LENGTH=1841
AGAGAAAGTGGAGATGTGGAGATC	24	MIR8167c/d/f	PlantsmallRNAgenes	miRNA	20.2786	20	10	18	8	45.681	25.1775	6.77912	3.47657	-2.78426	0.749828	-3.71319	0.000204659	0.00145016	AT4G25500.3	316.104	25	17	517	624	22.0614	16.0754	541.274	685.006	5.00315	0.403774	12.391	2.92441e-35	1.27189e-33	3	1	24	1573	1596	3'CUAGAGGUGUAGAGGUGAAAGAGA	.:. :.::::.:::..:::.:.:	5'AGUUACUACAUUUCCGUUUUUUUU	Cleavage	| Symbols: ATRSP35, ATRSP40, AT-SRP40, RSP35, RS40, At-RS40 | arginine/serine-rich splicing factor 35 | chr4:13024571-13027440 FORWARD LENGTH=1619
AGAGAAAGTGGAGATGTGGAGATC	24	MIR8167c/d/f	PlantsmallRNAgenes	miRNA	20.2786	20	10	18	8	45.681	25.1775	6.77912	3.47657	-2.78426	0.749828	-3.71319	0.000204659	0.00145016	AT5G41920.1	384.895	177	136	561	608	156.195	128.603	587.34	667.441	2.13856	0.281914	7.58584	3.30329e-14	4.23737e-13	3	1	24	153	176	3'CUAGAGGUGUAGAGGUGAAAGAGA	:.:.:. :::::::::::.:.:	5'UCUUUUCGAAUCUCCACUUUUUUU	Cleavage	| Symbols: | GRAS family transcription factor | chr5:16779749-16781245 FORWARD LENGTH=1497
AGAGAAAGTGGAGATGTGGAGATC	24	MIR8167c/d/f	PlantsmallRNAgenes	miRNA	20.2786	20	10	18	8	45.681	25.1775	6.77912	3.47657	-2.78426	0.749828	-3.71319	0.000204659	0.00145016	AT2G30420.1	26.427	2	2	44	51	1.76491	1.89122	46.0659	55.986	4.80366	1.12591	4.26646	1.986e-05	8.96775e-05	3	1	24	187	210	3'CUAGAGGUGUAGAGGUGAAAGAGA	: :::.::::.:.:: :::::::	5'AAACUCUACAUUUUCAGUUUCUCU	Cleavage	| Symbols: ETC2 | Homeodomain-like superfamily protein | chr2:12960827-12962162 REVERSE LENGTH=696
AGAGAAAGTGGAGATGTGGAGATC	24	MIR8167c/d/f	PlantsmallRNAgenes	miRNA	20.2786	20	10	18	8	45.681	25.1775	6.77912	3.47657	-2.78426	0.749828	-3.71319	0.000204659	0.00145016	AT4G25500.2	83.9417	50	43	116	118	44.1228	40.6612	121.446	129.536	1.56526	0.478581	3.27062	0.0010731	0.00344985	3	1	24	1136	1159	3'CUAGAGGUGUAGAGGUGAAAGAGA	.:. :.::::.:::..:::.:.:	5'AGUUACUACAUUUCCGUUUUUUUU	Cleavage	| Symbols: ATRSP35, ATRSP40, AT-SRP40, RSP35, RS40, At-RS40 | arginine/serine-rich splicing factor 35 | chr4:13026018-13027440 FORWARD LENGTH=1182
ATGGATCTGGCCAAAGTTGAGGGT	24	sRNA_3804	PlantsmallRNAgenes	hc-siRNA	45.8587	28	30	59	50	63.9535	75.5324	22.2205	21.7286	-1.6641	0.453814	-3.66692	0.000245486	0.00172349	AT1G69040.2	428.367	151	86	877	529	133.251	81.3225	918.177	580.718	2.80341	0.438824	6.38847	1.67558e-10	1.51421e-09	3	1	24	1357	1380	3'UGGGAGUUGAAACCGGUCUAGGUA	:::::::::::. :.:::.:	5'UUUGUCAACUUUGGCUUGGUCCGU	Cleavage	| Symbols: ACR4 | ACT domain repeat 4 | chr1:25957819-25960307 FORWARD LENGTH=1620
TTTAGGTCGAGCTTCATTGGA	21	miR843	miRBase_sRNAanno_PlantsmallRNAgenes	miRNA	1847.79	435	207	8651	6025	993.563	521.174	3258.12	2618.29	1.95538	0.533668	3.66404	0.000248266	0.00172349	AT1G73680.1	438.181	710	856	183	114	626.543	809.442	191.592	125.145	-2.17983	0.365795	-5.95914	2.53566e-09	1.9936e-08	3	1	21	1663	1683	3'AGGUUACUUCGAGCUGGAUUU	: .:. ::::::.::.:::::	5'UAUAGAGAAGCUUGAUCUAAA	Cleavage	| Symbols: ALPHA DOX2 | alpha dioxygenase | chr1:27703944-27707514 REVERSE LENGTH=2270
ATGGATCTGGCCAAAGTTGAGGGT	24	sRNA_3804	PlantsmallRNAgenes	hc-siRNA	45.8587	28	30	59	50	63.9535	75.5324	22.2205	21.7286	-1.6641	0.453814	-3.66692	0.000245486	0.00172349	AT1G69040.1	196.824	16	0	274	443	14.1193	0	286.865	486.31	5.76695	1.23299	4.67721	2.90802e-06	1.49325e-05	3	1	24	1351	1374	3'UGGGAGUUGAAACCGGUCUAGGUA	:::::::::::. :.:::.:	5'UUUGUCAACUUUGGCUUGGUCCGU	Cleavage	| Symbols: ACR4 | ACT domain repeat 4 | chr1:25958166-25960307 FORWARD LENGTH=1614
TTTAGGTCGAGCTTCATTGGA	21	miR843	miRBase_sRNAanno_PlantsmallRNAgenes	miRNA	1847.79	435	207	8651	6025	993.563	521.174	3258.12	2618.29	1.95538	0.533668	3.66404	0.000248266	0.00172349	AT1G73680.2	19.81	18	67	0	0	15.8842	63.3559	0	0	-7.6499	2.18384	-3.50295	0.000460129	0.00160729	3	1	21	1694	1714	3'AGGUUACUUCGAGCUGGAUUU	: .:. ::::::.::.:::::	5'UAUAGAGAAGCUUGAUCUAAA	Cleavage	| Symbols: ALPHA DOX2 | alpha dioxygenase | chr1:27704194-27707518 REVERSE LENGTH=2051
ATAGGAGGAGAAAACTTGGGGAGT	24	sRNA_9148	PlantsmallRNAgenes	hc-siRNA	26.3111	10	28	12	17	22.8405	70.4969	4.51941	7.38772	-2.96987	0.824478	-3.60212	0.000315627	0.00215932	AT1G36050.2	1372.64	739	647	1940	2000	652.135	611.81	2031.09	2195.53	1.74134	0.160468	10.8516	1.95905e-27	6.03123e-26	3	1	24	1224	1247	3'UGAGGGGUUCAAAAGAGGAGGAUA	::. .::::::::.::.::::	5'UUACCUGGAGUUUUCUUCUUCUAU	Cleavage	| Symbols: | Endoplasmic reticulum vesicle transporter protein | chr1:13450204-13453255 FORWARD LENGTH=1624
ATAGGAGGAGAAAACTTGGGGAGT	24	sRNA_9148	PlantsmallRNAgenes	hc-siRNA	26.3111	10	28	12	17	22.8405	70.4969	4.51941	7.38772	-2.96987	0.824478	-3.60212	0.000315627	0.00215932	AT2G35370.1	8410.78	4617	4555	10828	12685	4074.3	4307.26	11336.4	13925.2	1.59165	0.164832	9.65621	4.62653e-22	1.04507e-20	3	1	24	173	196	3'UGAGGGGUUCAAAAGAGGAGGAUA	.:.:::: :::::.::.::.:	5'CGCUCUCAAGCUUUCUUCUUCUGU	Cleavage	| Symbols: GDCH | glycine decarboxylase complex H | chr2:14891102-14892218 FORWARD LENGTH=803
ATAGGAGGAGAAAACTTGGGGAGT	24	sRNA_9148	PlantsmallRNAgenes	hc-siRNA	26.3111	10	28	12	17	22.8405	70.4969	4.51941	7.38772	-2.96987	0.824478	-3.60212	0.000315627	0.00215932	AT1G36050.1	336.475	0	0	777	485	0	0	813.482	532.416	11.9677	1.50544	7.94963	1.8707e-15	2.66965e-14	3	1	24	1224	1247	3'UGAGGGGUUCAAAAGAGGAGGAUA	::. .::::::::.::.::::	5'UUACCUGGAGUUUUCUUCUUCUAU	Cleavage	| Symbols: | Endoplasmic reticulum vesicle transporter protein | chr1:13450204-13453683 FORWARD LENGTH=1733
ATAGGAGGAGAAAACTTGGGGAGT	24	sRNA_9148	PlantsmallRNAgenes	hc-siRNA	26.3111	10	28	12	17	22.8405	70.4969	4.51941	7.38772	-2.96987	0.824478	-3.60212	0.000315627	0.00215932	AT2G03750.1	1085.32	827	666	1271	1504	729.791	629.777	1330.68	1651.04	1.13269	0.226339	5.00439	5.60406e-07	3.207e-06	3	1	24	488	511	3'UGAGGGGUUCAAAAGAGGAGGAUA	::: : :::: ::::.:::::::	5'UCUCGCAAAGUAUUCUUCUCCUAU	Cleavage	| Symbols: | P-loop containing nucleoside triphosphate hydrolases superfamily protein | chr2:1147807-1149061 REVERSE LENGTH=1255
ATAGGAGGAGAAAACTTGGGGAGT	24	sRNA_9148	PlantsmallRNAgenes	hc-siRNA	26.3111	10	28	12	17	22.8405	70.4969	4.51941	7.38772	-2.96987	0.824478	-3.60212	0.000315627	0.00215932	AT2G11910.1	731.481	622	597	711	973	548.887	564.529	744.383	1068.13	0.702837	0.28398	2.47495	0.0133254	0.0318906	3	1	24	26	49	3'UGAGGGGUUCAAAAGAGGAGGAUA	.:: :.::.::: :::::::.:::	5'GCUACUCAGGUUCUCUCCUCUUAU	Cleavage	| Symbols: | unknown protein; FUNCTIONS IN: molecular_function unknown; INVOLVED IN: biological_process unknown; LOCATED IN: chloroplast envelope; EXPRESSED IN: 22 plant structures; EXPRESSED DURING: 13 growth stages; Has 92883 Blast hits to 31060 proteins in 1576 species: Archae - 765; Bacteria - 32670; Metazoa - 21164; Fungi - 12252; Plants - 4238; Viruses - 1282; Other Eukaryotes - 20512 (sour…
TAGCAACTGTTCTTTAGACGA	21	TAS1c-siR196	Cai_et_al_2018_top100_Cai_et_al_2018_vesicles	secondary siRNA	28.5062	1	0	179	102	2.28405	0	67.4146	44.3263	5.54631	1.54458	3.59082	0.000329641	0.00223975	AT2G31820.1	1512.02	1690	2262	1179	1078	1491.35	2138.97	1234.36	1183.39	-0.586268	0.255028	-2.29884	0.0215141	0.0483873	3	1	21	1519	1539	3'AGCAGAUUUCUUGUCAACGAU	::: ::::.: ::::::::	5'CGGUCGAAAGGAGAGUUGCUA	Cleavage	| Symbols: | Ankyrin repeat family protein | chr2:13530350-13532562 FORWARD LENGTH=1989
GAGAATAGAGATGAGTTGGAGTGT	24	sRNA_10319	PlantsmallRNAgenes	hc-siRNA	17.7089	9	16	15	10	20.5565	40.284	5.64927	4.34572	-2.59422	0.723277	-3.58676	0.00033481	0.0022594	AT5G13710.1	512.796	199	275	742	764	175.609	260.043	776.839	838.693	1.89155	0.315713	5.99135	2.08107e-09	1.65471e-08	3	1	24	54	77	3'UGUGAGGUUGAGUAGAGAUAAGAG	::::::.:.::::::.::: :::	5'CCACUCCGAUUCAUCUUUAUCCUC	Cleavage	| Symbols: SMT1, CPH | sterol methyltransferase 1 | chr5:4423695-4427058 REVERSE LENGTH=1473
ATCATGCTATCTCTTTGGATT	21	miR393a-3p	miRBase_sRNAanno_PlantsmallRNAgenes	miRNA	9.98776	0	0	53	46	0	0	19.9607	19.9903	5.50097	1.55423	3.53935	0.000401121	0.00267055	AT5G65930.3	72.8393	148	170	0	0	130.603	160.754	0	0	-9.52878	1.58968	-5.99415	2.04557e-09	1.62885e-08	3	1	21	3724	3744	3'UUAGGUUUCUCUAUCGUACUA	::::::::::::.:.. :::	5'CAUCCAAAGAGAUGGUGCGAU	Cleavage	| Symbols: ZWI | kinesin-like calmodulin-binding protein (ZWICHEL) | chr5:26369857-26376447 REVERSE LENGTH=4109
TTTCTACCATCCGATCAACAAG	22	sRNA-TAS2-D9(-)	PlantsmallRNAgenes	secondary siRNA	4135.66	1002	464	19257	13423	2288.62	1168.23	7252.53	5833.26	1.92025	0.545495	3.5202	0.000431214	0.00285176	AT2G33980.1	134.522	212	184	81	84	187.081	173.992	84.8031	92.2123	-1.02879	0.38289	-2.68689	0.00721201	0.0186617	3	1	22	601	622	3'GAACAACUAGCCUACCAUCUUU	:::::.:::::: :::::	5'GAGUUUGAUUGGAUGGGAGAAA	Cleavage	| Symbols: atnudt22, NUDT22 | nudix hydrolase homolog 22 | chr2:14349764-14359840 REVERSE LENGTH=1990
TTTCTACCATCCGATCAACAAG	22	sRNA-TAS2-D9(-)	PlantsmallRNAgenes	secondary siRNA	4135.66	1002	464	19257	13423	2288.62	1168.23	7252.53	5833.26	1.92025	0.545495	3.5202	0.000431214	0.00285176	AT1G38131.1	288.672	420	411	147	220	370.631	388.646	153.902	241.508	-0.941814	0.379624	-2.48092	0.0131046	0.031439	3	1	22	1108	1129	3'GAACAACUAGCCUACCAUCUUU	.: :: ::::::::::: ::.:	5'UUAGUCGAUCGGAUGGUUGAGA	Cleavage	| Symbols: | O-fucosyltransferase family protein | chr1:14293064-14296191 REVERSE LENGTH=2269
TGGAACAGTTTGTGTTTTGTT	21	MIR5998b/a	PlantsmallRNAgenes	miRNA	9.64012	0	0	47	48	0	0	17.701	20.8594	5.44886	1.55751	3.49845	0.000467977	0.00305416	AT1G65860.1	815.136	923	2051	249	224	814.506	1939.45	260.691	245.899	-2.44245	0.475666	-5.13479	2.82464e-07	1.68617e-06	3	1	21	78	98	3'UUGUUUUGUGUUUGACAAGGU	:::::::::: :::::: :	5'CUCAAAACACAAUCUGUUCGA	Cleavage	| Symbols: FMO GS-OX1 | flavin-monooxygenase glucosinolate S-oxygenase 1 | chr1:24499066-24502745 REVERSE LENGTH=1591
AGCTAAGGATTTGCATTCTCA	21	miR5663-5p	miRBase	miRNA	36.4646	5	6	168	129	11.4203	15.1065	63.2718	56.0598	2.17637	0.623136	3.49261	0.000478331	0.00310134	AT4G30060.1	202.38	365	403	46	53	322.096	381.081	48.1598	58.1816	-2.72586	0.373375	-7.30058	2.86527e-13	3.38253e-12	3	1	21	705	725	3'ACUCUUACGUUUAGGAAUCGA	:::.::::::. :.::::::	5'AGAGGAUGCAAGGCUUUAGCU	Cleavage	| Symbols: | Core-2/I-branching beta-1,6-N-acetylglucosaminyltransferase family protein | chr4:14689129-14692480 REVERSE LENGTH=2003
AGCTAAGGATTTGCATTCTCA	21	miR5663-5p	miRBase	miRNA	36.4646	5	6	168	129	11.4203	15.1065	63.2718	56.0598	2.17637	0.623136	3.49261	0.000478331	0.00310134	AT1G52540.1	364.254	557	593	201	177	491.528	560.747	210.437	194.304	-1.37805	0.263523	-5.22933	1.70123e-07	1.04868e-06	3	1	21	316	336	3'ACUCUUACGUUUAGGAAUCGA	: .::::::::..::::.:	5'CAAAGAUGCAAAUUUUUAGUU	Cleavage	| Symbols: | Protein kinase superfamily protein | chr1:19570058-19572204 REVERSE LENGTH=1613
AAAGTGAGAGTGTGGAAAAACGTG	24	sRNA_9268	PlantsmallRNAgenes	hc-siRNA	16.3585	17	7	10	12	38.8289	17.6242	3.76618	5.21486	-2.6654	0.7651	-3.48373	0.000494486	0.00318526	AT5G60980.1	660.383	424	516	865	796	374.161	487.935	905.614	873.821	1.04598	0.251074	4.16601	3.09984e-05	0.000136006	3	1	24	1523	1546	3'GUGCAAAAAGGUGUGAGAGUGAAA	::::::: :.:.:::..::::	5'CUAGUUUUUCAAUAUUCUUGCUUU	Cleavage	| Symbols: | Nuclear transport factor 2 (NTF2) family protein with RNA binding (RRM-RBD-RNP motifs) domain | chr5:24543443-24546269 FORWARD LENGTH=1659
TCACTCCTCTTCTTCTTGATG	21	miR847	miRBase_sRNAanno_PlantsmallRNAgenes	miRNA	373.171	48	7	2662	835	109.635	17.6242	1002.56	362.867	3.41984	1.01314	3.37549	0.000736834	0.0046262	AT3G18490.1	13406.9	26848	25507	2510	2904	23692.2	24119.7	2627.85	3187.91	-3.03943	0.153015	-19.8637	8.3972e-88	1.4655e-85	3	1	21	1185	1205	3'GUAGUUCUUCUUCUCCUCACU	: ::..:::: .:::::::::	5'CUUCGGGAAGCGGAGGAGUGA	Translation	| Symbols: | Eukaryotic aspartyl protease family protein | chr3:6348755-6350668 REVERSE LENGTH=1914
TCACTCCTCTTCTTCTTGATG	21	miR847	miRBase_sRNAanno_PlantsmallRNAgenes	miRNA	373.171	48	7	2662	835	109.635	17.6242	1002.56	362.867	3.41984	1.01314	3.37549	0.000736834	0.0046262	AT5G15850.1	2670.27	4864	5113	723	726	4292.26	4834.91	756.947	796.978	-2.5543	0.152023	-16.802	2.35809e-63	2.29935e-61	3	1	21	806	825	3'GUAGUUCUUCUUCUCCUCACU	.::::::::::::::: :::	5'GGUCAAGAAGAAGAGGA-UGA	Cleavage	| Symbols: COL1, ATCOL1 | CONSTANS-like 1 | chr5:5176091-5177897 REVERSE LENGTH=1698
TCACTCCTCTTCTTCTTGATG	21	miR847	miRBase_sRNAanno_PlantsmallRNAgenes	miRNA	373.171	48	7	2662	835	109.635	17.6242	1002.56	362.867	3.41984	1.01314	3.37549	0.000736834	0.0046262	AT3G01120.1	4759.03	7155	7774	2816	2207	6313.97	7351.18	2948.22	2422.77	-1.34713	0.184352	-7.30738	2.72401e-13	3.21854e-12	3	1	21	712	732	3'GUAGUUCUUCUUCUCCUCACU	: :::::.:::: :::::::	5'CUUCAAGGAGAAAAGGAGUGU	Cleavage	| Symbols: MTO1, CGS, ATCYS1, CGS1 | Pyridoxal phosphate (PLP)-dependent transferases superfamily protein | chr3:38759-41932 REVERSE LENGTH=2234
TCACTCCTCTTCTTCTTGATG	21	miR847	miRBase_sRNAanno_PlantsmallRNAgenes	miRNA	373.171	48	7	2662	835	109.635	17.6242	1002.56	362.867	3.41984	1.01314	3.37549	0.000736834	0.0046262	AT5G60890.1	68.7386	99	147	16	29	87.3631	139.005	16.7512	31.8352	-2.22144	0.709238	-3.13214	0.00173535	0.00529435	3	1	21	317	337	3'GUAGUUCUUCUUCUCCUCACU	:::::::::::::: :: ::	5'AAUCAAGAAGAAGAGCAGAGA	Cleavage	| Symbols: ATMYB34, ATR1, MYB34 | myb domain protein 34 | chr5:24494691-24496351 FORWARD LENGTH=1357
TCACTCCTCTTCTTCTTGATG	21	miR847	miRBase_sRNAanno_PlantsmallRNAgenes	miRNA	373.171	48	7	2662	835	109.635	17.6242	1002.56	362.867	3.41984	1.01314	3.37549	0.000736834	0.0046262	AT5G25890.1	357.415	601	419	253	217	530.356	396.211	264.879	238.215	-0.881215	0.313737	-2.80877	0.00497319	0.0134823	3	1	21	272	292	3'GUAGUUCUUCUUCUCCUCACU	:: :::::::::. ::::::	5'GAUGAAGAAGAAGGAGAGUGA	Cleavage	| Symbols: IAA28, IAR2 | indole-3-acetic acid inducible 28 | chr5:9033415-9034834 FORWARD LENGTH=873
TCTTCTCCAAATAGTTTAGGTT	22	miR830-5p	miRBase	miRNA	27.9867	5	1	146	99	11.4203	2.51775	54.9862	43.0226	2.78433	0.830397	3.35301	0.000799376	0.00495613	AT5G61460.1	169.863	264	247	109	90	232.968	233.566	114.118	98.7989	-1.13129	0.350332	-3.22919	0.00124141	0.00392552	3	1	22	1240	1261	3'UUGGAUUUGAUAAACCUCUUCU	:: ::::: ::::::::: ::.	5'AAACUAAAAUAUUUGGAGCAGG	Cleavage	| Symbols: MIM, ATRAD18, SMC6B | P-loop containing nucleoside triphosphate hydrolases superfamily protein | chr5:24714076-24721940 REVERSE LENGTH=3646
TCTTCTCCAAATAGTTTAGGTT	22	miR830-5p	miRBase	miRNA	27.9867	5	1	146	99	11.4203	2.51775	54.9862	43.0226	2.78433	0.830397	3.35301	0.000799376	0.00495613	AT4G12010.1	619.988	782	910	484	385	690.08	860.505	506.725	422.64	-0.738088	0.263351	-2.80268	0.00506799	0.0137061	3	1	22	2053	2074	3'UUGGAUUUGAUAAACCUCUUCU	::::.:.::::::::::	5'ACGAUAAAUUGUUUGGAGAAGC	Cleavage	| Symbols: | Disease resistance protein (TIR-NBS-LRR class) family | chr4:7197211-7201393 REVERSE LENGTH=3774
ACGGGACTGGGTTATATGGTAGGA	24	sRNA_4930/8763/11005/12845/12866	PlantsmallRNAgenes	hc-siRNA	21.7968	12	17	22	20	27.4086	42.8017	8.28559	8.69143	-2.0433	0.616895	-3.31224	0.000925516	0.00568971	AT2G18690.1	236.115	39	40	658	167	34.4158	37.8244	688.895	183.327	3.59423	0.741449	4.84757	1.24982e-06	6.77581e-06	3	1	24	738	760	3'AGGAUGGUAUAUUGGGUCAGGGCA	:.:: :.::: ::.::.::.::::	5'UUCU-CUAUAAAAUCCGGUUCCGU	Cleavage	| Symbols: | unknown protein; FUNCTIONS IN: molecular_function unknown; INVOLVED IN: biological_process unknown; LOCATED IN: membrane; EXPRESSED IN: 17 plant structures; EXPRESSED DURING: 9 growth stages; CONTAINS InterPro DOMAIN/s: Protein of unknown function DUF975 (InterPro:IPR010380); BEST Arabidopsis thaliana protein match is: unknown protein (TAIR:AT2G18680.1); Has 213 Blast hits to 211 pro…
AAGGCTGTGAATGGTAACCAAAAC	24	sRNA_19747	PlantsmallRNAgenes	hc-siRNA	1904.01	914	1453	2277	2330	2087.62	3658.29	857.559	1012.55	-1.61931	0.495596	-3.26739	0.00108544	0.00656556	AT5G11890.1	685.636	538	410	807	943	474.761	387.7	844.891	1035.19	1.12381	0.257846	4.35845	1.30986e-05	6.07795e-05	3	1	24	270	293	3'CAAAACCAAUGGUAAGUGUCGGAA	: :::::.: :::::::::	5'GUCCGGUUUACCGUCCACAGCCUU	Translation	| Symbols: | FUNCTIONS IN: molecular_function unknown; LOCATED IN: plasma membrane; EXPRESSED IN: 12 plant structures; EXPRESSED DURING: 6 growth stages; BEST Arabidopsis thaliana protein match is: Late embryogenesis abundant (LEA) hydroxyproline-rich glycoprotein family (TAIR:AT1G17620.1); Has 1807 Blast hits to 1807 proteins in 277 species: Archae - 0; Bacteria - 0; Metazoa - 736; Fungi - 347; …
TATGGAAGAAATTGTAGTATT	21	miR447a.2-3p/b	miRBase_sRNAanno_PlantsmallRNAgenes	miRNA	33.7486	5	6	138	130	11.4203	15.1065	51.9733	56.4943	2.03789	0.625141	3.25989	0.00111457	0.0067009	AT3G13225.1	305.694	470	497	174	142	414.754	469.968	182.17	155.883	-1.38742	0.291813	-4.75449	1.98952e-06	1.04974e-05	3	1	21	3200	3220	3'UUAUGAUGUUAAAGAAGGUAU	: .::::::::::::..:.	5'UUUUUUACAAUUUCUUCUGUG	Cleavage	| Symbols: | WW domain-containing protein | chr3:4258770-4262896 REVERSE LENGTH=3332
TATGGAAGAAATTGTAGTATT	21	miR447a.2-3p/b	miRBase_sRNAanno_PlantsmallRNAgenes	miRNA	33.7486	5	6	138	130	11.4203	15.1065	51.9733	56.4943	2.03789	0.625141	3.25989	0.00111457	0.0067009	AT3G06410.1	543.76	771	735	358	387	680.373	695.024	374.809	424.835	-0.78263	0.217596	-3.59671	0.000322262	0.00116291	3	1	21	1540	1560	3'UUAUGAUGUUAAAGAAGGUAU	: : ::.::.:::::::.::.	5'ACUCCUGCAGUUUCUUCUAUG	Cleavage	| Symbols: | Zinc finger C-x8-C-x5-C-x3-H type family protein | chr3:1947240-1949789 REVERSE LENGTH=1881
GTCTGGGTGGTGTAGTCGGT	20	sRNA_5119/8161/3214/10822/13285/14629	PlantsmallRNAgenes	tsRNA	33.2209	7	1	156	128	15.9884	2.51775	58.7524	55.6252	2.5981	0.801409	3.24191	0.00118731	0.00709525	AT4G02890.4	5872.38	10576	10465	2087	1891	9332.85	9895.81	2184.99	2075.87	-2.17395	0.116631	-18.6396	1.53306e-77	2.1215e-75	3	1	20	923	942	3'UGGCUGAUGUGGUGGGUCUG	.::::::::: ::.:::::	5'GCCGACUACAACAUCCAGAA	Translation	| Symbols: UBQ14 | Ubiquitin family protein | chr4:1278530-1280031 REVERSE LENGTH=1205
GTCTGGGTGGTGTAGTCGGT	20	sRNA_5119/8161/3214/10822/13285/14629	PlantsmallRNAgenes	tsRNA	33.2209	7	1	156	128	15.9884	2.51775	58.7524	55.6252	2.5981	0.801409	3.24191	0.00118731	0.00709525	AT4G05320.1	2651.59	4679	5717	521	479	4129.01	5406.05	545.462	525.83	-3.15377	0.209765	-15.0348	4.34317e-51	3.04355e-49	3	1	20	1166	1185	3'UGGCUGAUGUGGUGGGUCUG	.::::::::: ::.:::::	5'GCCGACUACAACAUCCAGAA	Translation	| Symbols: UBQ10 | polyubiquitin 10 | chr4:2718170-2720133 FORWARD LENGTH=1432
GTCTGGGTGGTGTAGTCGGT	20	sRNA_5119/8161/3214/10822/13285/14629	PlantsmallRNAgenes	tsRNA	33.2209	7	1	156	128	15.9884	2.51775	58.7524	55.6252	2.5981	0.801409	3.24191	0.00118731	0.00709525	AT5G52570.1	470.81	974	1045	13	20	859.512	988.163	13.6104	21.9553	-5.70383	0.383966	-14.855	6.45274e-50	4.34411e-48	3	1	20	876	895	3'UGGCUGAUGUGGUGGGUCUG	::: .::::::::: :::::	5'ACCAGCUACACCACACAGAC	Cleavage	| Symbols: BETA-OHASE 2, B2, CHY2, BCH2 | beta-carotene hydroxylase 2 | chr5:21334793-21337002 REVERSE LENGTH=1145
GTCTGGGTGGTGTAGTCGGT	20	sRNA_5119/8161/3214/10822/13285/14629	PlantsmallRNAgenes	tsRNA	33.2209	7	1	156	128	15.9884	2.51775	58.7524	55.6252	2.5981	0.801409	3.24191	0.00118731	0.00709525	AT4G05320.5	6638.82	10371	9726	4159	3509	9151.94	9197.01	4354.28	3852.06	-1.16082	0.129641	-8.95407	3.42604e-19	6.4297e-18	3	1	20	938	957	3'UGGCUGAUGUGGUGGGUCUG	.::::::::: ::.:::::	5'GCCGACUACAACAUCCAGAA	Translation	| Symbols: UBQ10 | polyubiquitin 10 | chr4:2718170-2720133 FORWARD LENGTH=1204
GTCTGGGTGGTGTAGTCGGT	20	sRNA_5119/8161/3214/10822/13285/14629	PlantsmallRNAgenes	tsRNA	33.2209	7	1	156	128	15.9884	2.51775	58.7524	55.6252	2.5981	0.801409	3.24191	0.00118731	0.00709525	AT4G05320.3	38109.7	58334	54736	25068	20913	51477.2	51758.9	26245	22957.6	-1.06913	0.125514	-8.51802	1.62311e-17	2.71012e-16	3	1	20	1369	1388	3'UGGCUGAUGUGGUGGGUCUG	.::::::::: ::.:::::	5'GCCGACUACAACAUCCAGAA	Translation	| Symbols: UBQ10 | polyubiquitin 10 | chr4:2718189-2720048 FORWARD LENGTH=1550
GTCTGGGTGGTGTAGTCGGT	20	sRNA_5119/8161/3214/10822/13285/14629	PlantsmallRNAgenes	tsRNA	33.2209	7	1	156	128	15.9884	2.51775	58.7524	55.6252	2.5981	0.801409	3.24191	0.00118731	0.00709525	AT5G03140.1	503.238	1014	760	175	197	894.81	718.664	183.217	216.26	-2.01455	0.278021	-7.24604	4.29121e-13	4.99699e-12	3	1	20	1517	1536	3'UGGCUGAUGUGGUGGGUCUG	:::::::::..:::: :.:	5'UCCGACUACAUUACCCUGGC	Cleavage	| Symbols: | Concanavalin A-like lectin protein kinase family protein | chr5:737590-740016 REVERSE LENGTH=2427
GTCTGGGTGGTGTAGTCGGT	20	sRNA_5119/8161/3214/10822/13285/14629	PlantsmallRNAgenes	tsRNA	33.2209	7	1	156	128	15.9884	2.51775	58.7524	55.6252	2.5981	0.801409	3.24191	0.00118731	0.00709525	AT4G05050.1	3122.55	4584	5525	1799	1218	4045.18	5224.5	1883.47	1337.08	-1.52506	0.262039	-5.81996	5.88617e-09	4.4102e-08	3	1	20	717	736	3'UGGCUGAUGUGGUGGGUCUG	.::::::::: ::.:::::	5'GCCGACUACAACAUCCAGAA	Translation	| Symbols: UBQ11 | ubiquitin 11 | chr4:2588004-2589386 REVERSE LENGTH=1049
GTCTGGGTGGTGTAGTCGGT	20	sRNA_5119/8161/3214/10822/13285/14629	PlantsmallRNAgenes	tsRNA	33.2209	7	1	156	128	15.9884	2.51775	58.7524	55.6252	2.5981	0.801409	3.24191	0.00118731	0.00709525	AT4G05320.4	1745.28	4970	1539	465	595	4385.8	1455.29	486.833	653.17	-2.35732	0.534578	-4.40969	1.03517e-05	4.88858e-05	3	1	20	1359	1378	3'UGGCUGAUGUGGUGGGUCUG	.::::::::: ::.:::::	5'GCCGACUACAACAUCCAGAA	Translation	| Symbols: UBQ10 | polyubiquitin 10 | chr4:2718212-2720133 FORWARD LENGTH=1625
GTCTGGGTGGTGTAGTCGGT	20	sRNA_5119/8161/3214/10822/13285/14629	PlantsmallRNAgenes	tsRNA	33.2209	7	1	156	128	15.9884	2.51775	58.7524	55.6252	2.5981	0.801409	3.24191	0.00118731	0.00709525	AT4G05050.2	66.5682	99	144	23	17	87.3631	136.168	24.0799	18.662	-2.38527	0.646231	-3.69106	0.000223325	0.000833891	3	1	20	804	823	3'UGGCUGAUGUGGUGGGUCUG	.::::::::: ::.:::::	5'GCCGACUACAACAUCCAGAA	Translation	| Symbols: UBQ11 | ubiquitin 11 | chr4:2588004-2589139 REVERSE LENGTH=1136
ATTTAATTTGATGGGTTGAGTTGT	24	S56472	Cai_et_al_2018_top100	hc-siRNA	25.7852	3	4	117	97	6.85216	10.071	44.0643	42.1535	2.35887	0.730412	3.2295	0.00124007	0.00732232	AT1G71330.1	108.099	170	160	56	66	150.017	151.298	58.6293	72.4525	-1.20139	0.438789	-2.73798	0.00618182	0.0163181	3	1	24	269	292	3'UGUUGAGUUGGGUAGUUUAAUUUA	:. .::::::::::.::.:.:	5'UAUAUGUAACCCAUCAAGUUGAGU	Cleavage	| Symbols: ATNAP5, NAP5 | non-intrinsic ABC protein 5 | chr1:26884014-26885169 REVERSE LENGTH=975
GAAAACAGAACAAACCGGCGGATA	24	sRNA_18077/6564	PlantsmallRNAgenes	other	18.8151	13	12	20	18	29.6927	30.213	7.53236	7.82229	-1.96439	0.609066	-3.22524	0.00125866	0.00738811	AT4G33350.1	783.903	716	744	866	814	631.838	703.534	906.661	893.581	0.431182	0.187781	2.29619	0.0216648	0.0486611	3	1	24	332	355	3'AUAGGCGGCCAAACAAGACAAAAG	.::. .::::::: :::::::::	5'AGUCUAUCGGUUUGCUCUGUUUUC	Translation	| Symbols: | Tic22-like family protein | chr4:16064548-16066736 REVERSE LENGTH=918
GCAAGTTGACCTTGGCTCTGT	21	MIR169d-3p/g-3	PlantsmallRNAgenes	miRNA	7.4238	0	0	50	25	0	0	18.8309	10.8643	5.07642	1.58353	3.20576	0.00134704	0.00776899	AT3G59770.1	1868.36	2915	2710	1270	919	2572.36	2562.6	1329.63	1008.85	-1.13459	0.212111	-5.34905	8.84195e-08	5.66712e-07	3	1	21	3649	3669	3'UGUCUCGGUUCCAGUUGAACG	::.:.:: :::::.:::::	5'UAAGGGUCAUGGUCAGCUUGC	Cleavage	| Symbols: SAC9 | sacI homology domain-containing protein / WW domain-containing protein | chr3:22079033-22086149 REVERSE LENGTH=5260
GTTTTGGACAGGTATCGACA	20	S11772	Cai_et_al_2018_top100_Cai_et_al_2018_vesicles	other	91.5607	20	12	284	422	45.681	30.213	106.959	183.389	1.9308	0.602744	3.20335	0.00135837	0.00778902	AT5G52870.1	214.476	442	283	99	88	390.045	267.608	103.648	96.6033	-1.71571	0.398107	-4.30967	1.63499e-05	7.48227e-05	3	1	20	347	366	3'ACAGCUAUGGACAGGUUUUG	::.::::.:: :.::::::	5'CGUUGAUAUCUCUUCAAAAC	Cleavage	| Symbols: | unknown protein; BEST Arabidopsis thaliana protein match is: unknown protein (TAIR:AT1G64080.1); Has 1807 Blast hits to 1807 proteins in 277 species: Archae - 0; Bacteria - 0; Metazoa - 736; Fungi - 347; Plants - 385; Viruses - 0; Other Eukaryotes - 339 (source: NCBI BLink). | chr5:21427947-21429447 REVERSE LENGTH=1305
GTTTTGGACAGGTATCGACA	20	S11772	Cai_et_al_2018_top100_Cai_et_al_2018_vesicles	other	91.5607	20	12	284	422	45.681	30.213	106.959	183.389	1.9308	0.602744	3.20335	0.00135837	0.00778902	AT3G18270.1	709.746	963	893	566	503	849.805	844.43	592.575	552.176	-0.565477	0.185949	-3.04103	0.00235772	0.0069734	3	1	20	1539	1558	3'ACAGCUAUGGACAGGUUUUG	:.::::.:::::..::::	5'GCUUGAUAUCUGUCUGAAAC	Cleavage	| Symbols: CYP77A5P | cytochrome P450, family 77, subfamily A, polypeptide 5 pseudogene | chr3:6261905-6264309 FORWARD LENGTH=1622
GCTCTCTATACTTCTGTCACC	21	miR157c-3p	miRBase_sRNAanno	miRNA	1590.44	376	122	7700	5283	858.804	307.165	2899.96	2295.84	2.15521	0.676174	3.18736	0.00143579	0.00813889	AT5G08650.1	3138.64	3790	4770	2118	2261	3344.51	4510.56	2217.45	2482.05	-0.741081	0.219882	-3.37035	0.000750718	0.00249844	3	1	21	12	32	3'CCACUGUCUUCAUAUCUCUCG	:: :::.::.::::::::	5'GUAGAGAGAGGUGUAGAGAGC	Cleavage	| Symbols: | Small GTP-binding protein | chr5:2806323-2813264 REVERSE LENGTH=2300
ATTCCTCAGGATTGGCTCGTTTGA	24	sRNA_694/11806	PlantsmallRNAgenes	hc-siRNA	6.46054	0	0	34	30	0	0	12.805	13.0372	4.87227	1.53292	3.17843	0.00148073	0.00834593	AT1G18660.2	435.74	640	745	248	195	564.771	704.48	259.644	214.064	-1.42135	0.291858	-4.87002	1.11586e-06	6.08933e-06	3	1	24	627	650	3'AGUUUGCUCGGUUAGGACUCCUUA	:::: ::::::.: ::::::	5'CUCUACGAUCCAAUCUUCAGGAAU	Cleavage	| Symbols: | zinc finger (C3HC4-type RING finger) family protein | chr1:6421300-6425880 FORWARD LENGTH=1909
AAGTCCTTGTGTTGCATCCCT	21	sRNA_8899	PlantsmallRNAgenes	hc-siRNA	337.642	472	55	162	168	1078.07	138.476	61.0121	73.008	-3.18282	1.00546	-3.16552	0.00154805	0.0086761	AT2G19190.1	86.3531	34	7	253	40	30.0035	6.61927	264.879	43.9106	3.07382	1.19442	2.5735	0.0100676	0.024998	3	1	21	2077	2097	3'UCCCUACGUUGUGUUCCUGAA	::::::.:.::::::::	5'UUAGAUGCAGCGCAAGGACUA	Cleavage	| Symbols: FRK1 | FLG22-induced receptor-like kinase 1 | chr2:8326049-8329944 REVERSE LENGTH=2700
AAAGCAGACACGGAGAAATCGGGA	24	sRNA_4365/10481/11548	PlantsmallRNAgenes	hc-siRNA	19.5256	10	16	19	18	22.8405	40.284	7.15574	7.82229	-2.06983	0.658179	-3.14479	0.00166205	0.00908713	AT5G23280.1	879.892	778	688	949	1083	686.55	650.58	993.558	1188.88	0.706566	0.207565	3.40408	0.000663879	0.00223688	3	1	24	1114	1137	3'AGGGCUAAAGAGGCACAGACGAAA	::.. :::.:..:::::::.:::	5'UCUUUUUUUUUUUGUGUCUGUUUU	Cleavage	| Symbols: | TCP family transcription factor | chr5:7842971-7844275 FORWARD LENGTH=1305
TGATTGGAAATTTCGTTGACT	21	miR779.2	miRBase_sRNAanno_PlantsmallRNAgenes	miRNA	19.262	2	2	96	72	4.5681	5.0355	36.1553	31.2892	2.8154	0.895517	3.14389	0.0016672	0.00908713	AT5G16730.1	1895.76	2279	2826	1266	1434	2011.12	2672.29	1325.44	1574.2	-0.691664	0.235969	-2.93117	0.0033769	0.00956963	3	1	21	171	191	3'UCAGUUGCUUUAAAGGUUAGU	::::. .::::::..::::	5'UAUCAAUCGAAUUUCUGAUCA	Cleavage	| Symbols: | Plant protein of unknown function (DUF827) | chr5:5497643-5500845 FORWARD LENGTH=2879
AAAGCAGACACGGAGAAATCGGGA	24	sRNA_4365/10481/11548	PlantsmallRNAgenes	hc-siRNA	19.5256	10	16	19	18	22.8405	40.284	7.15574	7.82229	-2.06983	0.658179	-3.14479	0.00166205	0.00908713	AT5G03860.1	9.87486	0	0	22	15	0	0	23.033	16.4665	6.87713	2.37705	2.89313	0.00381421	0.0106719	3	1	24	1787	1810	3'AGGGCUAAAGAGGCACAGACGAAA	... .:::::..:::::::.::	5'CUUUUGUUUCUUUGUGUCUGUUUC	Cleavage	| Symbols: MLS | malate synthase | chr5:1032103-1034570 REVERSE LENGTH=1905
TGATTGGAAATTTCGTTGACT	21	miR779.2	miRBase_sRNAanno_PlantsmallRNAgenes	miRNA	19.262	2	2	96	72	4.5681	5.0355	36.1553	31.2892	2.8154	0.895517	3.14389	0.0016672	0.00908713	AT1G36370.1	652.711	784	1002	411	493	691.845	947.502	430.297	541.198	-0.754835	0.300788	-2.50953	0.0120893	0.0293321	3	1	21	79	99	3'UCAGUUGCUUUAAAGGUUAGU	:::: ::::::.::::.:	5'UCUCAAACAAAUUUUCAAUUA	Cleavage	| Symbols: SHM7 | serine hydroxymethyltransferase 7 | chr1:13696042-13698639 REVERSE LENGTH=2058
TGACATCCAGATAGAAGCTTTG	22	miR5996	miRBase	miRNA	29.0584	4	3	172	80	9.13621	7.55324	64.7783	34.7657	2.57365	0.821212	3.13396	0.00172462	0.00929595	AT3G26380.1	522.49	836	790	296	269	737.733	747.032	309.898	295.299	-1.29461	0.209101	-6.1913	5.96713e-10	5.07605e-09	3	1	22	627	648	3'GUUUCGAAGAUAGACCUACAGU	:..:::: :.:.::::::::.	5'GAGGGCUUGUGUUUGGAUGUCG	Cleavage	| Symbols: | Melibiase family protein | chr3:9660065-9663298 FORWARD LENGTH=2172
TCGGTGGATCTTAGAAAATTA	21	sRNA-TAS1c-D2(+)	PlantsmallRNAgenes	secondary siRNA	2643.75	758	393	10015	9394	1731.31	989.475	3771.83	4082.37	1.52914	0.488164	3.13244	0.00173362	0.00929595	AT1G65060.1	95.6697	217	169	9	20	191.493	159.808	9.42257	21.9553	-3.4889	0.660509	-5.28214	1.27684e-07	7.98572e-07	3	1	21	1804	1824	3'AUUAAAAGAUUCUAGGUGGCU	: :::::.:::::::: ..::	5'UUAUUUUUUAAGAUCCUUUGA	Cleavage	| Symbols: 4CL3 | 4-coumarate:CoA ligase 3 | chr1:24167202-24171502 REVERSE LENGTH=1914
TCGGTGGATCTTAGAAAATTA	21	sRNA-TAS1c-D2(+)	PlantsmallRNAgenes	secondary siRNA	2643.75	758	393	10015	9394	1731.31	989.475	3771.83	4082.37	1.52914	0.488164	3.13244	0.00173362	0.00929595	AT4G32272.1	275.637	487	406	148	122	429.756	383.918	154.949	133.927	-1.49375	0.29964	-4.98514	6.19163e-07	3.52192e-06	3	1	21	1471	1491	3'AUUAAAAGAUUCUAGGUGGCU	:: ::::.:.:::::.::.::	5'UAUUUUUUUGAGAUCUACUGA	Cleavage	| Symbols: | Nucleotide/sugar transporter family protein | chr4:15576847-15579880 REVERSE LENGTH=1574
AAGGAGGTGGAAGATGATTCTAGA	24	sRNA_16291/18829/3914/8848/10384	PlantsmallRNAgenes	hc-siRNA	29.1264	16	21	35	32	36.5448	52.8727	13.1816	13.9063	-1.71911	0.548278	-3.13547	0.00171581	0.00929595	AT4G27760.1	546.882	434	373	615	736	382.986	352.713	643.876	807.955	0.980343	0.255544	3.8363	0.000124901	0.000490159	3	1	24	223	246	3'AGAUCUUAGUAGAAGGUGGAGGAA	:::::: :::::: :.:::::	5'UGGAGAAUCCUCUUCCUCUUCCUU	Cleavage	| Symbols: FEY, FEY3 | NAD(P)-binding Rossmann-fold superfamily protein | chr4:13844065-13846746 FORWARD LENGTH=1400
AAGGAGGTGGAAGATGATTCTAGA	24	sRNA_16291/18829/3914/8848/10384	PlantsmallRNAgenes	hc-siRNA	29.1264	16	21	35	32	36.5448	52.8727	13.1816	13.9063	-1.71911	0.548278	-3.13547	0.00171581	0.00929595	AT4G12570.1	931.712	836	787	1102	994	737.733	744.195	1153.74	1091.18	0.599278	0.166536	3.59849	0.000320066	0.0011562	3	1	24	3074	3097	3'AGAUCUUAGUAGAAGGUGGAGGAA	.:: ::::.:.::.:::.:..::	5'GUUAAAAUCGUUUUUCACUUUUUU	Cleavage	| Symbols: UPL5 | ubiquitin protein ligase 5 | chr4:7445362-7449086 FORWARD LENGTH=3112
AATGACAAGTGGCAATGAGGGATT	24	sRNA_8469	PlantsmallRNAgenes	hc-siRNA	22.7725	15	15	31	17	34.2608	37.7662	11.6752	7.38772	-1.91093	0.619856	-3.08285	0.00205026	0.010593	AT3G01290.1	3888.15	439	363	8341	5547	387.398	343.257	8732.63	6089.3	4.34218	0.246001	17.6511	9.97736e-70	1.16332e-67	3	1	24	1011	1034	3'UUAGGGAGUAACGGUGAACAGUAA	::.::::. :.::::::::	5'GUGUGCUUAUUGUGAUUUGUCAUU	Translation	| Symbols: | SPFH/Band 7/PHB domain-containing membrane-associated protein family | chr3:88054-89422 REVERSE LENGTH=1122
TCCGGCCAACTGTACATATACATA	24	sRNA_16393	PlantsmallRNAgenes	hc-siRNA	89.8648	24	17	326	320	54.8173	42.8017	122.777	139.063	1.41981	0.460496	3.08322	0.00204772	0.010593	AT3G24440.1	79.1644	159	108	30	39	140.31	102.126	31.4086	42.8128	-1.70902	0.568005	-3.00882	0.00262266	0.00765209	3	1	24	1135	1158	3'AUACAUAUACAUGUCAACCGGCCU	.:::::.::::::::.: :	5'GGGAAGUAUGUGCAGUUGGCUGAA	Cleavage	| Symbols: VRN5, VIL1 | Fibronectin type III domain-containing protein | chr3:8876027-8878171 REVERSE LENGTH=1989
TAGGTCATGCTGGTAGTTTCACC	23	miR167c-3p	miRBase_PlantsmallRNAgenes	miRNA	61.1462	16	11	240	207	36.5448	27.6952	90.3883	89.9563	1.4844	0.486875	3.04883	0.00229737	0.0117474	AT3G05690.1	657.097	1659	1108	59	50	1463.99	1047.74	61.7702	54.8883	-4.42784	0.323661	-13.6805	1.32848e-42	7.41351e-41	3	1	23	960	982	3'CCACUUUGAUGGUCGUACUGGAU	:::..:::.::::::: :::	5'UCAGAAGUUACUAGCAUGAACUA	Cleavage	| Symbols: UNE8, ATHAP2B, HAP2B, NF-YA2 | nuclear factor Y, subunit A2 | chr3:1676546-1678932 REVERSE LENGTH=1464
TAGGTCATGCTGGTAGTTTCACC	23	miR167c-3p	miRBase_PlantsmallRNAgenes	miRNA	61.1462	16	11	240	207	36.5448	27.6952	90.3883	89.9563	1.4844	0.486875	3.04883	0.00229737	0.0117474	AT5G13820.1	112.827	207	241	19	19	182.668	227.892	19.8921	20.8575	-3.33277	0.498682	-6.68316	2.33846e-11	2.3015e-10	3	1	23	642	664	3'CCACUUUGAUGGUCGUACUGGAU	:::::: :::.:::.::::.:.	5'AGUGAAAAUACUAGCGUGACUUG	Cleavage	| Symbols: TBP1, ATBP-1, ATBP1, ATTBP1, HPPBF-1 | telomeric DNA binding protein 1 | chr5:4460894-4464666 FORWARD LENGTH=2548
ATCATATGAAGAGAGTTGGCCAAC	24	sRNA_3572/4480	PlantsmallRNAgenes	hc-siRNA	17.4413	11	12	21	15	25.1246	30.213	7.90898	6.51858	-1.93364	0.63562	-3.04213	0.00234912	0.0119504	AT2G02090.1	773.954	700	664	898	829	617.719	627.885	940.163	910.047	0.570929	0.175052	3.26148	0.00110831	0.00355135	3	1	24	116	139	3'CAACCGGUUGAGAGAAGUAUACUA	.:::.:.:::::::.:::	5'GGUUUUCAAUUUUCUUCAUGUGAA	Cleavage	| Symbols: CHR19, CHA19, ETL1 | SNF2 domain-containing protein / helicase domain-containing protein | chr2:523284-527012 FORWARD LENGTH=2617
TTGAGCCGTGCCAATATCACGC	22	miR171b-3p/c-3p_22nts	sRNAanno	miRNA	15.832	0	1	83	68	0	2.51775	31.2593	29.5509	4.66281	1.53508	3.03751	0.00238544	0.0120732	AT5G65720.1	1703.18	2342	2850	1008	907	2066.71	2694.99	1055.33	995.673	-1.21499	0.215937	-5.62658	1.83816e-08	1.28681e-07	3	1	22	702	723	3'CGCACUAUAACCGUGCCGAGUU	::: :::::...::.::::	5'CAAUGAGAUUGGUGUGGUUCAA	Cleavage	| Symbols: ATNIFS1, NIFS1, NFS1, ATNFS1 | nitrogen fixation S (NIFS)-like 1 | chr5:26296253-26298072 FORWARD LENGTH=1820
TCATGGTCAGATCCGTCATCC	21	miR842	miRBase_sRNAanno_PlantsmallRNAgenes	miRNA	5.65657	0	0	37	20	0	0	13.9349	8.69143	4.68557	1.55294	3.01722	0.00255105	0.0125279	AT1G73660.1	3051.91	4827	4968	1625	1411	4259.61	4697.79	1701.3	1548.95	-1.46238	0.147219	-9.93342	2.97859e-23	7.1906e-22	3	1	21	2698	2718	3'CCUACUGCCUAGACUGGUACU	:::::.: :::::::..:::	5'UGAUGAUGUAUCUGACUGUGA	Cleavage	| Symbols: | protein tyrosine kinase family protein | chr1:27691893-27697211 REVERSE LENGTH=3940
TCATGGTCAGATCCGTCATCC	21	miR842	miRBase_sRNAanno_PlantsmallRNAgenes	miRNA	5.65657	0	0	37	20	0	0	13.9349	8.69143	4.68557	1.55294	3.01722	0.00255105	0.0125279	AT5G64930.1	623.702	938	952	377	339	827.743	900.221	394.701	372.142	-1.17182	0.20421	-5.73829	9.56357e-09	6.9692e-08	3	1	21	1691	1711	3'CCUACUGCCUAGACUGGUACU	:::..::.::::::.:::	5'UCAUGGUGGGUCUGACUAUGC	Cleavage	| Symbols: CPR5, HYS1 | CPR5 protein, putative | chr5:25945712-25948341 REVERSE LENGTH=1888
AAAGCCGGCGGTTAACAAGTAACC	24	sRNA_5987	PlantsmallRNAgenes	other	103.605	60	60	175	139	137.043	151.065	65.9081	60.4055	-1.18847	0.39421	-3.01482	0.00257134	0.0125654	AT5G45100.1	355.952	262	126	608	398	231.203	119.147	636.547	436.911	1.61478	0.482637	3.34575	0.000820617	0.00270837	3	1	24	865	888	3'CCAAUGAACAAUUGGCGGCCGAAA	..:::: .:.::.:::::::	5'UACGGUUUGUGGAUCGUCGGCUUU	Cleavage	| Symbols: | SBP (S-ribonuclease binding protein) family protein | chr5:18218699-18219960 FORWARD LENGTH=1174
CAGAAGACTCTCCATATATATTGG	24	sRNA_8198	PlantsmallRNAgenes	hc-siRNA	76.6749	11	19	346	238	25.1246	47.8372	130.31	103.428	1.68796	0.56121	3.00772	0.00263219	0.0127372	AT5G37020.1	648.737	1303	1177	161	149	1149.84	1112.98	168.559	163.567	-2.76821	0.20627	-13.4204	4.59534e-41	2.46404e-39	3	1	24	527	550	3'GGUUAUAUAUACCUCUCAGAAGAC	:::.:: : ::::::.::.:::::	5'CCAGUACACAUGGAGGGUUUUCUG	Cleavage	| Symbols: ARF8, ATARF8 | auxin response factor 8 | chr5:14630028-14634387 FORWARD LENGTH=2840
CAGAAGACTCTCCATATATATTGG	24	sRNA_8198	PlantsmallRNAgenes	hc-siRNA	76.6749	11	19	346	238	25.1246	47.8372	130.31	103.428	1.68796	0.56121	3.00772	0.00263219	0.0127372	AT5G09870.1	3459.76	5278	6982	1005	1391	4657.6	6602.25	1052.19	1526.99	-2.1263	0.292528	-7.26868	3.63005e-13	4.25603e-12	3	1	24	143	166	3'GGUUAUAUAUACCUCUCAGAAGAC	:.:.: ::::::::::::.::	5'UAAGUGUUGAUGGAGAGUCUUUUG	Cleavage	| Symbols: CESA5 | cellulose synthase 5 | chr5:3073356-3078262 FORWARD LENGTH=3498
CATTATTATTACTGATCAGTAAAA	24	sRNA_6139	PlantsmallRNAgenes	hc-siRNA	93.0333	0	10	597	281	0	25.1775	224.841	122.115	3.80033	1.26829	2.99643	0.00273162	0.0130316	AT2G36750.1	101.719	237	208	1	0	209.142	196.687	1.04695	0	-8.56556	1.52773	-5.60671	2.06205e-08	1.43583e-07	3	1	24	1348	1371	3'AAAAUGACUAGUCAUUAUUAUUAC	:.:::: .::.:::.:::::	5'AGGAAUUGAUGGGUGAUAGUAAUG	Cleavage	| Symbols: UGT73C1 | UDP-glucosyl transferase 73C1 | chr2:15410462-15412038 REVERSE LENGTH=1577
AATGGCTGCCACTGGATTTTAATG	24	sRNA_8352	PlantsmallRNAgenes	hc-siRNA	84.4967	44	59	100	118	100.498	148.547	37.6618	51.2795	-1.48463	0.495482	-2.99634	0.00273244	0.0130316	AT3G11270.1	261.971	220	212	322	288	194.14	200.469	337.119	316.156	0.727462	0.278075	2.61606	0.00889502	0.0224298	3	1	24	466	489	3'GUAAUUUUAGGUCACCGUCGGUAA	:::::::::: ..:.::::	5'GUUCCAAAUCCAGUGUUGGUCAUU	Cleavage	| Symbols: MEE34 | Mov34/MPN/PAD-1 family protein | chr3:3528890-3531724 FORWARD LENGTH=1439
CATTATTATTACTGATCAGTAAAA	24	sRNA_6139	PlantsmallRNAgenes	hc-siRNA	93.0333	0	10	597	281	0	25.1775	224.841	122.115	3.80033	1.26829	2.99643	0.00273162	0.0130316	AT4G16650.1	723.884	929	900	570	572	819.801	851.049	596.763	627.922	-0.4482	0.183247	-2.44588	0.01445	0.03425	3	1	24	1509	1532	3'AAAAUGACUAGUCAUUAUUAUUAC	: :..: :::: :::::::::::	5'AUGUGUUUAUCACUAAUAAUAAUG	Cleavage	| Symbols: | O-fucosyltransferase family protein | chr4:9372477-9376409 FORWARD LENGTH=2300
TGAGAATGCAAATCCTTAGCT	21	miR5663-3p	miRBase	miRNA	5.1858	0	0	32	20	0	0	12.0518	8.69143	4.55973	1.53367	2.97309	0.00294816	0.0139265	AT2G17260.1	86.2556	155	168	22	24	136.781	158.863	23.033	26.3464	-2.58234	0.517937	-4.98583	6.16966e-07	3.51087e-06	3	1	21	2416	2436	3'UCGAUUCCUAAACGUAAGAGU	.:.:..:::::::::::: ::	5'GGUUGGGGAUUUGCAUUCCCA	Cleavage	| Symbols: GLR2, ATGLR2, GLR3.1, ATGLR3.1 | glutamate receptor 2 | chr2:7504756-7508394 FORWARD LENGTH=3008
TGAGAATGCAAATCCTTAGCT	21	miR5663-3p	miRBase	miRNA	5.1858	0	0	32	20	0	0	12.0518	8.69143	4.55973	1.53367	2.97309	0.00294816	0.0139265	AT4G35290.1	129.992	295	172	57	34	260.324	162.645	59.6763	37.324	-2.12375	0.55981	-3.7937	0.00014842	0.000575369	3	1	21	2441	2461	3'UCGAUUCCUAAACGUAAGAGU	.:::..:::::::::::. ::	5'GGCUGGGGAUUUGCAUUUCCA	Cleavage	| Symbols: GLUR2, GLR3.2, ATGLR3.2, ATGLUR2 | glutamate receptor 2 | chr4:16789549-16793685 FORWARD LENGTH=3102
TGAGAATGCAAATCCTTAGCT	21	miR5663-3p	miRBase	miRNA	5.1858	0	0	32	20	0	0	12.0518	8.69143	4.55973	1.53367	2.97309	0.00294816	0.0139265	AT2G28830.1	190.848	244	304	121	122	215.319	287.466	126.681	133.927	-0.947768	0.374903	-2.52804	0.0114702	0.0280259	3	1	21	298	318	3'UCGAUUCCUAAACGUAAGAGU	::::::::::::: ::::.	5'UGCUAAGGAUUUGCUUUCUUU	Cleavage	| Symbols: PUB12, AtPUB12 | PLANT U-BOX 12 | chr2:12366748-12370684 REVERSE LENGTH=3218
AGAATCTTGATGATGCTGCAT	21	miR172a/b-3p	miRBase_sRNAanno_PlantsmallRNAgenes	miRNA	20.5358	4	0	105	77	9.13621	0	39.5449	33.462	2.95036	0.994931	2.96539	0.003023	0.0142124	AT1G09100.1	730.951	951	943	591	523	839.215	891.711	618.749	574.131	-0.53687	0.189558	-2.83222	0.00462256	0.012637	3	1	21	287	307	3'UACGUCGUAGUAGUUCUAAGA	::: .:::.:..:::::::	5'UGGCAAUAUCGUUGAGAUUCU	Cleavage	| Symbols: RPT5B | 26S proteasome AAA-ATPase subunit RPT5B | chr1:2936528-2939326 REVERSE LENGTH=1487
TTTAGTTGACGGAATTGTGGC	21	miR8183	miRBase_PlantsmallRNAgenes	miRNA	157.387	37	8	706	596	84.5099	20.142	265.892	259.005	2.32025	0.784863	2.95625	0.00311401	0.0145028	AT3G16470.1	894.965	1147	1673	456	463	1012.18	1582.01	477.41	508.265	-1.39598	0.311533	-4.48098	7.43001e-06	3.59254e-05	3	1	21	483	503	3'CGGUGUUAAGGCAGUUGAUUU	.:.:::::::::.:::: :	5'UAUAUAAUUCCGUCGACUACA	Cleavage	| Symbols: JR1 | Mannose-binding lectin superfamily protein | chr3:5595929-5598044 REVERSE LENGTH=1588
TCTGTTTGCGGCTATTTTTTGATT	24	sRNA_5850	PlantsmallRNAgenes	hc-siRNA	4.80918	0	0	28	20	0	0	10.5453	8.69143	4.44973	1.52194	2.92371	0.00345881	0.0159289	AT2G31130.1	341.317	537	400	228	250	473.879	378.244	238.705	274.441	-0.732198	0.30035	-2.43782	0.0147763	0.0349057	3	1	24	556	579	3'UUAGUUUUUUAUCGGCGUUUGUCU	.: :::.:: .::::::::::::	5'GAACAAGAAUCGGCCGCAAACAGA	Cleavage	| Symbols: | unknown protein; Has 116 Blast hits to 113 proteins in 44 species: Archae - 0; Bacteria - 3; Metazoa - 21; Fungi - 2; Plants - 40; Viruses - 0; Other Eukaryotes - 50 (source: NCBI BLink). | chr2:13263579-13266560 REVERSE LENGTH=1647
TTATGTCTTGTTGATCTCAAT	21	miR863-5p	miRBase	miRNA	4.77298	0	0	23	24	0	0	8.66221	10.4297	4.43266	1.52126	2.9138	0.0035706	0.0163228	AT1G18890.1	1134.5	1690	1646	789	605	1491.35	1556.47	826.045	664.148	-1.032	0.207497	-4.97354	6.57412e-07	3.72248e-06	3	1	21	2173	2193	3'UAACUCUAGUUGUUCUGUAUU	::::: :::::::: :::.	5'UGUGAGACCAACAAGAAAUAG	Cleavage	| Symbols: ATCDPK1, CPK10, CDPK1, AtCPK10 | calcium-dependent protein kinase 1 | chr1:6522764-6525962 REVERSE LENGTH=2568
TTATGTCTTGTTGATCTCAAT	21	miR863-5p	miRBase	miRNA	4.77298	0	0	23	24	0	0	8.66221	10.4297	4.43266	1.52126	2.9138	0.0035706	0.0163228	AT3G06868.1	131.329	234	169	68	80	206.495	159.808	71.1928	87.8212	-1.20474	0.438885	-2.745	0.00605106	0.0160223	3	1	21	153	173	3'UAACUCUAGUUGUUCUGUAUU	:::::::::::::::..	5'UCAAAGAUCAACAAGACAUGG	Cleavage	| Symbols: | unknown protein; FUNCTIONS IN: molecular_function unknown; INVOLVED IN: biological_process unknown; LOCATED IN: cellular_component unknown; BEST Arabidopsis thaliana protein match is: unknown protein (TAIR:AT5G49100.1); Has 30201 Blast hits to 17322 proteins in 780 species: Archae - 12; Bacteria - 1396; Metazoa - 17338; Fungi - 3422; Plants - 5037; Viruses - 0; Other Eukaryotes - 299…
ATTGTGAGGGACTCTGTTAAGGGA	24	sRNA_4552	PlantsmallRNAgenes	hc-siRNA	27.249	22	13	31	33	50.2492	32.7307	11.6752	14.3409	-1.68049	0.578848	-2.90316	0.00369414	0.0167606	AT5G55550.1	164.805	134	78	203	232	118.249	73.7576	212.531	254.682	1.28173	0.460045	2.78609	0.00533481	0.0143406	3	1	24	673	696	3'AGGGAAUUGUCUCAGGGAGUGUUA	:. ::.:.:::::.:.::::::	5'GCUGUUGAUAGAGUUCUUCACAAG	Cleavage	| Symbols: | RNA-binding (RRM/RBD/RNP motifs) family protein | chr5:22501535-22504011 REVERSE LENGTH=2075
CATGTGCCCATCTTCACCATC	21	miR164b-3p	miRBase_sRNAanno	miRNA	13.6659	1	0	71	59	2.28405	0	26.7399	25.6397	4.45233	1.53668	2.89738	0.00376298	0.0169044	AT4G09340.1	627.951	959	951	367	348	846.275	899.275	384.232	382.022	-1.18768	0.195964	-6.06071	1.35522e-09	1.10581e-08	3	1	21	393	413	3'CUACCACUUCUACCCGUGUAC	::::::::::::::: .::	5'CAUGGUGAAGAUGGGCUUAUA	Cleavage	| Symbols: | SPla/RYanodine receptor (SPRY) domain-containing protein | chr4:5924602-5927635 REVERSE LENGTH=1795
CATGTGCCCATCTTCACCATC	21	miR164b-3p	miRBase_sRNAanno	miRNA	13.6659	1	0	71	59	2.28405	0	26.7399	25.6397	4.45233	1.53668	2.89738	0.00376298	0.0169044	AT3G15940.1	76.483	152	157	16	6	134.133	148.461	16.7512	6.58659	-3.59324	0.720527	-4.98697	6.13343e-07	3.49243e-06	3	1	21	576	596	3'CUACCACUUCUACCCGUGUAC	:: ::::::::::::::	5'UUCAGUCAAGAUGGGCACAUG	Cleavage	| Symbols: | UDP-Glycosyltransferase superfamily protein | chr3:5393513-5396759 REVERSE LENGTH=2565
TTGCGGGAGTTTTATGACTGGTA	23	sRNA_11630	PlantsmallRNAgenes	hc-siRNA	4.54121	0	0	24	21	0	0	9.03883	9.12601	4.36372	1.5156	2.8792	0.00398685	0.0175776	AT5G06960.2	139.618	255	222	32	82	225.026	209.926	33.5025	90.0168	-1.81745	0.650777	-2.79273	0.00522645	0.0140839	3	1	23	1427	1449	3'AUGGUCAGUAUUUUGAGGGCGUU	: :::::::: :::::.::	5'UUGAAAUCAUAAAAGUCCCGUAA	Cleavage	| Symbols: OBF5, TGA5 | OCS-element binding factor 5 | chr5:2154822-2157646 FORWARD LENGTH=1528
GTTGTCGCTGGTTGTTGTCGCTGG	24	sRNA_13034	PlantsmallRNAgenes	hc-siRNA	13.5288	0	1	77	52	0	2.51775	28.9996	22.5977	4.42638	1.54686	2.86152	0.00421615	0.0185063	AT1G01830.2	153.195	219	307	71	50	193.258	290.302	74.3336	54.8883	-1.90276	0.482052	-3.94721	7.90661e-05	0.0003232	3	1	24	1396	1419	3'GGUCGCUGUUGUUGGUCGCUGUUG	:: .::::::::.:::..:::	5'GUUGCCGCAACAACCGGCGGUAAC	Cleavage	| Symbols: | ARM repeat superfamily protein | chr1:298535-300846 REVERSE LENGTH=2139
GTTGTCGCTGGTTGTTGTCGCTGG	24	sRNA_13034	PlantsmallRNAgenes	hc-siRNA	13.5288	0	1	77	52	0	2.51775	28.9996	22.5977	4.42638	1.54686	2.86152	0.00421615	0.0185063	AT5G20890.1	2260.06	3031	2773	1729	1761	2674.72	2622.18	1810.18	1933.16	-0.500917	0.131444	-3.81089	0.00013847	0.000539314	3	1	24	1496	1519	3'GGUCGCUGUUGUUGGUCGCUGUUG	.: :::::::::.:. .::::::	5'AUACCGACAACAAUCGCUGACAAC	Cleavage	| Symbols: | TCP-1/cpn60 chaperonin family protein | chr5:7086653-7090081 REVERSE LENGTH=2126
GTTGTCGCTGGTTGTTGTCGCTGG	24	sRNA_13034	PlantsmallRNAgenes	hc-siRNA	13.5288	0	1	77	52	0	2.51775	28.9996	22.5977	4.42638	1.54686	2.86152	0.00421615	0.0185063	AT1G01830.1	535.811	1037	685	352	193	915.106	647.743	368.527	211.869	-1.42878	0.412887	-3.46047	0.000539232	0.00185127	3	1	24	1365	1388	3'GGUCGCUGUUGUUGGUCGCUGUUG	:: .::::::::.:::..:::	5'GUUGCCGCAACAACCGGCGGUAAC	Cleavage	| Symbols: | ARM repeat superfamily protein | chr1:298535-300729 REVERSE LENGTH=2108
ATTAGACCGTTTTGTCCGCTGCCT	24	sRNA_18233	PlantsmallRNAgenes	hc-siRNA	4.40359	0	0	26	18	0	0	9.79207	7.82229	4.32353	1.51876	2.84675	0.00441684	0.0189676	AT1G73950.1	628.549	933	899	413	372	823.331	850.104	432.391	408.369	-0.992865	0.195047	-5.0904	3.57307e-07	2.1e-06	3	1	24	714	737	3'UCCGUCGCCUGUUUUGCCAGAUUA	.: ::::::.::::::::	5'CUUGUUUGUACAAAAUGGUCUAAU	Cleavage	| Symbols: | Transmembrane Fragile-X-F-associated protein | chr1:27799830-27804604 REVERSE LENGTH=1825
ATCCAGCATTAGTCGTTAGCGATT	24	sRNA_19990	PlantsmallRNAgenes	hc-siRNA	4.40359	0	0	26	18	0	0	9.79207	7.82229	4.32353	1.51876	2.84675	0.00441684	0.0189676	AT2G29065.1	127.62	194	230	66	48	171.196	217.49	69.0989	52.6927	-1.67313	0.455575	-3.67256	0.00024013	0.000891153	3	1	24	1409	1432	3'UUAGCGAUUGCUGAUUACGACCUA	:: . .::.::..::::::::::	5'AAGUCUUAGCGGUUAAUGCUGGAC	Cleavage	| Symbols: | GRAS family transcription factor | chr2:12484843-12486983 FORWARD LENGTH=1989
AAACCCGTTCTGTAATTTCTTTAC	24	sRNA_4814/8545/14931	PlantsmallRNAgenes	hc-siRNA	17.5388	1	3	69	79	2.28405	7.55324	25.9866	34.3312	2.64368	0.935764	2.82516	0.00472573	0.0200883	AT5G45140.1	449.02	776	610	262	237	684.785	576.822	274.302	260.17	-1.23917	0.251894	-4.91943	8.67971e-07	4.82402e-06	3	1	24	1983	2006	3'CAUUUCUUUAAUGUCUUGCCCAAA	:.:::.::::::::.:.::: ::	5'AUGAAGGAAUUACAGGAUGGGGUU	Cleavage	| Symbols: NRPC2 | nuclear RNA polymerase C2 | chr5:18247228-18258138 REVERSE LENGTH=3793
AAACGCTATGTTTTCTTTGAATAT	24	sRNA_8129	PlantsmallRNAgenes	hc-siRNA	37.0794	4	9	134	152	9.13621	22.6597	50.4668	66.0549	1.88874	0.674762	2.79912	0.00512419	0.021358	AT1G27940.1	49.2722	87	91	17	15	76.7736	86.0505	17.7982	16.4665	-2.24797	0.644875	-3.4859	0.000490493	0.00169991	3	1	24	2995	3018	3'UAUAAGUUUCUUUUGUAUCGCAAA	: ::::::.:.:.:::: ::::	5'CAAGUCAAAGGAGAUAUAGAGUUU	Cleavage	| Symbols: PGP13 | P-glycoprotein 13 | chr1:9733597-9738129 REVERSE LENGTH=3738
TTTTCTTCTACTTCTTGCACA	21	miR838	miRBase_sRNAanno_PlantsmallRNAgenes	miRNA	64.1599	9	0	463	142	20.5565	0	174.374	61.7092	3.50358	1.26213	2.77592	0.0055046	0.022508	AT4G01080.1	887.39	1982	1835	32	29	1749.03	1735.2	33.5025	31.8352	-5.73621	0.263853	-21.7401	8.56306e-105	1.98837e-102	3	1	21	562	582	3'ACACGUUCUUCAUCUUCUUUU	::: :::::::.::.::::	5'GGUGGAAGAAGUGGAGGAAAU	Cleavage	| Symbols: TBL26 | TRICHOME BIREFRINGENCE-LIKE 26 | chr4:466391-468294 REVERSE LENGTH=1583
TTTTCTTCTACTTCTTGCACA	21	miR838	miRBase_sRNAanno_PlantsmallRNAgenes	miRNA	64.1599	9	0	463	142	20.5565	0	174.374	61.7092	3.50358	1.26213	2.77592	0.0055046	0.022508	AT4G10770.1	2413.36	4748	5422	141	172	4189.9	5127.1	147.62	188.816	-4.79236	0.229101	-20.9181	3.66259e-97	7.4337e-95	3	1	21	54	74	3'ACACGUUCUUCAUCUUCUUUU	: :::::::: :::::::.:	5'AGAGCAAGAAGAAGAAGAAGA	Translation	| Symbols: ATOPT7, OPT7 | oligopeptide transporter 7 | chr4:6628404-6632599 REVERSE LENGTH=2625
TTTTCTTCTACTTCTTGCACA	21	miR838	miRBase_sRNAanno_PlantsmallRNAgenes	miRNA	64.1599	9	0	463	142	20.5565	0	174.374	61.7092	3.50358	1.26213	2.77592	0.0055046	0.022508	AT4G22200.1	1712.78	2957	3672	326	390	2609.42	3472.28	341.306	428.128	-2.98286	0.254287	-11.7303	8.91483e-32	3.43553e-30	3	1	21	2749	2769	3'ACACGUUCUUCAUCUUCUUUU	:::: :::::: :::::::.:	5'UGUGGAAGAAGAAGAAGAAGA	Translation	| Symbols: AKT2/3, AKT3, AKT2, KT2/3 | potassium transport 2/3 | chr4:11746513-11750698 REVERSE LENGTH=3169
ATGTCTTTTGCACTTTTGAACGGT	24	sRNA_5421	PlantsmallRNAgenes	hc-siRNA	4.05595	0	0	20	20	0	0	7.53236	8.69143	4.19789	1.51254	2.77539	0.00551356	0.022508	AT5G03380.2	2214.96	3692	3888	998	802	3258.03	3676.53	1044.86	880.408	-1.8485	0.182715	-10.1169	4.6513e-24	1.18554e-22	3	1	24	218	241	3'UGGCAAGUUUUCACGUUUUCUGUA	:: ::::::.:::...::::..:	5'ACAUUUCAAAGGUGUGGAAGAUGU	Cleavage	| Symbols: | Heavy metal transport/detoxification superfamily protein | chr5:832104-834289 REVERSE LENGTH=1555
ATGTCTTTTGCACTTTTGAACGGT	24	sRNA_5421	PlantsmallRNAgenes	hc-siRNA	4.05595	0	0	20	20	0	0	7.53236	8.69143	4.19789	1.51254	2.77539	0.00551356	0.022508	AT5G03380.1	161.733	275	312	54	48	242.675	295.03	56.5354	52.6927	-2.29893	0.392416	-5.85841	4.67312e-09	3.54201e-08	3	1	24	249	272	3'UGGCAAGUUUUCACGUUUUCUGUA	:: ::::::.:::...::::..:	5'ACAUUUCAAAGGUGUGGAAGAUGU	Cleavage	| Symbols: | Heavy metal transport/detoxification superfamily protein | chr5:832104-834412 REVERSE LENGTH=1586
TTTTCTTCTACTTCTTGCACA	21	miR838	miRBase_sRNAanno_PlantsmallRNAgenes	miRNA	64.1599	9	0	463	142	20.5565	0	174.374	61.7092	3.50358	1.26213	2.77592	0.0055046	0.022508	AT2G33360.1	373.419	559	592	187	223	493.293	559.801	195.78	244.802	-1.25746	0.288656	-4.35624	1.32314e-05	6.13334e-05	3	1	21	1822	1842	3'ACACGUUCUUCAUCUUCUUUU	::: :::::: :::::::.:	5'AGUGGAAGAAGAAGAAGAAGA	Translation	| Symbols: | Protein of unknown function (DUF3527) | chr2:14139798-14143118 FORWARD LENGTH=2571
TTTTCTTCTACTTCTTGCACA	21	miR838	miRBase_sRNAanno_PlantsmallRNAgenes	miRNA	64.1599	9	0	463	142	20.5565	0	174.374	61.7092	3.50358	1.26213	2.77592	0.0055046	0.022508	AT4G27010.1	104.442	166	224	18	37	146.488	211.817	18.8451	40.6173	-2.59296	0.649292	-3.99352	6.50998e-05	0.000270386	3	1	21	4145	4165	3'ACACGUUCUUCAUCUUCUUUU	::...::: ::::::::::	5'GCUGUGGGAAUUAGAAGAAAA	Translation	| Symbols: | CONTAINS InterPro DOMAIN/s: Ribosome 60S biogenesis N-terminal (InterPro:IPR021714); BEST Arabidopsis thaliana protein match is: unknown protein (TAIR:AT1G72270.1); Has 30201 Blast hits to 17322 proteins in 780 species: Archae - 12; Bacteria - 1396; Metazoa - 17338; Fungi - 3422; Plants - 5037; Viruses - 0; Other Eukaryotes - 2996 (source: NCBI BLink). | chr4:13557974-13568296 FORWAR…
ATGTCTTTTGCACTTTTGAACGGT	24	sRNA_5421	PlantsmallRNAgenes	hc-siRNA	4.05595	0	0	20	20	0	0	7.53236	8.69143	4.19789	1.51254	2.77539	0.00551356	0.022508	AT1G03380.1	1921.19	2398	2668	1588	1260	2116.13	2522.89	1662.56	1383.18	-0.606827	0.203993	-2.97475	0.00293226	0.00845102	3	1	24	2172	2195	3'UGGCAAGUUUUCACGUUUUCUGUA	:. :::..:.::::::::: ::::	5'AUGGUUUGAGAGUGCAAAAAACAU	Cleavage	| Symbols: ATATG18G, ATG18G | homolog of yeast autophagy 18 (ATG18) G | chr1:835785-840940 FORWARD LENGTH=3732
TTTTCTTCTACTTCTTGCACA	21	miR838	miRBase_sRNAanno_PlantsmallRNAgenes	miRNA	64.1599	9	0	463	142	20.5565	0	174.374	61.7092	3.50358	1.26213	2.77592	0.0055046	0.022508	AT5G12480.1	1166.53	1526	1446	1009	816	1346.63	1367.35	1056.38	895.776	-0.475145	0.185565	-2.56053	0.0104514	0.0258361	3	1	21	47	67	3'ACACGUUCUUCAUCUUCUUUU	:::::::: :::::::.:	5'CAAGCAAGAAGAAGAAGAAGA	Translation	| Symbols: CPK7 | calmodulin-domain protein kinase 7 | chr5:4047515-4050533 REVERSE LENGTH=2116
TTTTCTTCTACTTCTTGCACA	21	miR838	miRBase_sRNAanno_PlantsmallRNAgenes	miRNA	64.1599	9	0	463	142	20.5565	0	174.374	61.7092	3.50358	1.26213	2.77592	0.0055046	0.022508	AT3G55140.2	17.2643	33	32	4	5	29.121	30.2595	4.18781	5.48883	-2.61891	1.07525	-2.43563	0.014866	0.0350783	3	1	21	353	373	3'ACACGUUCUUCAUCUUCUUUU	::: :.::.::::.::.:::	5'CGUGAAGGAGGUAGGAGGAAA	Cleavage	| Symbols: | Pectin lyase-like superfamily protein | chr3:20438783-20440427 FORWARD LENGTH=1403
TTTTCTTCTACTTCTTGCACA	21	miR838	miRBase_sRNAanno_PlantsmallRNAgenes	miRNA	64.1599	9	0	463	142	20.5565	0	174.374	61.7092	3.50358	1.26213	2.77592	0.0055046	0.022508	AT4G27010.2	86.853	149	134	59	25	131.486	126.712	61.7702	27.4441	-1.53169	0.656359	-2.33362	0.0196155	0.0446474	3	1	21	4145	4165	3'ACACGUUCUUCAUCUUCUUUU	::...::: ::::::::::	5'GCUGUGGGAAUUAGAAGAAAA	Translation	| Symbols: | INVOLVED IN: biological_process unknown; LOCATED IN: cellular_component unknown; EXPRESSED IN: 20 plant structures; EXPRESSED DURING: 10 growth stages; CONTAINS InterPro DOMAIN/s: Ribosome 60S biogenesis N-terminal (InterPro:IPR021714); BEST Arabidopsis thaliana protein match is: unknown protein (TAIR:AT1G72270.1); Has 312 Blast hits to 226 proteins in 103 species: Archae - 0; Bacter…
GATTTGGGCTATATTACGGACCA	23	sRNA_12720/12737	PlantsmallRNAgenes	hc-siRNA	18.4597	0	3	116	52	0	7.55324	43.6877	22.5977	3.183	1.16268	2.73764	0.00618823	0.0248531	AT2G41140.1	1427.69	2321	2237	746	698	2048.18	2115.33	781.027	766.24	-1.428	0.144765	-9.86422	5.94949e-23	1.40048e-21	3	1	23	216	238	3'ACCAGGCAUUAUAUCGGGUUUAG	::::: ::::::::.:.::	5'CUUUCCGUUUUAUAGCCCGAGUC	Cleavage	| Symbols: CRK1, ATCRK1, ATCBK3 | CDPK-related kinase 1 | chr2:17150387-17153690 FORWARD LENGTH=2148
AAGACTGTGAATGGTGACATAGAC	24	sRNA_9644	PlantsmallRNAgenes	hc-siRNA	15.6831	10	11	22	9	22.8405	27.6952	8.28559	3.91115	-2.03888	0.74514	-2.73623	0.00621474	0.024859	AT4G34412.1	246.486	193	182	341	261	170.314	172.101	357.011	286.517	0.910544	0.319183	2.85273	0.00433451	0.0119575	3	1	24	660	683	3'CAGAUACAGUGGUAAGUGUCAGAA	.: :::::::: :.:.:::.::	5'UCUUUUGUCACCAAUUAUAGUUUU	Translation	| Symbols: | CONTAINS InterPro DOMAIN/s: Kinase binding protein CGI-121 (InterPro:IPR013926); Has 275 Blast hits to 275 proteins in 139 species: Archae - 0; Bacteria - 5; Metazoa - 98; Fungi - 109; Plants - 42; Viruses - 0; Other Eukaryotes - 21 (source: NCBI BLink). | chr4:16452960-16454633 REVERSE LENGTH=776
AAGTTGAGACTTATTTACAGTGGC	24	sRNA_15993	PlantsmallRNAgenes	hc-siRNA	3.80969	0	0	22	16	0	0	8.28559	6.95315	4.11437	1.51068	2.72353	0.00645892	0.0255269	AT3G17120.1	296.667	746	468	18	61	658.312	442.546	18.8451	66.9637	-3.68348	0.680508	-5.41284	6.20327e-08	4.05946e-07	3	1	24	759	782	3'CGGUGACAUUUAUUCAGAGUUGAA	: .: :: .:::.::::::.:.::	5'GAUAAUGGGAAUGAGUCUCGAUUU	Cleavage	| Symbols: | unknown protein; BEST Arabidopsis thaliana protein match is: unknown protein (TAIR:AT1G02380.1); Has 67 Blast hits to 67 proteins in 11 species: Archae - 0; Bacteria - 0; Metazoa - 0; Fungi - 0; Plants - 67; Viruses - 0; Other Eukaryotes - 0 (source: NCBI BLink). | chr3:5841096-5843485 FORWARD LENGTH=1661
AAGTTGAGACTTATTTACAGTGGC	24	sRNA_15993	PlantsmallRNAgenes	hc-siRNA	3.80969	0	0	22	16	0	0	8.28559	6.95315	4.11437	1.51068	2.72353	0.00645892	0.0255269	AT3G26000.1	1174.29	1729	1746	649	766	1525.77	1651.04	679.472	840.888	-1.06335	0.208349	-5.10368	3.33116e-07	1.96711e-06	3	1	24	413	436	3'CGGUGACAUUUAUUCAGAGUUGAA	: ..::: :::: :::::::.::	5'UCGGUUGUUAAUACGUCUCAAUUU	Translation	| Symbols: | Ribonuclease inhibitor | chr3:9506778-9509258 REVERSE LENGTH=2342
AAGTTGAGACTTATTTACAGTGGC	24	sRNA_15993	PlantsmallRNAgenes	hc-siRNA	3.80969	0	0	22	16	0	0	8.28559	6.95315	4.11437	1.51068	2.72353	0.00645892	0.0255269	AT3G57570.2	395.691	733	513	223	198	646.84	485.098	233.47	217.358	-1.32829	0.30284	-4.38611	1.15397e-05	5.40984e-05	3	1	24	3628	3651	3'CGGUGACAUUUAUUCAGAGUUGAA	::: :: :::::::..::::	5'UUUUCUGAAACUAAGUCUUGACUU	Cleavage	| Symbols: | ARM repeat superfamily protein | chr3:21312444-21320365 FORWARD LENGTH=3705
AAGTTGAGACTTATTTACAGTGGC	24	sRNA_15993	PlantsmallRNAgenes	hc-siRNA	3.80969	0	0	22	16	0	0	8.28559	6.95315	4.11437	1.51068	2.72353	0.00645892	0.0255269	AT3G17120.2	77.6304	158	112	35	26	139.428	105.908	36.6433	28.5419	-1.91165	0.557043	-3.43178	0.000599627	0.0020397	3	1	24	782	805	3'CGGUGACAUUUAUUCAGAGUUGAA	: .: :: .:::.::::::.:.::	5'GAUAAUGGGAAUGAGUCUCGAUUU	Cleavage	| Symbols: | unknown protein; BEST Arabidopsis thaliana protein match is: unknown protein (TAIR:AT1G02380.1); Has 35333 Blast hits to 34131 proteins in 2444 species: Archae - 798; Bacteria - 22429; Metazoa - 974; Fungi - 991; Plants - 531; Viruses - 0; Other Eukaryotes - 9610 (source: NCBI BLink). | chr3:5841317-5843485 FORWARD LENGTH=1684
TCATTGAGTGCAGCGTTGATG	21	miR397a	miRBase	miRNA	3.89662	0	0	16	22	0	0	6.02589	9.56058	4.13457	1.52589	2.70961	0.00673617	0.0263082	AT5G14760.1	741.055	1267	1796	72	66	1118.07	1698.32	75.3806	72.4525	-4.2515	0.335962	-12.6547	1.05351e-36	4.85144e-35	3	1	21	940	960	3'GUAGUUGCGACGUGAGUUACU	:..: ::::.:::.:::::	5'ACUUGAAGCUGUACUUAAUGA	Cleavage	| Symbols: AO | L-aspartate oxidase | chr5:4768468-4772153 FORWARD LENGTH=2389
TCATTGAGTGCAGCGTTGATG	21	miR397a	miRBase	miRNA	3.89662	0	0	16	22	0	0	6.02589	9.56058	4.13457	1.52589	2.70961	0.00673617	0.0263082	AT1G79920.1	1756.24	2544	3149	869	813	2244.97	2977.73	909.802	892.483	-1.53484	0.220328	-6.96618	3.25661e-12	3.49789e-11	3	1	21	744	764	3'GUAGUUGCGACGUGAGUUACU	::::.:.::::.::: :::	5'GCUCAAUGUUGCAUUCAUUGA	Cleavage	| Symbols: | Heat shock protein 70 (Hsp 70) family protein | chr1:30058632-30062744 REVERSE LENGTH=2964
TCATTGAGTGCAGCGTTGATG	21	miR397a	miRBase	miRNA	3.89662	0	0	16	22	0	0	6.02589	9.56058	4.13457	1.52589	2.70961	0.00673617	0.0263082	AT1G20950.1	672.768	949	975	439	430	837.45	921.97	459.612	472.039	-0.917155	0.197594	-4.64162	3.4569e-06	1.75568e-05	3	1	21	583	603	3'GUAGUUGCGACGUGAGUUACU	.:.:::::::::::::: :	5'GGUUAACGCUGCACUCAAAGC	Cleavage	| Symbols: | Phosphofructokinase family protein | chr1:7297239-7301415 REVERSE LENGTH=2152
ACGGGCCGTCTTATGTTAGAATGC	24	sRNA_3861	PlantsmallRNAgenes	hc-siRNA	3.77348	0	0	17	20	0	0	6.4025	8.69143	4.09019	1.51487	2.70004	0.00693322	0.0269716	AT5G39840.1	90.5753	143	126	53	56	126.191	119.147	55.4885	61.4749	-1.06913	0.459111	-2.32868	0.0198758	0.0451685	3	1	24	1509	1532	3'CGUAAGAUUGUAUUCUGCCGGGCA	: :: .::::::::::::: ..::	5'GAAUCUUAACAUAAGACGGGUUGU	Cleavage	| Symbols: | ATP-dependent RNA helicase, mitochondrial, putative | chr5:15946769-15949186 FORWARD LENGTH=2331
GGCAGTCTCCTTGGCTATC	19	MIR169m-3p/i-3p/k-3p/j-3p	PlantsmallRNAgenes	miRNA	24.4985	3	0	197	39	6.85216	0	74.1937	16.9483	3.69638	1.37117	2.69579	0.00702215	0.0272108	AT4G29010.1	3498.21	4580	5077	2535	2274	4041.65	4800.86	2654.02	2496.32	-0.779683	0.162895	-4.78642	1.6978e-06	9.03293e-06	3	1	19	830	848	3'CUAUCGGUUCCUCUGACGG	: :::::::: :::.::::	5'GCUAGCCAAGAAGAUUGCC	Cleavage	| Symbols: AIM1 | Enoyl-CoA hydratase/isomerase family | chr4:14297044-14302147 REVERSE LENGTH=2565
GGCAGTCTCCTTGGCTATC	19	MIR169m-3p/i-3p/k-3p/j-3p	PlantsmallRNAgenes	miRNA	24.4985	3	0	197	39	6.85216	0	74.1937	16.9483	3.69638	1.37117	2.69579	0.00702215	0.0272108	AT1G32070.2	617.601	826	810	396	511	728.908	765.944	414.593	560.958	-0.615988	0.269309	-2.28729	0.0221787	0.0496768	3	1	19	432	450	3'CUAUCGGUUCCUCUGACGG	:::.::::::::::: :..	5'GAUGGCCAAGGAGACCGUU	Cleavage	| Symbols: ATNSI, NSI | nuclear shuttle interacting | chr1:11534684-11536338 REVERSE LENGTH=993
CAAAGAAAAGAAAAACGGGTC	21	sRNA_3995/58	PlantsmallRNAgenes	other	19.9013	12	14	15	26	27.4086	35.2485	5.64927	11.2989	-1.89107	0.704376	-2.68475	0.00725839	0.0280168	AT3G58120.1	1890.37	26	10	2991	4006	22.9438	9.4561	3131.43	4397.65	7.84978	0.413431	18.9869	2.18701e-80	3.34771e-78	3	1	21	1393	1413	3'CUGGGCAAAAAGAAAAGAAAC	:.:.::::::.::::.:::	5'UAUCUGUUUUUUUUUUUUUUU	Cleavage	| Symbols: ATBZIP61, BZIP61 | Basic-leucine zipper (bZIP) transcription factor family protein | chr3:21520974-21523327 REVERSE LENGTH=1554
CAAAGAAAAGAAAAACGGGTC	21	sRNA_3995/58	PlantsmallRNAgenes	other	19.9013	12	14	15	26	27.4086	35.2485	5.64927	11.2989	-1.89107	0.704376	-2.68475	0.00725839	0.0280168	AT3G16570.1	1209.59	543	476	1643	1994	479.173	450.111	1720.14	2188.94	2.07241	0.220528	9.39749	5.58792e-21	1.17958e-19	3	1	21	492	512	3'CUGGGCAAAAAGAAAAGAAAC	:..: ::::::::::::::	5'AAUUCUUUUUUCUUUUCUUUU	Cleavage	| Symbols: RALF23, ATRALF23 | rapid alkalinization factor 23 | chr3:5644698-5645414 FORWARD LENGTH=717
CAAAGAAAAGAAAAACGGGTC	21	sRNA_3995/58	PlantsmallRNAgenes	other	19.9013	12	14	15	26	27.4086	35.2485	5.64927	11.2989	-1.89107	0.704376	-2.68475	0.00725839	0.0280168	AT1G69780.1	296.725	103	83	391	554	90.8929	78.4857	409.358	608.162	2.58599	0.38252	6.76041	1.37601e-11	1.38308e-10	3	1	21	1121	1141	3'CUGGGCAAAAAGAAAAGAAAC	:::.::::::.:: :.::::	5'UACCUGUUUUUUUUGUUUUUG	Cleavage	| Symbols: ATHB13 | Homeobox-leucine zipper protein family | chr1:26258939-26260751 FORWARD LENGTH=1398
CAAAGAAAAGAAAAACGGGTC	21	sRNA_3995/58	PlantsmallRNAgenes	other	19.9013	12	14	15	26	27.4086	35.2485	5.64927	11.2989	-1.89107	0.704376	-2.68475	0.00725839	0.0280168	AT1G18270.2	1629.13	1344	1183	2404	1544	1186.02	1118.66	2516.87	1694.95	0.869947	0.267004	3.25818	0.00112128	0.00358831	3	1	21	4391	4411	3'CUGGGCAAAAAGAAAAGAAAC	: :.::::::.::::::::	5'UAACUGUUUUUUUUUUCUUUU	Cleavage	| Symbols: | ketose-bisphosphate aldolase class-II family protein | chr1:6283412-6293871 REVERSE LENGTH=4446
CAAAGAAAAGAAAAACGGGTC	21	sRNA_3995/58	PlantsmallRNAgenes	other	19.9013	12	14	15	26	27.4086	35.2485	5.64927	11.2989	-1.89107	0.704376	-2.68475	0.00725839	0.0280168	AT4G15420.1	357.838	281	289	431	418	247.97	273.281	451.237	458.866	0.804309	0.247708	3.247	0.00116627	0.00371232	3	1	21	41	61	3'CUGGGCAAAAAGAAAAGAAAC	...::::::.::::::::	5'CCUUUGUUUUUUUUUUCUUUU	Cleavage	| Symbols: | Ubiquitin fusion degradation UFD1 family protein | chr4:8823725-8826096 FORWARD LENGTH=1930
CAAAGAAAAGAAAAACGGGTC	21	sRNA_3995/58	PlantsmallRNAgenes	other	19.9013	12	14	15	26	27.4086	35.2485	5.64927	11.2989	-1.89107	0.704376	-2.68475	0.00725839	0.0280168	AT3G04740.1	1270.36	1044	1168	1544	1311	921.283	1104.47	1616.49	1439.17	0.593305	0.20138	2.94619	0.00321711	0.00917169	3	1	21	5396	5416	3'CUGGGCAAAAAGAAAAGAAAC	:.::::::.::::::::	5'CUGCUGUUUUUUUUUUCUUUU	Cleavage	| Symbols: SWP, MED14, ATMED14 | RNA polymerase II transcription mediators | chr3:1293807-1300714 FORWARD LENGTH=5501
ACATATGATCTGCATCTTTGC	21	miR5595a/b	miRBase	miRNA	3.62138	0	0	20	16	0	0	7.53236	6.95315	4.03928	1.50721	2.67997	0.00736284	0.0283098	AT2G46970.1	20.2989	44	39	0	5	38.828	36.8788	0	5.48883	-3.79483	1.65709	-2.29005	0.0220184	0.0493586	3	1	21	225	245	3'CGUUUCUACGUCUAGUAUACA	::::::: ::::.:::::	5'UAAAAGAUGAAGAUUAUAUGG	Cleavage	| Symbols: PIL1 | phytochrome interacting factor 3-like 1 | chr2:19295490-19297826 REVERSE LENGTH=1526
AAGACGCGTCAGACGGTAAAGATG	24	sRNA_1518	PlantsmallRNAgenes	hc-siRNA	45.6151	24	33	41	67	54.8173	83.0857	15.4413	29.1163	-1.63061	0.610381	-2.67146	0.00755218	0.0288145	AT1G32050.1	2071.05	1707	1637	2374	2500	1506.35	1547.96	2485.47	2744.41	0.775899	0.144653	5.36388	8.14546e-08	5.25513e-07	3	1	24	1050	1073	3'GUAGAAAUGGCAGACUGCGCAGAA	.::::::::.:::.::::. :	5'CCAUUUUACCGUUUGAUGCGUUGU	Cleavage	| Symbols: | SCAMP family protein | chr1:11528445-11531281 FORWARD LENGTH=1273
TGCTCTCGGAATAAACCTGTG	21	sRNA_2603	PlantsmallRNAgenes	other	3.5924	0	0	22	14	0	0	8.28559	6.084	4.03272	1.51252	2.66622	0.00767088	0.0291552	AT5G54190.2	15.0973	32	34	0	0	28.2386	32.1508	0	0	-7.25841	2.08124	-3.48754	0.000487487	0.00169078	3	1	21	1069	1089	3'GUGUCCAAAUAAGGCUCUCGU	:: :::::.::: :::::::	5'GACUGGUUUGUUCAGAGAGCA	Cleavage	| Symbols: PORA | protochlorophyllide oxidoreductase A | chr5:21990912-21992812 REVERSE LENGTH=1610
TGCTCTCGGAATAAACCTGTG	21	sRNA_2603	PlantsmallRNAgenes	other	3.5924	0	0	22	14	0	0	8.28559	6.084	4.03272	1.51252	2.66622	0.00767088	0.0291552	AT4G32670.1	269.751	395	363	201	161	348.57	343.257	210.437	176.74	-0.837057	0.294582	-2.84151	0.00449009	0.0123189	3	1	21	335	355	3'GUGUCCAAAUAAGGCUCUCGU	: :::::::::::::: :.	5'UUCCGGUUUAUUCCGAGAACG	Cleavage	| Symbols: | RING/FYVE/PHD zinc finger superfamily protein | chr4:15759243-15762925 REVERSE LENGTH=2945
ATTTCCTGACTGGTCGCATTTGCC	24	sRNA_17923	PlantsmallRNAgenes	hc-siRNA	31.8854	6	7	117	120	13.7043	17.6242	44.0643	52.1486	1.62344	0.611148	2.65637	0.0078986	0.0299062	AT4G23430.2	818.354	1090	1198	546	553	961.876	1132.84	571.636	607.064	-0.829472	0.207742	-3.9928	6.52976e-05	0.000271166	3	1	24	414	437	3'CCGUUUACGCUGGUCAGUCCUUUA	::::: :.: ::::::::::	5'GCUCAAUGCAAUCUGUCAGGAAAU	Translation	| Symbols: | NAD(P)-binding Rossmann-fold superfamily protein | chr4:12229026-12231658 FORWARD LENGTH=1279
ATTTCCTGACTGGTCGCATTTGCC	24	sRNA_17923	PlantsmallRNAgenes	hc-siRNA	31.8854	6	7	117	120	13.7043	17.6242	44.0643	52.1486	1.62344	0.611148	2.65637	0.0078986	0.0299062	AT3G02650.1	212.466	312	286	151	133	275.326	270.445	158.09	146.003	-0.843615	0.307393	-2.74442	0.00606181	0.0160415	3	1	24	1723	1746	3'CCGUUUACGCUGGUCAGUCCUUUA	..:::::::.::::::::.. :	5'CUUGAAUGCGAUCAGUCAGGGGCU	Cleavage	| Symbols: | Tetratricopeptide repeat (TPR)-like superfamily protein | chr3:568047-570103 FORWARD LENGTH=2057
TGGAGAAGCAGGGCACGTGCG	21	miR164c-5p	miRBase_sRNAanno_PlantsmallRNAgenes	miRNA	762.767	425	394	1534	1175	970.722	991.993	577.732	510.622	-0.850569	0.321503	-2.6456	0.00815465	0.0306417	AT5G13010.1	2556.5	2319	2222	2979	2696	2046.41	2101.15	3118.87	2959.58	0.55152	0.125524	4.39376	1.11408e-05	5.2333e-05	3	1	21	1100	1120	3'GCGUGCACGGGACGAAGAGGU	.:.:: ..:::::::::::	5'ACUAUGUCUUCUGCUUCUCCA	Cleavage	| Symbols: EMB3011 | RNA helicase family protein | chr5:4122410-4128861 FORWARD LENGTH=4306
AAACCCTAGTTTATGAATCGTCGG	24	sRNA_17005	PlantsmallRNAgenes	hc-siRNA	3.58518	0	0	15	20	0	0	5.64927	8.69143	4.01374	1.51882	2.64267	0.00822559	0.0307917	AT3G21240.1	118.976	285	173	13	43	251.5	163.591	13.6104	47.2039	-2.77326	0.783018	-3.54176	0.000397473	0.00140635	3	1	24	1718	1741	3'GGCUGCUAAGUAUUUGAUCCCAAA	:::: ::.::::::: :::	5'AAAUGGAUUAAUGAACUAGGUUUU	Cleavage	| Symbols: 4CL2, AT4CL2 | 4-coumarate:CoA ligase 2 | chr3:7454269-7457379 REVERSE LENGTH=1964
GAATAAAGAATTGGGACCCGGTGC	24	sRNA_6917	PlantsmallRNAgenes	hc-siRNA	21.0977	5	24	16	15	11.4203	60.4259	6.02589	6.51858	-2.51112	0.955097	-2.62918	0.00855918	0.0318363	AT2G16600.1	4236	3106	2792	5894	4912	2740.91	2640.14	6170.74	5392.22	1.10356	0.142869	7.72427	1.12493e-14	1.50724e-13	3	1	24	399	422	3'CGUGGCCCAGGGUUAAGAAAUAAG	: .:: ::.::.::.::::::.	5'CGAAUGGAUCUCAGUUUUUUAUUU	Cleavage	| Symbols: ROC3 | rotamase CYP 3 | chr2:7200807-7201574 FORWARD LENGTH=768
GAATAAAGAATTGGGACCCGGTGC	24	sRNA_6917	PlantsmallRNAgenes	hc-siRNA	21.0977	5	24	16	15	11.4203	60.4259	6.02589	6.51858	-2.51112	0.955097	-2.62918	0.00855918	0.0318363	AT2G16600.2	871.283	683	352	1199	1179	602.717	332.855	1255.3	1294.27	1.44588	0.363216	3.98078	6.86901e-05	0.000283963	3	1	24	333	356	3'CGUGGCCCAGGGUUAAGAAAUAAG	: .:: ::.::.::.::::::.	5'CGAAUGGAUCUCAGUUUUUUAUUU	Cleavage	| Symbols: ROC3 | rotamase CYP 3 | chr2:7200807-7201574 FORWARD LENGTH=702
ACAAATCTGTTATCACTATGTGAC	24	sRNA_4600	PlantsmallRNAgenes	hc-siRNA	3.46204	0	0	16	18	0	0	6.02589	7.82229	3.96609	1.50944	2.62752	0.00860093	0.0318363	AT3G62010.1	965.731	1484	1550	350	657	1309.56	1465.7	366.433	721.232	-1.35166	0.393268	-3.43699	0.000588225	0.00200465	3	1	24	3099	3122	3'CAGUGUAUCACUAUUGUCUAAACA	::::::.::::::: :::	5'AAAGAAUAGUGGUAACAGACUUGA	Cleavage	| Symbols: | unknown protein; LOCATED IN: cellular_component unknown; EXPRESSED IN: 23 plant structures; EXPRESSED DURING: 15 growth stages; Has 553 Blast hits to 216 proteins in 93 species: Archae - 0; Bacteria - 124; Metazoa - 193; Fungi - 58; Plants - 108; Viruses - 0; Other Eukaryotes - 70 (source: NCBI BLink). | chr3:22964677-22971384 FORWARD LENGTH=4268
GAATAAAGAATTGGGACCCGGTGC	24	sRNA_6917	PlantsmallRNAgenes	hc-siRNA	21.0977	5	24	16	15	11.4203	60.4259	6.02589	6.51858	-2.51112	0.955097	-2.62918	0.00855918	0.0318363	AT2G40550.1	35.4111	18	15	51	53	15.8842	14.1842	53.3946	58.1816	1.89096	0.725874	2.60509	0.00918507	0.023052	3	1	24	255	278	3'CGUGGCCCAGGGUUAAGAAAUAAG	:: :::.::::::::: ::::	5'CUCCCAGGUUCCAAUUCUUGAUUC	Cleavage	| Symbols: ETG1 | E2F target gene 1 | chr2:16934834-16938201 FORWARD LENGTH=2031
CGAAACCTGGCTCTGATACCA	21	sRNA_1382	PlantsmallRNAgenes	other	87.2174	18	1	402	354	41.1129	2.51775	151.4	153.838	2.79524	1.06571	2.62289	0.00871875	0.0321524	AT3G16520.1	1739.86	2406	2429	1227	1143	2123.19	2296.89	1284.61	1254.75	-0.799492	0.144533	-5.53154	3.17423e-08	2.14804e-07	3	1	21	1226	1246	3'ACCAUAGUCUCGGUCCAAAGC	: ::::::: :.:::::::	5'AUGAAUCAGAGACGGGUUUCG	Translation	| Symbols: UGT88A1 | UDP-glucosyl transferase 88A1 | chr3:5618545-5620854 REVERSE LENGTH=1639
CGAAACCTGGCTCTGATACCA	21	sRNA_1382	PlantsmallRNAgenes	other	87.2174	18	1	402	354	41.1129	2.51775	151.4	153.838	2.79524	1.06571	2.62289	0.00871875	0.0321524	AT3G16520.3	1132.21	1718	1575	675	744	1516.06	1489.34	706.693	816.737	-0.980466	0.180134	-5.44299	5.23922e-08	3.45312e-07	3	1	21	1245	1265	3'ACCAUAGUCUCGGUCCAAAGC	: ::::::: :.:::::::	5'AUGAAUCAGAGACGGGUUUCG	Translation	| Symbols: UGT88A1 | UDP-glucosyl transferase 88A1 | chr3:5619128-5620873 REVERSE LENGTH=1656
CGAAACCTGGCTCTGATACCA	21	sRNA_1382	PlantsmallRNAgenes	other	87.2174	18	1	402	354	41.1129	2.51775	151.4	153.838	2.79524	1.06571	2.62289	0.00871875	0.0321524	AT1G76580.1	406.915	532	573	314	262	469.466	541.835	328.743	287.615	-0.713936	0.261507	-2.73008	0.00633191	0.0166533	3	1	21	3047	3067	3'ACCAUAGUCUCGGUCCAAAGC	::::::::: ::::::::	5'AAGUAUCAGAGGAAGGUUUCG	Translation	| Symbols: | Squamosa promoter-binding protein-like (SBP domain) transcription factor family protein | chr1:28734234-28738917 FORWARD LENGTH=3686
AAAGAGGGTAGAAATAAAAATGGA	24	sRNA_8597/2103	PlantsmallRNAgenes	hc-siRNA	15.8927	11	10	11	21	25.1246	25.1775	4.1428	9.12601	-1.932	0.74929	-2.57844	0.00992462	0.0355423	AT4G27880.1	849.119	279	249	1313	1403	246.205	235.457	1374.65	1540.16	2.59702	0.197455	13.1525	1.64686e-39	8.24937e-38	3	1	24	1394	1417	3'AGGUAAAAAUAAAGAUGGGAGAAA	:::::.:::.: :.::::::	5'UAUCUUUUUGUUUUUUCUCUCUUU	Cleavage	| Symbols: | Protein with RING/U-box and TRAF-like domains | chr4:13883223-13885052 FORWARD LENGTH=1509
AAAGAGGGTAGAAATAAAAATGGA	24	sRNA_8597/2103	PlantsmallRNAgenes	hc-siRNA	15.8927	11	10	11	21	25.1246	25.1775	4.1428	9.12601	-1.932	0.74929	-2.57844	0.00992462	0.0355423	AT1G28280.1	1789.48	874	1047	2463	2567	771.266	990.054	2578.64	2817.96	1.61567	0.209293	7.71966	1.16642e-14	1.56131e-13	3	1	24	1095	1118	3'AGGUAAAAAUAAAGAUGGGAGAAA	:::::.::::::..:: :::	5'UUGUUUUUUGUUUCUAUUCUAUUU	Cleavage	| Symbols: | VQ motif-containing protein | chr1:9886077-9887478 REVERSE LENGTH=1402
AAAGAGGGTAGAAATAAAAATGGA	24	sRNA_8597/2103	PlantsmallRNAgenes	hc-siRNA	15.8927	11	10	11	21	25.1246	25.1775	4.1428	9.12601	-1.932	0.74929	-2.57844	0.00992462	0.0355423	AT3G62870.1	4871.53	3815	2691	5985	6658	3366.57	2544.64	6266.01	7308.92	1.1993	0.212577	5.64174	1.68339e-08	1.18512e-07	3	1	24	927	950	3'AGGUAAAAAUAAAGAUGGGAGAAA	:..::::: :::::::. ::::::	5'UUUAUUUUAAUUUCUAUGCUCUUU	Cleavage	| Symbols: | Ribosomal protein L7Ae/L30e/S12e/Gadd45 family protein | chr3:23242665-23244353 REVERSE LENGTH=1048
AAAGAGGGTAGAAATAAAAATGGA	24	sRNA_8597/2103	PlantsmallRNAgenes	hc-siRNA	15.8927	11	10	11	21	25.1246	25.1775	4.1428	9.12601	-1.932	0.74929	-2.57844	0.00992462	0.0355423	AT1G32050.1	2071.05	1707	1637	2374	2500	1506.35	1547.96	2485.47	2744.41	0.775899	0.144653	5.36388	8.14546e-08	5.25513e-07	3	1	24	67	90	3'AGGUAAAAAUAAAGAUGGGAGAAA	::. ::::: ::::: :.::::::	5'UCUCUUUUUUUUUCUUCUCUCUUU	Cleavage	| Symbols: | SCAMP family protein | chr1:11528445-11531281 FORWARD LENGTH=1273
AAAGAGGGTAGAAATAAAAATGGA	24	sRNA_8597/2103	PlantsmallRNAgenes	hc-siRNA	15.8927	11	10	11	21	25.1246	25.1775	4.1428	9.12601	-1.932	0.74929	-2.57844	0.00992462	0.0355423	AT3G12600.1	210.933	81	141	302	294	71.4789	133.331	316.18	322.743	1.64256	0.473183	3.47131	0.000517928	0.00178619	3	1	24	881	904	3'AGGUAAAAAUAAAGAUGGGAGAAA	:.:. ::::.:::.::::.:.::	5'UUCGAUUUUGUUUUUACCUUUUUG	Cleavage	| Symbols: atnudt16, NUDT16 | nudix hydrolase homolog 16 | chr3:4004512-4006198 FORWARD LENGTH=1043
TTAGAGTGTTGAATGTGAATG	21	MIR5652	PlantsmallRNAgenes	miRNA	69.7232	22	9	285	227	50.2492	22.6597	107.336	98.6478	1.48942	0.577414	2.57947	0.00989534	0.0355423	AT1G74580.1	52.8628	116	68	26	16	102.365	64.3015	27.2208	17.5642	-1.89509	0.719502	-2.6339	0.00844104	0.0214291	3	1	21	1382	1402	3'GUAAGUGUAAGUUGUGAGAUU	.:::.:: :::::::.:.:.:	5'UAUUUACUUUCAACAUUUUGA	Cleavage	| Symbols: | Pentatricopeptide repeat (PPR) superfamily protein | chr1:28020777-28023068 FORWARD LENGTH=2292
TGGAGAAGCAGGGCACGTGCA	21	miR164b-5p/a	miRBase_sRNAanno_PlantsmallRNAgenes	miRNA	4040.51	2099	2247	7841	6345	4794.23	5657.38	2953.06	2757.36	-0.871998	0.338433	-2.57658	0.00997845	0.0355543	AT5G13010.1	2556.5	2319	2222	2979	2696	2046.41	2101.15	3118.87	2959.58	0.55152	0.125524	4.39376	1.11408e-05	5.2333e-05	3	1	21	1100	1120	3'ACGUGCACGGGACGAAGAGGU	.:.:: ..:::::::::::	5'ACUAUGUCUUCUGCUUCUCCA	Cleavage	| Symbols: EMB3011 | RNA helicase family protein | chr5:4122410-4128861 FORWARD LENGTH=4306
TGATTGAGCCGCGCCAATATC	21	miR171a-3p	miRBase_sRNAanno_PlantsmallRNAgenes	miRNA	6322.17	2117	1319	24365	18308	4835.34	3320.91	9176.3	7956.14	1.07067	0.416255	2.57214	0.0101072	0.0355543	AT4G11270.1	770.528	1021	1110	546	510	900.987	1049.63	571.636	559.86	-0.785482	0.204407	-3.84273	0.000121671	0.000478787	3	1	21	713	733	3'CUAUAACCGCGCCGAGUUAGU	::: ::::.::.:::.:.:	5'UUUAUGGGCGUGGUUCAGUUA	Cleavage	| Symbols: | Transducin/WD40 repeat-like superfamily protein | chr4:6854364-6859664 FORWARD LENGTH=4612
AAGGCGGAGGAAGACAACAATATC	24	sRNA_15453	PlantsmallRNAgenes	hc-siRNA	19.4859	13	16	20	1	29.6927	40.284	7.53236	0.434572	-3.12098	1.21418	-2.57044	0.0101569	0.0356031	AT1G05020.1	39.2922	3	1	67	76	2.64737	0.94561	70.1458	83.4302	5.4026	1.06938	5.0521	4.36988e-07	2.53568e-06	3	1	24	1347	1370	3'CUAUAACAACAGAAGGAGGCGGAA	:: ::: :::::::::::::	5'CGAAUAGUUUUCUUCCUCCGCCUC	Cleavage	| Symbols: | ENTH/ANTH/VHS superfamily protein | chr1:1435254-1437667 REVERSE LENGTH=2414
AAGGCGGAGGAAGACAACAATATC	24	sRNA_15453	PlantsmallRNAgenes	hc-siRNA	19.4859	13	16	20	1	29.6927	40.284	7.53236	0.434572	-3.12098	1.21418	-2.57044	0.0101569	0.0356031	AT1G23850.1	208.442	124	94	435	164	109.424	88.8874	455.424	180.034	1.68005	0.607274	2.76654	0.00566544	0.015127	3	1	24	263	286	3'CUAUAACAACAGAAGGAGGCGGAA	:: ::::: ::::::::. ::::	5'AAUCUUGUUCUCUUCCUCUUCCUU	Cleavage	| Symbols: | unknown protein; BEST Arabidopsis thaliana protein match is: unknown protein (TAIR:AT1G23840.1); Has 47 Blast hits to 40 proteins in 5 species: Archae - 0; Bacteria - 0; Metazoa - 0; Fungi - 0; Plants - 47; Viruses - 0; Other Eukaryotes - 0 (source: NCBI BLink). | chr1:8425739-8427235 REVERSE LENGTH=1497
AAGGCGGAGGAAGACAACAATATC	24	sRNA_15453	PlantsmallRNAgenes	hc-siRNA	19.4859	13	16	20	1	29.6927	40.284	7.53236	0.434572	-3.12098	1.21418	-2.57044	0.0101569	0.0356031	AT1G55370.1	91.6011	66	46	106	140	58.2421	43.4981	110.977	153.687	1.37801	0.531292	2.5937	0.00949502	0.0237636	3	1	24	6	29	3'CUAUAACAACAGAAGGAGGCGGAA	: ::::::::::.::. :.::	5'GUGAGUGUUGUCUUCUUCUUCUUU	Cleavage	| Symbols: NDF5 | NDH-dependent cyclic electron flow 5 | chr1:20674783-20676449 FORWARD LENGTH=1588
ATGCGAAACTCGGACTATCCAGTC	24	sRNA_16531	PlantsmallRNAgenes	hc-siRNA	3.26647	0	0	22	11	0	0	8.28559	4.78029	3.90053	1.52042	2.56543	0.0103047	0.0356555	AT2G23120.1	1637.35	2207	2741	1082	799	1947.58	2591.92	1132.8	877.114	-1.17517	0.260419	-4.5126	6.40391e-06	3.1233e-05	3	1	24	456	479	3'CUGACCUAUCAGGCUCAAAGCGUA	: :::.:::::::::.::	5'AAUGCUAAAGUUCGAGUUUCGUAU	Cleavage	| Symbols: | Late embryogenesis abundant protein, group 6 | chr2:9842043-9842634 FORWARD LENGTH=592
AAACACGTTCTGTAATTTCTTTAC	24	sRNA_19516/1714/11589	PlantsmallRNAgenes	hc-siRNA	14.7421	3	1	59	63	6.85216	2.51775	22.2205	27.378	2.37847	0.927257	2.56506	0.0103157	0.0356555	AT5G37510.1	2921.22	3726	3857	2276	2156	3288.03	3647.22	2382.86	2366.78	-0.546045	0.136233	-4.00817	6.11918e-05	0.000255588	3	1	24	419	442	3'CAUUUCUUUAAUGUCUUGCACAAA	.::::::.:::.:.:::: :	5'UGCUGGAAAUUGCAGGAUGUGUCU	Cleavage	| Symbols: EMB1467, CI76 | NADH-ubiquinone dehydrogenase, mitochondrial, putative | chr5:14897410-14900657 FORWARD LENGTH=2623
AAACACGTTCTGTAATTTCTTTAC	24	sRNA_19516/1714/11589	PlantsmallRNAgenes	hc-siRNA	14.7421	3	1	59	63	6.85216	2.51775	22.2205	27.378	2.37847	0.927257	2.56506	0.0103157	0.0356555	AT1G76630.2	473.182	796	710	309	178	702.434	671.383	323.508	195.402	-1.40411	0.361206	-3.88729	0.00010137	0.000404595	3	1	24	2818	2840	3'CAUUUCUUUAAUGUCUUGCACAAA	:.::.::: :::::.:::::::	5'CAAGAGGAAU-ACAGAGCGUGUUU	Cleavage	| Symbols: | Tetratricopeptide repeat (TPR)-like superfamily protein | chr1:28759699-28765042 FORWARD LENGTH=3507
AACCGTGACTGATTTGTTTCATAT	24	sRNA_18513	PlantsmallRNAgenes	hc-siRNA	3.20129	0	0	19	13	0	0	7.15574	5.64943	3.86578	1.50573	2.56738	0.010247	0.0356555	AT5G66740.1	23.7402	41	61	0	1	36.1807	57.6822	0	1.09777	-6.44767	1.79449	-3.59304	0.00032684	0.00117757	3	1	24	952	975	3'UAUACUUUGUUUAGUCAGUGCCAA	:.:: : :::.:::::::::	5'GGCGGGAAAACAUCGGUCACGGUU	Cleavage	| Symbols: | Protein of unknown function (DUF620) | chr5:26647114-26648558 FORWARD LENGTH=1113
AAGGATCGAGGTTAAAGTTTGGGC	24	sRNA_7887	PlantsmallRNAgenes	hc-siRNA	41.623	16	38	61	26	36.5448	95.6744	22.9737	11.2989	-1.94073	0.761061	-2.55004	0.0107711	0.0367181	AT1G72416.4	236.56	30	32	361	466	26.4737	30.2595	377.95	511.559	3.97168	0.408173	9.73038	2.23757e-22	5.10486e-21	3	1	24	88	111	3'CGGGUUUGAAAUUGGAGCUAGGAA	:: :: ::::.::.:::::::	5'AUACAUACAUUAAUCUUGAUCCUU	Cleavage	| Symbols: | Chaperone DnaJ-domain superfamily protein | chr1:27258839-27260291 REVERSE LENGTH=905
AAGGATCGAGGTTAAAGTTTGGGC	24	sRNA_7887	PlantsmallRNAgenes	hc-siRNA	41.623	16	38	61	26	36.5448	95.6744	22.9737	11.2989	-1.94073	0.761061	-2.55004	0.0107711	0.0367181	AT1G72416.2	528.984	79	32	855	1021	69.714	30.2595	895.144	1120.82	4.33066	0.473966	9.13707	6.41677e-20	1.26398e-18	3	1	24	88	111	3'CGGGUUUGAAAUUGGAGCUAGGAA	:: :: ::::.::.:::::::	5'AUACAUACAUUAAUCUUGAUCCUU	Cleavage	| Symbols: | Chaperone DnaJ-domain superfamily protein | chr1:27258829-27260291 REVERSE LENGTH=908
AAGGATCGAGGTTAAAGTTTGGGC	24	sRNA_7887	PlantsmallRNAgenes	hc-siRNA	41.623	16	38	61	26	36.5448	95.6744	22.9737	11.2989	-1.94073	0.761061	-2.55004	0.0107711	0.0367181	AT1G72416.1	126.437	32	29	216	204	28.2386	27.4227	226.142	223.944	3.01523	0.426972	7.06189	1.64256e-12	1.82211e-11	3	1	24	88	111	3'CGGGUUUGAAAUUGGAGCUAGGAA	:: :: ::::.::.:::::::	5'AUACAUACAUUAAUCUUGAUCCUU	Cleavage	| Symbols: | Chaperone DnaJ-domain superfamily protein | chr1:27258839-27260291 REVERSE LENGTH=902
AAGGATCGAGGTTAAAGTTTGGGC	24	sRNA_7887	PlantsmallRNAgenes	hc-siRNA	41.623	16	38	61	26	36.5448	95.6744	22.9737	11.2989	-1.94073	0.761061	-2.55004	0.0107711	0.0367181	AT1G72416.3	78.0099	14	13	134	134	12.3544	12.2929	140.292	147.101	3.54342	0.565174	6.26961	3.61963e-10	3.15351e-09	3	1	24	88	111	3'CGGGUUUGAAAUUGGAGCUAGGAA	:: :: ::::.::.:::::::	5'AUACAUACAUUAAUCUUGAUCCUU	Cleavage	| Symbols: | Chaperone DnaJ-domain superfamily protein | chr1:27258856-27260291 REVERSE LENGTH=1057
AAGGATCGAGGTTAAAGTTTGGGC	24	sRNA_7887	PlantsmallRNAgenes	hc-siRNA	41.623	16	38	61	26	36.5448	95.6744	22.9737	11.2989	-1.94073	0.761061	-2.55004	0.0107711	0.0367181	AT3G58570.1	396.86	308	254	547	458	271.796	240.185	572.683	502.777	1.0706	0.259056	4.1327	3.58528e-05	0.000155783	3	1	24	2156	2179	3'CGGGUUUGAAAUUGGAGCUAGGAA	: :.::.:::::::.:: ::.:::	5'GACUAAGCUUUAACUUCAAUUCUU	Cleavage	| Symbols: | P-loop containing nucleoside triphosphate hydrolases superfamily protein | chr3:21656504-21660532 FORWARD LENGTH=2341
ATTGGATTCTGACACATTTTGACC	24	sRNA_17537/17587	PlantsmallRNAgenes	hc-siRNA	3.17232	0	0	21	11	0	0	7.90898	4.78029	3.85819	1.51577	2.54536	0.0109164	0.0370857	AT2G46915.1	1360.39	2388	2443	477	478	2107.3	2310.13	499.396	524.732	-2.10886	0.165146	-12.7697	2.42197e-37	1.13246e-35	3	1	24	844	867	3'CCAGUUUUACACAGUCUUAGGUUA	:.:: : ::::::.::::::	5'UGGAAGAAGGCGUCAGAGUCCAAU	Cleavage	| Symbols: | Protein of unknown function (DUF3754) | chr2:19273899-19277773 REVERSE LENGTH=2312
ACTTGGCTGATTCTATTATT	20	miR3434-5p	miRBase_PlantsmallRNAgenes	miRNA	3.04196	0	0	15	15	0	0	5.64927	6.51858	3.78167	1.50286	2.51632	0.0118587	0.0400131	AT3G13080.1	1545.39	2601	2795	722	444	2295.27	2642.98	755.9	487.408	-1.98947	0.289955	-6.86131	6.82334e-12	7.05241e-11	3	1	20	2527	2546	3'UUAUUAUCUUAGUCGGUUCA	.::.. :::::::::::::	5'GAUGGGAGAAUCAGCCAAGC	Cleavage	| Symbols: ATMRP3, MRP3, ABCC3 | multidrug resistance-associated protein 3 | chr3:4195786-4201265 REVERSE LENGTH=4793
ACTTGGCTGATTCTATTATT	20	miR3434-5p	miRBase_PlantsmallRNAgenes	miRNA	3.04196	0	0	15	15	0	0	5.64927	6.51858	3.78167	1.50286	2.51632	0.0118587	0.0400131	AT3G13080.2	65.5125	88	195	0	0	77.6561	184.394	0	0	-9.37564	1.71321	-5.47256	4.43569e-08	2.95138e-07	3	1	20	2527	2546	3'UUAUUAUCUUAGUCGGUUCA	.::.. :::::::::::::	5'GAUGGGAGAAUCAGCCAAGC	Cleavage	| Symbols: ATMRP3, MRP3, ABCC3 | multidrug resistance-associated protein 3 | chr3:4195786-4201265 REVERSE LENGTH=4718
ACTTGGCTGATTCTATTATT	20	miR3434-5p	miRBase_PlantsmallRNAgenes	miRNA	3.04196	0	0	15	15	0	0	5.64927	6.51858	3.78167	1.50286	2.51632	0.0118587	0.0400131	AT1G71330.1	108.099	170	160	56	66	150.017	151.298	58.6293	72.4525	-1.20139	0.438789	-2.73798	0.00618182	0.0163181	3	1	20	328	347	3'UUAUUAUCUUAGUCGGUUCA	.::.. :::::::::::::	5'GAUGGGAGAAUCAGCCAAGC	Cleavage	| Symbols: ATNAP5, NAP5 | non-intrinsic ABC protein 5 | chr1:26884014-26885169 REVERSE LENGTH=975
ACTTGGCTGATTCTATTATT	20	miR3434-5p	miRBase_PlantsmallRNAgenes	miRNA	3.04196	0	0	15	15	0	0	5.64927	6.51858	3.78167	1.50286	2.51632	0.0118587	0.0400131	AT5G44800.1	1773.42	2175	2231	1496	1365	1919.34	2109.66	1566.24	1498.45	-0.394531	0.149915	-2.6317	0.00849587	0.0215464	3	1	20	3380	3399	3'UUAUUAUCUUAGUCGGUUCA	::::: :: .::::::::::	5'AAUAAAAGCGUCAGCCAAGU	Cleavage	| Symbols: CHR4, PKR1 | chromatin remodeling 4 | chr5:18083419-18093452 REVERSE LENGTH=7295
AATAATGTAATCTCTCAAGCTCGG	24	sRNA_11760	PlantsmallRNAgenes	hc-siRNA	2.98401	0	0	19	11	0	0	7.15574	4.78029	3.76894	1.50826	2.49886	0.0124593	0.0413366	AT2G18790.1	985.556	1715	1873	300	313	1513.41	1771.13	314.086	343.601	-2.32033	0.206365	-11.2439	2.48294e-29	8.38871e-28	3	1	24	735	758	3'GGCUCGAACUCUCUAAUGUAAUAA	::: :::::::::: ::.::	5'CGUUGCUCGAGAGAUUACCUUGUU	Cleavage	| Symbols: PHYB, HY3, OOP1 | phytochrome B | chr2:8139881-8144430 FORWARD LENGTH=3996
AATAATGTAATCTCTCAAGCTCGG	24	sRNA_11760	PlantsmallRNAgenes	hc-siRNA	2.98401	0	0	19	11	0	0	7.15574	4.78029	3.76894	1.50826	2.49886	0.0124593	0.0413366	AT1G73730.1	367.985	649	699	129	94	572.714	660.982	135.057	103.19	-2.37151	0.310388	-7.64047	2.16429e-14	2.8212e-13	3	1	24	1866	1889	3'GGCUCGAACUCUCUAAUGUAAUAA	.:::.:::::::::: .::	5'UUUUUUUUGGGAGAUUACAUAGUU	Cleavage	| Symbols: EIL3, SLIM1, ATSLIM, AtEIL3 | ETHYLENE-INSENSITIVE3-like 3 | chr1:27730031-27732514 REVERSE LENGTH=2167
AATAATGTAATCTCTCAAGCTCGG	24	sRNA_11760	PlantsmallRNAgenes	hc-siRNA	2.98401	0	0	19	11	0	0	7.15574	4.78029	3.76894	1.50826	2.49886	0.0124593	0.0413366	AT3G20650.1	364.354	522	462	280	243	460.642	436.872	293.147	266.757	-0.680646	0.248137	-2.74302	0.00608765	0.0161052	3	1	24	1340	1363	3'GGCUCGAACUCUCUAAUGUAAUAA	::::::::::.::::: :	5'UUUGAAUUGAGAGAUUGCAUUACU	Cleavage	| Symbols: | mRNA capping enzyme family protein | chr3:7220799-7224090 REVERSE LENGTH=1633
TCGATAAACCTCTGCATCCAG	21	miR162b-3p/a-3p	miRBase_sRNAanno_PlantsmallRNAgenes_Cai_et_al_2018_vesicles	miRNA	3614.22	1042	334	18647	9695	2379.98	840.928	7022.79	4213.17	1.80239	0.72288	2.49335	0.0126543	0.0418272	AT1G68720.1	936.3	1277	1319	671	609	1126.9	1247.26	702.505	668.539	-0.791929	0.180511	-4.38715	1.14847e-05	5.38651e-05	3	1	21	997	1017	3'GACCUACGUCUCCAAAUAGCU	:::::.:::: :::::::	5'GAGGAUGUAGAGAUUUAUCGC	Cleavage	| Symbols: TADA, ATTADA | tRNA arginine adenosine deaminase | chr1:25804418-25808982 FORWARD LENGTH=4215
AGTGACTTATGATAATCTCAT	21	MIR400-3p	PlantsmallRNAgenes	miRNA	20.897	3	3	126	50	6.85216	7.55324	47.4539	21.7286	2.26772	0.910957	2.48938	0.0127965	0.0420337	AT4G03600.1	40.1702	71	65	15	19	62.6543	61.4647	15.7043	20.8575	-1.76444	0.701923	-2.51372	0.0119465	0.029055	3	1	21	725	745	3'UACUCUAAUAGUAUUCAGUGA	:::::::: :.:::::::	5'UCUAGAUUAUCUUGAGUCACU	Translation	| Symbols: | unknown protein; BEST Arabidopsis thaliana protein match is: unknown protein (TAIR:AT1G03730.1); Has 30201 Blast hits to 17322 proteins in 780 species: Archae - 12; Bacteria - 1396; Metazoa - 17338; Fungi - 3422; Plants - 5037; Viruses - 0; Other Eukaryotes - 2996 (source: NCBI BLink). | chr4:1603702-1604508 REVERSE LENGTH=807
TACGAGCCACTTGAAACTGAA	21	miR841a-5p	miRBase	miRNA	84.8203	20	18	425	203	45.681	45.3195	160.063	88.2181	1.44865	0.582471	2.48708	0.0128796	0.042167	AT4G24270.1	257.481	428	319	165	162	377.691	301.65	172.747	177.838	-0.95475	0.318258	-2.99993	0.00270045	0.0078548	3	1	21	1063	1083	3'AAGUCAAAGUUCACCGAGCAU	:.:::::::::: ::.::.	5'CCCGGUUUCAAGUGACUUGUG	Cleavage	| Symbols: EMB140 | EMBRYO DEFECTIVE 140 | chr4:12581601-12587384 REVERSE LENGTH=2706
TTTCGTTGTCTGTTCGACCTT	21	miR858a	miRBase_PlantsmallRNAgenes	miRNA	9.82721	1	0	66	28	2.28405	0	24.8568	12.168	3.9557	1.59904	2.47379	0.0133689	0.0431987	AT3G57020.1	1192.88	2406	2620	73	86	2123.19	2477.5	76.4275	94.4078	-4.75244	0.239914	-19.8089	2.49314e-87	4.29635e-85	3	1	21	940	960	3'UUCCAGCUUGUCUGUUGCUUU	::: ::: ::::::.::::	5'UUGGUAGAAAAGACAAUGAAA	Cleavage	| Symbols: | Calcium-dependent phosphotriesterase superfamily protein | chr3:21098315-21100360 REVERSE LENGTH=1370
TTTCGTTGTCTGTTCGACCTT	21	miR858a	miRBase_PlantsmallRNAgenes	miRNA	9.82721	1	0	66	28	2.28405	0	24.8568	12.168	3.9557	1.59904	2.47379	0.0133689	0.0431987	AT1G71030.1	2794.68	4378	5369	972	1112	3863.39	5076.98	1017.64	1220.72	-1.99796	0.226214	-8.83218	1.02654e-18	1.8578e-17	3	1	21	332	352	3'UUCCAGCUUGUCUGUUGCUUU	::: ::::: :::::::::.	5'CAGGACGAACCGACAACGAAG	Translation	| Symbols: ATMYBL2, MYBL2 | MYB-like 2 | chr1:26795123-26796364 REVERSE LENGTH=986
TTTCGTTGTCTGTTCGACCTT	21	miR858a	miRBase_PlantsmallRNAgenes	miRNA	9.82721	1	0	66	28	2.28405	0	24.8568	12.168	3.9557	1.59904	2.47379	0.0133689	0.0431987	AT4G34860.1	137.96	294	280	18	8	259.442	264.771	18.8451	8.78212	-4.24097	0.568771	-7.45638	8.89305e-14	1.09367e-12	3	1	21	1363	1383	3'UUCCAGCUUGUCUGUUGCUUU	: ::: :::::::.:..:::.	5'AUGGUGGAACAGAUAGUGAAG	Cleavage	| Symbols: | Plant neutral invertase family protein | chr4:16609746-16612907 REVERSE LENGTH=2330
TTTCGTTGTCTGTTCGACCTT	21	miR858a	miRBase_PlantsmallRNAgenes	miRNA	9.82721	1	0	66	28	2.28405	0	24.8568	12.168	3.9557	1.59904	2.47379	0.0133689	0.0431987	AT4G34990.1	163.044	335	298	41	29	295.623	281.792	42.925	31.8352	-2.94779	0.413984	-7.12054	1.07507e-12	1.21122e-11	3	1	21	368	388	3'UUCCAGCUUGUCUGUUGCUUU	::: :::::::.:::::.:	5'CAGGAAGAACAGAUAACGAGA	Cleavage	| Symbols: AtMYB32, MYB32 | myb domain protein 32 | chr4:16661329-16662367 REVERSE LENGTH=944
TTTCGTTGTCTGTTCGACCTT	21	miR858a	miRBase_PlantsmallRNAgenes	miRNA	9.82721	1	0	66	28	2.28405	0	24.8568	12.168	3.9557	1.59904	2.47379	0.0133689	0.0431987	AT3G57020.2	159.829	388	314	0	0	342.393	296.922	0	0	-10.6628	1.51175	-7.05328	1.74755e-12	1.92998e-11	3	1	21	897	917	3'UUCCAGCUUGUCUGUUGCUUU	::: ::: ::::::.::::	5'UUGGUAGAAAAGACAAUGAAA	Cleavage	| Symbols: | Calcium-dependent phosphotriesterase superfamily protein | chr3:21098315-21100359 REVERSE LENGTH=1327
TTTCGTTGTCTGTTCGACCTT	21	miR858a	miRBase_PlantsmallRNAgenes	miRNA	9.82721	1	0	66	28	2.28405	0	24.8568	12.168	3.9557	1.59904	2.47379	0.0133689	0.0431987	AT1G48000.1	89.9735	158	189	21	18	139.428	178.72	21.986	19.7598	-2.92911	0.537833	-5.44614	5.14752e-08	3.39697e-07	3	1	21	433	453	3'UUCCAGCUUGUCUGUUGCUUU	.:: :::::::.:::::.:	5'CGGGAAGAACAGAUAACGAGA	Cleavage	| Symbols: MYB112, AtMYB112 | myb domain protein 112 | chr1:17704179-17706460 REVERSE LENGTH=905
TTTCGTTGTCTGTTCGACCTT	21	miR858a	miRBase_PlantsmallRNAgenes	miRNA	9.82721	1	0	66	28	2.28405	0	24.8568	12.168	3.9557	1.59904	2.47379	0.0133689	0.0431987	AT1G17760.1	448.05	638	683	294	251	563.007	645.852	307.804	275.539	-1.05082	0.248919	-4.22154	2.42635e-05	0.000108206	3	1	21	1721	1741	3'UUCCAGCUUGUCUGUUGCUUU	:::::.::.:::: ::.::::	5'AAGGUUGAGCAGAGAAUGAAA	Cleavage	| Symbols: CSTF77, ATCSTF77 | Tetratricopeptide repeat (TPR)-like superfamily protein | chr1:6110107-6116617 REVERSE LENGTH=2652
TTTCGTTGTCTGTTCGACCTT	21	miR858a	miRBase_PlantsmallRNAgenes	miRNA	9.82721	1	0	66	28	2.28405	0	24.8568	12.168	3.9557	1.59904	2.47379	0.0133689	0.0431987	AT5G06100.3	229.203	385	353	95	131	339.745	333.8	99.4605	143.807	-1.47004	0.372033	-3.95136	7.77068e-05	0.000318498	3	1	21	661	681	3'UUCCAGCUUGUCUGUUGCUUU	:: :::::.::.::.::.:	5'CUGGCCGAACGGAUAAUGAGA	Cleavage	| Symbols: MYB33, ATMYB33 | myb domain protein 33 | chr5:1837907-1840417 FORWARD LENGTH=1905
TTTCGTTGTCTGTTCGACCTT	21	miR858a	miRBase_PlantsmallRNAgenes	miRNA	9.82721	1	0	66	28	2.28405	0	24.8568	12.168	3.9557	1.59904	2.47379	0.0133689	0.0431987	AT5G10280.1	13.3484	27	29	1	1	23.8263	27.4227	1.04695	1.09777	-4.57896	1.54067	-2.97206	0.00295809	0.0085174	3	1	21	497	517	3'UUCCAGCUUGUCUGUUGCUUU	::: :::::::.:::::.:	5'CAGGGAGAACAGAUAACGAGA	Cleavage	| Symbols: MYB92, ATMYB92, ATMYB64 | myb domain protein 92 | chr5:3232569-3234210 FORWARD LENGTH=1466
TTTCGTTGTCTGTTCGACCTT	21	miR858a	miRBase_PlantsmallRNAgenes	miRNA	9.82721	1	0	66	28	2.28405	0	24.8568	12.168	3.9557	1.59904	2.47379	0.0133689	0.0431987	AT1G22640.1	275.993	450	350	142	207	397.105	330.964	148.667	227.237	-0.954418	0.388311	-2.45787	0.0139765	0.033261	3	1	21	384	404	3'UUCCAGCUUGUCUGUUGCUUU	::: :::::::.:::::.:	5'CAGGAAGAACAGAUAACGAGA	Cleavage	| Symbols: ATMYB3, MYB3 | myb domain protein 3 | chr1:8006195-8007428 FORWARD LENGTH=1077
ATGTCAACATCTGATCGATAGATT	24	sRNA_10632	PlantsmallRNAgenes	hc-siRNA	2.81019	0	0	16	12	0	0	6.02589	5.21486	3.67599	1.50105	2.44895	0.0143273	0.045408	AT1G48100.1	91.063	259	130	8	4	228.556	122.929	8.37562	4.39106	-4.77861	0.781745	-6.11275	9.79284e-10	8.14089e-09	3	1	24	911	934	3'UUAGAUAGCUAGUCUACAACUGUA	:: . . .: ::::::::::::::	5'AACUGGCUGCUCAGAUGUUGACAU	Cleavage	| Symbols: | Pectin lyase-like superfamily protein | chr1:17766874-17769951 FORWARD LENGTH=1801
TTGCTTAAAGATTTTCTATGT	21	miR8170-3p	miRBase	miRNA	2.86814	0	0	12	16	0	0	4.51941	6.95315	3.68878	1.50833	2.4456	0.0144611	0.0456862	AT1G77920.1	649.58	1229	1277	152	134	1084.54	1207.54	159.137	147.101	-2.90349	0.223884	-12.9687	1.84035e-38	8.95658e-37	3	1	21	1377	1397	3'UGUAUCUUUUAGAAAUUCGUU	.:::::.:::::: :::::	5'CUAUAGAGAAUCUUCAAGCAU	Cleavage	| Symbols: | bZIP transcription factor family protein | chr1:29298243-29300863 FORWARD LENGTH=1826
GCAAGTTGACTTTGGCTCTGT	21	MIR169e-3p	PlantsmallRNAgenes	miRNA	14.4752	2	1	98	32	4.5681	2.51775	36.9086	13.9063	2.83063	1.15863	2.44307	0.0145628	0.0458614	AT5G51220.1	218.959	348	315	135	118	307.094	297.867	141.339	129.536	-1.15902	0.307036	-3.77488	0.000160087	0.000617129	3	1	21	680	700	3'UGUCUCGGUUUCAGUUGAACG	.: ::::...::.:::::::	5'CUAAAGCCGGGGUUAACUUGC	Cleavage	| Symbols: | ubiquinol-cytochrome C chaperone family protein | chr5:20821215-20823266 REVERSE LENGTH=1177
GCAAGTTGACTTTGGCTCTGT	21	MIR169e-3p	PlantsmallRNAgenes	miRNA	14.4752	2	1	98	32	4.5681	2.51775	36.9086	13.9063	2.83063	1.15863	2.44307	0.0145628	0.0458614	AT2G39750.1	993.643	1309	1341	730	717	1155.13	1268.06	764.275	787.098	-0.643289	0.172902	-3.72054	0.000198798	0.000750284	3	1	21	1131	1151	3'UGUCUCGGUUUCAGUUGAACG	::: ::::: ::::.::::	5'UGAGAACCAAAUUCAAUUUGC	Translation	| Symbols: | S-adenosyl-L-methionine-dependent methyltransferases superfamily protein | chr2:16578824-16582404 REVERSE LENGTH=2370
ATTAAATAACGTCCTGCCAAACCC	24	sRNA_7090	PlantsmallRNAgenes	hc-siRNA	2.78121	0	0	18	10	0	0	6.77912	4.34572	3.66925	1.50714	2.43457	0.0149094	0.0465543	AT2G33210.1	303.634	439	386	195	235	387.398	365.006	204.156	257.975	-0.703706	0.300679	-2.34039	0.0192639	0.0439455	3	1	24	788	811	3'CCCAAACCGUCCUGCAAUAAAUUA	::::: ::: ::.::::::	5'CAAGAUGGCAAGACCUUGUUUAAU	Translation	| Symbols: HSP60-2 | heat shock protein 60-2 | chr2:14074907-14078731 REVERSE LENGTH=2107
AATGGATTATGTAAGAGAGGT	21	S15995_sRNA_PPR-At1g62590/At1g63130	PlantsmallRNAgenes_Cai_et_al_2018_top100	secondary siRNA	327.862	111	59	1083	1154	253.53	148.547	407.877	501.496	1.17547	0.485206	2.42262	0.0154089	0.0477675	AT2G31390.1	322.544	626	610	95	56	552.417	576.822	99.4605	61.4749	-2.80933	0.377815	-7.43572	1.03996e-13	1.27096e-12	3	1	21	1088	1108	3'UGGAGAGAAUGUAUUAGGUAA	.:.::: ::::.:::::..::	5'GCUUCUAUUACGUAAUCUGUU	Cleavage	| Symbols: | pfkB-like carbohydrate kinase family protein | chr2:13383423-13386209 REVERSE LENGTH=1283
AATGGATTATGTAAGAGAGGT	21	S15995_sRNA_PPR-At1g62590/At1g63130	PlantsmallRNAgenes_Cai_et_al_2018_top100	secondary siRNA	327.862	111	59	1083	1154	253.53	148.547	407.877	501.496	1.17547	0.485206	2.42262	0.0154089	0.0477675	AT5G53350.1	4129.54	5541	6279	2805	2509	4889.69	5937.49	2936.7	2754.29	-0.927814	0.169103	-5.48668	4.09566e-08	2.73443e-07	3	1	21	70	90	3'UGGAGAGAAUGUAUUAGGUAA	::.:::::::::: ::::	5'CACUUUCUUACAUAACCCAUC	Cleavage	| Symbols: CLPX | CLP protease regulatory subunit X | chr5:21643898-21647707 FORWARD LENGTH=2106
AATGGATTATGTAAGAGAGGT	21	S15995_sRNA_PPR-At1g62590/At1g63130	PlantsmallRNAgenes_Cai_et_al_2018_top100	secondary siRNA	327.862	111	59	1083	1154	253.53	148.547	407.877	501.496	1.17547	0.485206	2.42262	0.0154089	0.0477675	AT3G22330.1	832.022	1267	1196	584	426	1118.07	1130.95	611.42	467.648	-1.05918	0.238458	-4.44178	8.92158e-06	4.25725e-05	3	1	21	2146	2166	3'UGGAGAGAAUGUAUUAGGUAA	:.:::.::.::::::...::	5'UCUUCUUUUGCAUAAUUUGUU	Cleavage	| Symbols: PMH2, ATRH53 | putative mitochondrial RNA helicase 2 | chr3:7892537-7895366 FORWARD LENGTH=2176
AATGGATTATGTAAGAGAGGT	21	S15995_sRNA_PPR-At1g62590/At1g63130	PlantsmallRNAgenes_Cai_et_al_2018_top100	secondary siRNA	327.862	111	59	1083	1154	253.53	148.547	407.877	501.496	1.17547	0.485206	2.42262	0.0154089	0.0477675	AT5G12010.1	568.661	787	833	413	328	694.492	787.693	432.391	360.067	-0.902895	0.244653	-3.69052	0.000223799	0.000835534	3	1	21	1511	1531	3'UGGAGAGAAUGUAUUAGGUAA	:: ::: ::::::::.:::	5'UACUAUCUCACAUAAUCUAUU	Cleavage	| Symbols: | unknown protein; INVOLVED IN: response to salt stress; LOCATED IN: chloroplast, plasma membrane, membrane; EXPRESSED IN: 23 plant structures; EXPRESSED DURING: 13 growth stages; BEST Arabidopsis thaliana protein match is: unknown protein (TAIR:AT4G29780.1); Has 1807 Blast hits to 1807 proteins in 277 species: Archae - 0; Bacteria - 0; Metazoa - 736; Fungi - 347; Plants - 385; Viruses…
AATGGATTATGTAAGAGAGGT	21	S15995_sRNA_PPR-At1g62590/At1g63130	PlantsmallRNAgenes_Cai_et_al_2018_top100	secondary siRNA	327.862	111	59	1083	1154	253.53	148.547	407.877	501.496	1.17547	0.485206	2.42262	0.0154089	0.0477675	AT2G46640.3	12.3237	28	26	0	0	24.7087	24.5859	0	0	-6.96563	2.20261	-3.16244	0.00156453	0.00483075	3	1	21	17	37	3'UGGAGAGAAUGUAUUAGGUAA	::::: ::.::.::..:::	5'GACUCUCCUAUAUGAUUUAUU	Cleavage	| Symbols: | unknown protein; FUNCTIONS IN: molecular_function unknown; INVOLVED IN: biological_process unknown; LOCATED IN: cellular_component unknown; EXPRESSED IN: 20 plant structures; EXPRESSED DURING: 11 growth stages. | chr2:19148662-19151080 FORWARD LENGTH=1311
AGGAGGATTGACACAAATGACACT	24	sRNA_8857	PlantsmallRNAgenes	hc-siRNA	2.73052	0	0	14	13	0	0	5.27265	5.64943	3.62776	1.50019	2.4182	0.0155975	0.0479033	AT2G22010.1	1583.57	2620	2736	772	571	2312.03	2587.19	808.247	626.824	-1.77111	0.217867	-8.12932	4.31702e-16	6.44964e-15	3	1	24	1354	1376	3'UCACAGUAAACACAGUUAGGAGGA	.::: ::::: ::::: :::::.:	5'GGUG-CAUUUCUGUCAUUCCUCUU	Cleavage	| Symbols: RKP | related to KPC1 | chr2:9363721-9369307 REVERSE LENGTH=4368
AATGATAAAACTGTTGGATTCGTA	24	sRNA_19965	PlantsmallRNAgenes	hc-siRNA	2.73052	0	0	14	13	0	0	5.27265	5.64943	3.62776	1.50019	2.4182	0.0155975	0.0479033	AT1G25370.1	143.601	215	226	92	68	189.728	213.708	96.3196	74.648	-1.23779	0.407693	-3.03609	0.00239669	0.00706883	3	1	24	667	690	3'AUGCUUAGGUUGUCAAAAUAGUAA	:::::::::::::: :::: :	5'CCGGAAUCCAACAGUUUGAUCAAU	Cleavage	| Symbols: | Protein of unknown function (DUF1639) | chr1:8897755-8899102 REVERSE LENGTH=1160
AGGAGGATTGACACAAATGACACT	24	sRNA_8857	PlantsmallRNAgenes	hc-siRNA	2.73052	0	0	14	13	0	0	5.27265	5.64943	3.62776	1.50019	2.4182	0.0155975	0.0479033	AT1G02560.1	8691.95	9608	13029	6897	6147	8478.63	12320.4	7220.83	6747.96	-0.574267	0.231045	-2.48552	0.0129362	0.0310923	3	1	24	603	626	3'UCACAGUAAACACAGUUAGGAGGA	: :::::: : :::.:::.:::::	5'AUUGUCAUGUAUGUUAAUUCUCCU	Cleavage	| Symbols: CLPP5, NCLPP5, NCLPP1 | nuclear encoded CLP protease 5 | chr1:537860-540109 FORWARD LENGTH=1341
AGGAGGATTGACACAAATGACACT	24	sRNA_8857	PlantsmallRNAgenes	hc-siRNA	2.73052	0	0	14	13	0	0	5.27265	5.64943	3.62776	1.50019	2.4182	0.0155975	0.0479033	AT2G22010.2	95.3687	126	165	63	44	111.189	156.026	65.958	48.3017	-1.22455	0.5319	-2.30221	0.0213233	0.0480317	3	1	24	1508	1530	3'UCACAGUAAACACAGUUAGGAGGA	.::: ::::: ::::: :::::.:	5'GGUG-CAUUUCUGUCAUUCCUCUU	Cleavage	| Symbols: RKP | related to KPC1 | chr2:9363109-9369461 REVERSE LENGTH=5143
AGAAAGGATGTTTTGGCGAAAGAG	24	sRNA_16760	PlantsmallRNAgenes	hc-siRNA	40.9792	17	35	67	27	38.8289	88.1212	25.2334	11.7334	-1.77288	0.738527	-2.40057	0.0163698	0.0499656	AT5G41260.1	1788.83	1248	1161	2446	2182	1101.3	1097.85	2560.85	2395.32	1.17232	0.139838	8.38344	5.14014e-17	8.23625e-16	3	1	24	636	659	3'GAGAAAGCGGUUUUGUAGGAAAGA	::.: :::::::::.::::	5'AAACUUUGGCAAAACAUCUUUUCC	Cleavage	| Symbols: | Protein kinase protein with tetratricopeptide repeat domain | chr5:16503774-16507475 FORWARD LENGTH=2192
