# Supplementary material for: Identification of Arabidopsis thaliana small RNAs responsive to the fungal pathogen Botrytis cinerea at an early stage of interaction
Source: PLoS One. 2024 Jun 14;19(6):e0304790. doi: 10.1371/journal.pone.0304790 (PMC11178217; doi:10.1371/journal.pone.0304790)
Supplement: S8 Table — (XLSX) [file pone.0304790.s017.xlsx]

## Sheet: cellular process
Gene ID	Mapped Ids	Gene Name;Gene Symbol;Persistent id;Orthologs	PANTHER Family/Subfamily	PANTHER Protein Class	Species
ARATH|TAIR=locus=2045233|UniProtKB=Q9SKB8	AT2G31820	Ankyrin repeat family protein;At2g31820;PTN001194123;orthologs	ANKYRIN REPEAT FAMILY PROTEIN (PTHR24186:SF8)	phosphatase modulator(PC00184)	Arabidopsis thaliana
ARATH|TAIR=locus=2182340|UniProtKB=F4K2E9	AT5G13010	Pre-mRNA-splicing factor ATP-dependent RNA helicase DEAH7;CUV;PTN001053844;orthologs	PRE-MRNA-SPLICING FACTOR ATP-DEPENDENT RNA HELICASE PRP16 (PTHR18934:SF91)	RNA helicase(PC00032)	Arabidopsis thaliana
ARATH|TAIR=locus=2178798|UniProtKB=P92985	AT5G58590	Ran-binding protein 1 homolog c;RANBP1C;PTN000566840;orthologs	RAN-SPECIFIC GTPASE-ACTIVATING PROTEIN 1-RELATED (PTHR23138:SF87)	scaffold/adaptor protein(PC00226)	Arabidopsis thaliana
ARATH|TAIR=locus=2087852|UniProtKB=Q9LUW5	AT3G22330	DEAD-box ATP-dependent RNA helicase 53, mitochondrial;RH53;PTN002777441;orthologs	DEAD-BOX ATP-DEPENDENT RNA HELICASE 53, MITOCHONDRIAL (PTHR24031:SF326)	RNA helicase(PC00032)	Arabidopsis thaliana
ARATH|TAIR=locus=2135892|UniProtKB=F4JQ75	AT4G24270	EMBRYO DEFECTIVE 140;EMB140;PTN002543546;orthologs	EMBRYO DEFECTIVE 140 (PTHR17204:SF25)	RNA splicing factor(PC00148)	Arabidopsis thaliana
ARATH|TAIR=locus=2137946|UniProtKB=Q94BS7	AT4G09340	SPla/RYanodine receptor (SPRY) domain-containing protein;At4g09330;PTN000305226;orthologs	SPLA/RYANODINE RECEPTOR (SPRY) DOMAIN-CONTAINING PROTEIN (PTHR12864:SF55)	scaffold/adaptor protein(PC00226)	Arabidopsis thaliana
ARATH|TAIR=locus=2194115|UniProtKB=Q9LMS7	AT1G18070	T10F20.8 protein;At1g18070;PTN000562489;orthologs	TR-TYPE G DOMAIN-CONTAINING PROTEIN (PTHR23115:SF36)	translation factor(PC00223)	Arabidopsis thaliana
ARATH|TAIR=locus=2116357|UniProtKB=Q5M759	AT4G27040	Vacuolar protein sorting-associated protein 22 homolog 1;VP22-1;PTN000301621;orthologs	VACUOLAR-SORTING PROTEIN SNF8 (PTHR12806:SF0)		Arabidopsis thaliana
ARATH|TAIR=locus=2007023|UniProtKB=Q9C811	AT1G33410	Nuclear pore complex protein NUP160;NUP160;PTN000480003;orthologs	NUCLEAR PORE COMPLEX PROTEIN NUP160 (PTHR21286:SF0)	transporter(PC00227)	Arabidopsis thaliana
ARATH|EnsemblGenome=AT5G24850|UniProtKB=Q84KJ5	AT5G24850	Cryptochrome DASH, chloroplastic/mitochondrial;CRYD;PTN000894413;orthologs	CRYPTOCHROME DASH (PTHR11455:SF22)	DNA photolyase(PC00014)	Arabidopsis thaliana
ARATH|TAIR=locus=2130594|UniProtKB=F4JNE2	AT4G17140	Pleckstrin homology (PH) domain-containing protein;At4g17140;PTN001044325;orthologs	PLECKSTRIN HOMOLOGY (PH) DOMAIN-CONTAINING PROTEIN (PTHR16166:SF137)	membrane traffic protein(PC00150)	Arabidopsis thaliana
ARATH|TAIR=locus=2154257|UniProtKB=Q9FK07	AT5G53350	CLP protease regulatory subunit CLPX1, mitochondrial;CLPX1;PTN000137355;orthologs	CLP PROTEASE REGULATORY SUBUNIT CLPX1, MITOCHONDRIAL (PTHR48102:SF6)	protease(PC00190)	Arabidopsis thaliana
ARATH|TAIR=locus=2173562|UniProtKB=O64399	AT5G60890	Transcription factor MYB34;MYB34;PTN000068116;orthologs	TRANSCRIPTION FACTOR MYB34 (PTHR10641:SF1050)	homeodomain transcription factor(PC00119)	Arabidopsis thaliana
ARATH|TAIR=locus=2090064|UniProtKB=F4JC80	AT3G13225	WW domain-containing protein;At3g13225;PTN000995290;orthologs	WW DOMAIN-CONTAINING PROTEIN (PTHR47852:SF2)		Arabidopsis thaliana
ARATH|TAIR=locus=2127238|UniProtKB=Q5IBC5	AT4G22970	Separase;ESP1;PTN000300732;orthologs	SEPARIN (PTHR12792:SF0)	cysteine protease(PC00081)	Arabidopsis thaliana
ARATH|TAIR=locus=2158564|UniProtKB=Q9FGW9	AT5G63320	Transcription factor GTE10;GTE10;PTN001874025;orthologs	TRANSCRIPTION FACTOR GTE10 (PTHR46136:SF1)	DNA-binding transcription factor(PC00218)	Arabidopsis thaliana
ARATH|TAIR=locus=2066221|UniProtKB=O48713	AT2G26460	Suppressor of mec-8 and unc-52 protein homolog 2;SMU2;PTN000298847;orthologs	PROTEIN RED (PTHR12765:SF5)	cytokine(PC00083)	Arabidopsis thaliana
ARATH|TAIR=locus=2124539|UniProtKB=Q93V43	AT4G18390	Transcription factor TCP2;TCP2;PTN001578792;orthologs	TRANSCRIPTION FACTOR TCP2 (PTHR31072:SF162)	DNA-binding transcription factor(PC00218)	Arabidopsis thaliana
ARATH|TAIR=locus=2129191|UniProtKB=O23523	AT4G16830	RGG repeats nuclear RNA binding protein A;RGGA;PTN000266192;orthologs	RGG REPEATS NUCLEAR RNA BINDING PROTEIN A (PTHR12299:SF73)	RNA metabolism protein(PC00031)	Arabidopsis thaliana
ARATH|TAIR=locus=2118106|UniProtKB=Q9SZ66	AT4G12010	Disease resistance-like protein DSC1;DSC1;PTN000569140;orthologs	DISEASE RESISTANCE-LIKE PROTEIN DSC1 (PTHR11017:SF479)		Arabidopsis thaliana
ARATH|EnsemblGenome=AT1G01040|UniProtKB=Q9SP32	AT1G01040	Endoribonuclease Dicer homolog 1;DCL1;PTN000383802;orthologs	ENDORIBONUCLEASE DICER (PTHR14950:SF37)		Arabidopsis thaliana
ARATH|TAIR=locus=2131864|UniProtKB=P92965	AT4G25500	Serine/arginine-rich splicing factor RS40;RS40;PTN002365181;orthologs	RRM DOMAIN-CONTAINING PROTEIN (PTHR23147:SF270)	RNA splicing factor(PC00148)	Arabidopsis thaliana
ARATH|TAIR=locus=2132238|UniProtKB=O04294	AT4G02150	Importin subunit alpha-3;IMPA3;PTN001514550;orthologs	IMPORTIN SUBUNIT ALPHA-3 (PTHR23316:SF69)	transporter(PC00227)	Arabidopsis thaliana
ARATH|TAIR=locus=2158804|UniProtKB=Q9LTY1	AT5G49880	Mitotic spindle checkpoint protein MAD1;MAD1;PTN000570888;orthologs	MITOTIC SPINDLE ASSEMBLY CHECKPOINT PROTEIN MAD1 (PTHR23168:SF0)		Arabidopsis thaliana
ARATH|TAIR=locus=2040379|UniProtKB=Q9SII1	AT2G38800	Plant calmodulin-binding protein-like protein;At2g38800;PTN002142545;orthologs	CALMODULIN-BINDING PROTEIN-RELATED (PTHR33923:SF2)		Arabidopsis thaliana
ARATH|TAIR=locus=2152830|UniProtKB=Q8W1W6	AT5G06100	Transcription factor MYB33;MYB33;PTN000068101;orthologs	MYB DOMAIN PROTEIN 81-RELATED (PTHR47995:SF18)	DNA-binding transcription factor(PC00218)	Arabidopsis thaliana
ARATH|TAIR=locus=2165685|UniProtKB=Q9FHZ1	AT5G41920	Scarecrow-like protein 23;SCL23;PTN000781236;orthologs	SCARECROW-LIKE PROTEIN 23 (PTHR31636:SF35)		Arabidopsis thaliana
ARATH|TAIR=locus=2098242|UniProtKB=Q9SCU5	AT3G51630	Probable serine/threonine-protein kinase WNK5;WNK5;PTN000357311;orthologs	SERINE/THREONINE-PROTEIN KINASE WNK5-RELATED (PTHR13902:SF156)	non-receptor serine/threonine protein kinase(PC00167)	Arabidopsis thaliana
ARATH|TAIR=locus=2169985|UniProtKB=O49543	AT5G65720	Cysteine desulfurase, mitochondrial;NIFS1;PTN001359192;orthologs	CYSTEINE DESULFURASE, MITOCHONDRIAL (PTHR11601:SF34)	lyase(PC00144)	Arabidopsis thaliana
ARATH|TAIR=locus=2088590|UniProtKB=Q9SCX8	AT3G17790	Purple acid phosphatase 17;PAP17;PTN000017886;orthologs	TARTRATE-RESISTANT ACID PHOSPHATASE TYPE 5 (PTHR10161:SF14)	phosphatase(PC00181)	Arabidopsis thaliana
ARATH|TAIR=locus=2126525|UniProtKB=Q8W4E9	AT4G30060	Core-2/I-branching beta-1,6-N-acetylglucosaminyltransferase family protein;At4g30060;PTN000774474;orthologs	CORE-2/I-BRANCHING BETA-1,6-N-ACETYLGLUCOSAMINYLTRANSFERASE FAMILY PROTEIN (PTHR31042:SF134)	transferase(PC00220)	Arabidopsis thaliana
ARATH|TAIR=locus=2143528|UniProtKB=Q9LYX1	AT5G03140	L-type lectin-domain containing receptor kinase VIII.2;LECRK82;PTN000701976;orthologs	L-TYPE LECTIN-DOMAIN CONTAINING RECEPTOR KINASE VIII.2 (PTHR27007:SF202)		Arabidopsis thaliana
ARATH|TAIR=locus=2197076|UniProtKB=Q9SSA8	AT1G53910	Ethylene-responsive transcription factor RAP2-12;RAP2-12;PTN000772732;orthologs	ETHYLENE-RESPONSIVE TRANSCRIPTION FACTOR RAP2-12 (PTHR31190:SF376)		Arabidopsis thaliana
ARATH|TAIR=locus=2036099|UniProtKB=O04019	AT1G09100	26S proteasome regulatory subunit 6A homolog B;RPT5B;PTN000553114;orthologs	26S PROTEASOME REGULATORY SUBUNIT 6A HOMOLOG B (PTHR23073:SF127)	protease(PC00190)	Arabidopsis thaliana
ARATH|TAIR=locus=2028085|UniProtKB=Q93YP0	AT1G23260	Ubiquitin-conjugating enzyme E2 variant 1A;UEV1A;PTN000629606;orthologs	UBIQUITIN-CONJUGATING ENZYME E2 VARIANT 1A (PTHR24068:SF215)	ubiquitin-protein ligase(PC00234)	Arabidopsis thaliana
ARATH|TAIR=locus=2149599|UniProtKB=Q9LTG0	AT5G52570	Beta-carotene 3-hydroxylase 2, chloroplastic;BETA-OHASE 2;PTN000786408;orthologs	BETA-CAROTENE 3-HYDROXYLASE 2, CHLOROPLASTIC (PTHR31899:SF16)	hydroxylase(PC00122)	Arabidopsis thaliana
ARATH|TAIR=locus=2120628|UniProtKB=P92980	AT4G21990	5'-adenylylsulfate reductase 3, chloroplastic;APR3;PTN001513330;orthologs	5'-ADENYLYLSULFATE REDUCTASE 3, CHLOROPLASTIC (PTHR46482:SF14)	reductase(PC00198)	Arabidopsis thaliana
ARATH|TAIR=locus=2176227|UniProtKB=Q500Z1	AT5G51220	At5g51220;MWD22.17;PTN000256891;orthologs	UBIQUINOL-CYTOCHROME-C REDUCTASE COMPLEX ASSEMBLY FACTOR 1 (PTHR12184:SF1)	chaperone(PC00072)	Arabidopsis thaliana
ARATH|TAIR=locus=2085647|UniProtKB=Q9M1E2	AT3G45650	Protein NRT1/ PTR FAMILY 2.7;NPF2.7;PTN000183544;orthologs	PROTEIN NRT1/ PTR FAMILY 2.6-RELATED (PTHR11654:SF381)	transporter(PC00227)	Arabidopsis thaliana
ARATH|TAIR=locus=2159572|UniProtKB=Q9FNM5	AT5G08650	Translation factor GUF1 homolog, chloroplastic;At5g08650;PTN000563204;orthologs	TRANSLATION FACTOR GUF1 HOMOLOG, CHLOROPLASTIC (PTHR43512:SF4)	translation initiation factor(PC00224)	Arabidopsis thaliana
ARATH|TAIR=locus=2011201|UniProtKB=Q9M9V8	AT1G18890	Calcium-dependent protein kinase 10;CPK10;PTN000681788;orthologs	CALCIUM-DEPENDENT PROTEIN KINASE 10 (PTHR24349:SF427)	non-receptor serine/threonine protein kinase(PC00167)	Arabidopsis thaliana
ARATH|TAIR=locus=2088624|UniProtKB=F4J8L1	AT3G12010	C18orf8;At3g12010;PTN000307314;orthologs	REGULATOR OF MON1-CCZ1 COMPLEX (PTHR12897:SF4)		Arabidopsis thaliana
ARATH|TAIR=locus=2037385|UniProtKB=Q9SYP2	AT1G20950	Pyrophosphate--fructose 6-phosphate 1-phosphotransferase subunit alpha 1;PFP-ALPHA1;PTN000344404;orthologs	PYROPHOSPHATE--FRUCTOSE 6-PHOSPHATE 1-PHOSPHOTRANSFERASE SUBUNIT ALPHA 1 (PTHR43650:SF17)	carbohydrate kinase(PC00065)	Arabidopsis thaliana
ARATH|TAIR=locus=2114738|UniProtKB=Q9SCK2	AT3G49570	Protein RESPONSE TO LOW SULFUR 3;LSU3;PTN002152926;orthologs	PROTEIN RESPONSE TO LOW SULFUR 3 (PTHR34283:SF3)		Arabidopsis thaliana
ARATH|TAIR=locus=2063947|UniProtKB=O22285	AT2G39750	Probable methyltransferase PMT11;At2g39750;PTN001297487;orthologs	METHYLTRANSFERASE PMT11-RELATED (PTHR10108:SF979)	methyltransferase(PC00155)	Arabidopsis thaliana
ARATH|EnsemblGenome=AT5G55840|UniProtKB=Q9LVQ5	AT5G55840	Pentatricopeptide repeat-containing protein At5g55840;At5g55840;PTN002896737;orthologs	PENTATRICOPEPTIDE REPEAT (PPR) SUPERFAMILY PROTEIN (PTHR47933:SF30)		Arabidopsis thaliana
ARATH|EnsemblGenome=AT4G32272|UniProtKB=A8MRY9	AT4G32272	UDP-N-acetylglucosamine transporter UGNT1;UGNT1;PTN002596163;orthologs	UDP-SUGAR TRANSPORTER UST74C (PTHR11132:SF240)	secondary carrier transporter(PC00258)	Arabidopsis thaliana
ARATH|TAIR=locus=2027799|UniProtKB=Q9C9U3	AT1G73680	Alpha-dioxygenase 2;DOX2;PTN000224681;orthologs	ALPHA-DIOXYGENASE 2 (PTHR11903:SF25)	oxygenase(PC00177)	Arabidopsis thaliana
ARATH|TAIR=locus=2116870|UniProtKB=Q9SW48	AT4G34860	Probable alkaline/neutral invertase B;INVB;PTN000787584;orthologs	ALKALINE/NEUTRAL INVERTASE B-RELATED (PTHR31916:SF40)		Arabidopsis thaliana
ARATH|TAIR=locus=2026580|UniProtKB=P92939	AT1G07810	Calcium-transporting ATPase 1, endoplasmic reticulum-type;ECA1;PTN000643501;orthologs	CALCIUM-TRANSPORTING ATPASE 1, ENDOPLASMIC RETICULUM-TYPE-RELATED (PTHR42861:SF4)	primary active transporter(PC00068)	Arabidopsis thaliana
ARATH|TAIR=locus=2125048|UniProtKB=O04621	AT4G01080	Protein trichome birefringence-like 26;TBL26;PTN000792304;orthologs	PROTEIN TRICHOME BIREFRINGENCE-LIKE 26 (PTHR32285:SF181)		Arabidopsis thaliana
ARATH|TAIR=locus=2035937|UniProtKB=Q84WV0	AT1G36370	Serine hydroxymethyltransferase 7;SHM7;PTN000188193;orthologs	SERINE HYDROXYMETHYLTRANSFERASE 7 (PTHR11680:SF7)	methyltransferase(PC00155)	Arabidopsis thaliana
ARATH|EnsemblGenome=AT2G43710|UniProtKB=O22832	AT2G43710	Stearoyl-[acyl-carrier-protein] 9-desaturase 7, chloroplastic;FAB2;PTN000770881;orthologs	STEAROYL-[ACYL-CARRIER-PROTEIN] 9-DESATURASE 7, CHLOROPLASTIC (PTHR31155:SF9)		Arabidopsis thaliana
ARATH|TAIR=locus=2061320|UniProtKB=Q9SID0	AT2G31390	Probable fructokinase-1;At2g31390;PTN000062312;orthologs	FRUCTOKINASE-1-RELATED (PTHR43085:SF21)	carbohydrate kinase(PC00065)	Arabidopsis thaliana
ARATH|TAIR=locus=2131576|UniProtKB=O49608	AT4G34990	Transcription factor MYB32;MYB32;PTN000068085;orthologs	TRANSCRIPTION FACTOR MYB32 (PTHR47999:SF5)	DNA-binding transcription factor(PC00218)	Arabidopsis thaliana
ARATH|TAIR=locus=2041369|UniProtKB=Q8L5W8	AT2G46970	Transcription factor PIL1;PIL1;PTN000286074;orthologs	TRANSCRIPTION FACTOR PIL1 (PTHR45855:SF19)	DNA-binding transcription factor(PC00218)	Arabidopsis thaliana
ARATH|TAIR=locus=2026306|UniProtKB=Q9C9A5	AT1G71030	At1g71030/F23N20_2;ARABIDOPSIS MYB-LIKE 2;PTN002578998;orthologs	HTH MYB-TYPE DOMAIN-CONTAINING PROTEIN (PTHR47998:SF71)	DNA-binding transcription factor(PC00218)	Arabidopsis thaliana
ARATH|TAIR=locus=2018209|UniProtKB=Q9C821	AT1G52290	Proline-rich receptor-like protein kinase PERK15;PERK15;PTN000702857;orthologs	PROLINE-RICH RECEPTOR-LIKE PROTEIN KINASE PERK15 (PTHR47982:SF33)	transmembrane signal receptor(PC00197)	Arabidopsis thaliana
ARATH|TAIR=locus=2044299|UniProtKB=Q9SI58	AT2G03820	60S ribosomal export protein NMD3;NMD3;PTN000297406;orthologs	60S RIBOSOMAL EXPORT PROTEIN NMD3 (PTHR12746:SF2)		Arabidopsis thaliana
ARATH|TAIR=locus=2076274|UniProtKB=Q9SS43	AT3G10320	Xylan glycosyltransferase MUCI21;MUCI21;PTN000469217;orthologs	XYLAN GLYCOSYLTRANSFERASE MUCI21 (PTHR20961:SF65)	glycosyltransferase(PC00111)	Arabidopsis thaliana
ARATH|TAIR=locus=504956200|UniProtKB=Q8GUM0	AT1G38131	O-fucosyltransferase 11;OFUT11;PTN000778969;orthologs	O-FUCOSYLTRANSFERASE 10-RELATED (PTHR31288:SF8)		Arabidopsis thaliana
ARATH|TAIR=locus=2012408|UniProtKB=Q9S7I0	AT1G68720	tRNA(adenine(34)) deaminase, chloroplastic;TADA;PTN000118283;orthologs	TRNA(ADENINE(34)) DEAMINASE, CHLOROPLASTIC (PTHR11079:SF179)	deaminase(PC00088)	Arabidopsis thaliana
ARATH|TAIR=locus=2051910|UniProtKB=Q8W497	AT2G19870	Uncharacterized protein At2g19870_ F6F22.10;At2g19870;PTN000247284;orthologs	RRNA METHYLTRANSFERASE 1, MITOCHONDRIAL (PTHR46103:SF1)	RNA methyltransferase(PC00033)	Arabidopsis thaliana
ARATH|TAIR=locus=2014375|UniProtKB=Q9SYH4	AT1G54160	Nuclear transcription factor Y subunit A-5;NFYA5;PTN001397174;orthologs	NUCLEAR TRANSCRIPTION FACTOR Y SUBUNIT A-5-RELATED (PTHR12632:SF67)	DNA-binding transcription factor(PC00218)	Arabidopsis thaliana
ARATH|TAIR=locus=2147765|UniProtKB=Q6NQ98	AT5G58020	Replication termination factor 2;At5g58020;PTN000299566;orthologs	REPLICATION TERMINATION FACTOR 2 (PTHR12775:SF2)		Arabidopsis thaliana
ARATH|TAIR=locus=2152985|UniProtKB=F4JZY1	AT5G41790	COP1-interactive protein 1;CIP1;PTN000434415;orthologs	COP1-INTERACTIVE PROTEIN 1 (PTHR47357:SF10)		Arabidopsis thaliana
ARATH|TAIR=locus=2025411|UniProtKB=Q6R0H0	AT1G01520	Protein REVEILLE 3;RVE3;PTN000301428;orthologs	PROTEIN REVEILLE 3 (PTHR12802:SF146)	chromatin/chromatin-binding, or -regulatory protein(PC00077)	Arabidopsis thaliana
ARATH|TAIR=locus=2825349|UniProtKB=Q0WUR1	AT1G71350	Eukaryotic translation initiation factor SUI1 family protein;At1g71350;PTN000259403;orthologs	EUKARYOTIC TRANSLATION INITIATION FACTOR 2D (PTHR12217:SF4)	translation initiation factor(PC00224)	Arabidopsis thaliana
ARATH|TAIR=locus=2127495|UniProtKB=Q9SUW1	AT4G22580	Probable xyloglucan galactosyltransferase GT19;GT19;PTN000115397;orthologs	XYLOGLUCAN GALACTOSYLTRANSFERASE GT19-RELATED (PTHR11062:SF58)	glycosyltransferase(PC00111)	Arabidopsis thaliana
ARATH|TAIR=locus=2122128|UniProtKB=Q93YT1	AT4G35290	Glutamate receptor 3.2;GLR3.2;PTN000438621;orthologs	GLUTAMATE RECEPTOR 1-RELATED (PTHR18966:SF422)	transmembrane signal receptor(PC00197)	Arabidopsis thaliana
ARATH|TAIR=locus=2156364|UniProtKB=F4KBP5	AT5G44800	Protein CHROMATIN REMODELING 4;CHR4;PTN000085085;orthologs	PROTEIN CHROMATIN REMODELING 4 (PTHR45623:SF28)	chromatin/chromatin-binding, or -regulatory protein(PC00077)	Arabidopsis thaliana
ARATH|EnsemblGenome=AT5G65930|UniProtKB=Q9FHN8	AT5G65930	Kinesin-like protein KIN-14E;KIN14E;PTN002790829;orthologs	KINESIN-LIKE PROTEIN (PTHR24115:SF162)	microtubule binding motor protein(PC00156)	Arabidopsis thaliana
ARATH|TAIR=locus=2177699|UniProtKB=Q9LV85	AT5G64930	Protein CPR-5;CPR5;PTN002175447;orthologs	PROTEIN CPR-5 (PTHR35322:SF2)		Arabidopsis thaliana
ARATH|EnsemblGenome=AT2G17260|UniProtKB=Q7XJL2	AT2G17260	Glutamate receptor 3.1;GLR3.1;PTN001451431;orthologs	GLUTAMATE RECEPTOR 3.1 (PTHR18966:SF502)	transmembrane signal receptor(PC00197)	Arabidopsis thaliana
ARATH|TAIR=locus=2176811|UniProtKB=Q9FIR9	AT5G24660	Protein RESPONSE TO LOW SULFUR 2;LSU2;PTN002152924;orthologs	PROTEIN RESPONSE TO LOW SULFUR 2-RELATED (PTHR34283:SF5)		Arabidopsis thaliana
ARATH|TAIR=locus=2024254|UniProtKB=Q84JI6	AT1G03960	Probable serine/threonine protein phosphatase 2A regulatory subunit B''epsilon;B''EPSILON;PTN000363637;orthologs	SERINE/THREONINE PROTEIN PHOSPHATASE 2A REGULATORY SUBUNIT B''EPSILON-RELATED (PTHR14095:SF24)	protein phosphatase(PC00195)	Arabidopsis thaliana
ARATH|TAIR=locus=2085864|UniProtKB=Q9LJ66	AT3G19000	2-oxoglutarate (2OG) and Fe(II)-dependent oxygenase superfamily protein;At3g19000;PTN001612642;orthologs	2-OXOGLUTARATE (2OG) AND FE(II)-DEPENDENT OXYGENASE SUPERFAMILY PROTEIN (PTHR10209:SF850)	oxidoreductase(PC00176)	Arabidopsis thaliana
ARATH|TAIR=locus=2009452|UniProtKB=Q9S9K9	AT1G22640	Transcription factor MYB3;MYB3;PTN000068024;orthologs	TRANSCRIPTION FACTOR MYB3 (PTHR47999:SF108)	DNA-binding transcription factor(PC00218)	Arabidopsis thaliana
ARATH|TAIR=locus=2149514|UniProtKB=Q9LKC2	AT5G43870	At5g43870;At5g43870;PTN000772883;orthologs	BNAA06G36500D PROTEIN (PTHR31351:SF27)		Arabidopsis thaliana
ARATH|TAIR=locus=2115663|UniProtKB=Q8H159	AT4G05320,AT4G02890	Polyubiquitin 10;UBQ10;PTN000839414;orthologs	UBIQUITIN-LIKE PROTEIN FUBI (PTHR10666:SF446)		Arabidopsis thaliana
ARATH|TAIR=locus=2161163|UniProtKB=Q9FII7	AT5G61460	Structural maintenance of chromosomes protein 6B;SMC6B;PTN000447996;orthologs	STRUCTURAL MAINTENANCE OF CHROMOSOMES PROTEIN 6B (PTHR19306:SF9)	DNA metabolism protein(PC00009)	Arabidopsis thaliana
ARATH|TAIR=locus=2142788|UniProtKB=Q39017	AT5G07920	Diacylglycerol kinase 1;DGK1;PTN001344008;orthologs	DIACYLGLYCEROL KINASE EPSILON (PTHR11255:SF54)	kinase(PC00137)	Arabidopsis thaliana
ARATH|TAIR=locus=2007973|UniProtKB=Q8GUP1	AT1G17760	Cleavage stimulation factor subunit 77;CSTF77;PTN000463397;orthologs	CLEAVAGE STIMULATION FACTOR SUBUNIT 3 (PTHR19980:SF0)	mRNA polyadenylation factor(PC00146)	Arabidopsis thaliana
ARATH|TAIR=locus=2161635|UniProtKB=Q9ZNW0	AT5G55130	Adenylyltransferase and sulfurtransferase MOCS3;MOCS3;PTN000102604;orthologs	ADENYLYLTRANSFERASE AND SULFURTRANSFERASE MOCS3 (PTHR10953:SF102)	ubiquitin-protein ligase(PC00234)	Arabidopsis thaliana
ARATH|TAIR=locus=2149035|UniProtKB=Q9LFE4	AT5G16730	WEB family protein At5g16730, chloroplastic;At5g16730;PTN000570344;orthologs	OS02G0439200 PROTEIN (PTHR23160:SF20)	actin binding motor protein(PC00040)	Arabidopsis thaliana
ARATH|TAIR=locus=2055861|UniProtKB=O82277	AT2G31070	Transcription factor TCP10;TCP10;PTN001578808;orthologs	TRANSCRIPTION FACTOR TCP10 (PTHR31072:SF240)	DNA-binding transcription factor(PC00218)	Arabidopsis thaliana
ARATH|EnsemblGenome=AT5G44240|UniProtKB=P98205	AT5G44240	Phospholipid-transporting ATPase 2;ALA2;PTN000642869;orthologs	PHOSPHOLIPID-TRANSPORTING ATPASE (PTHR24092:SF19)	primary active transporter(PC00068)	Arabidopsis thaliana
ARATH|TAIR=locus=2127510|UniProtKB=Q9SUW0	AT4G22590	Probable trehalose-phosphate phosphatase G;TPPG;PTN000082263;orthologs	TREHALOSE-PHOSPHATE PHOSPHATASE F-RELATED (PTHR43768:SF17)	phosphatase(PC00181)	Arabidopsis thaliana
ARATH|TAIR=locus=2195361|UniProtKB=Q7X9V3	AT1G32070	Acetyltransferase NSI;NSI;PTN000331757;orthologs	ACETYLTRANSFERASE NSI (PTHR43626:SF4)	acyltransferase(PC00042)	Arabidopsis thaliana
ARATH|TAIR=locus=505006616|UniProtKB=Q38873	AT5G12480	Calcium-dependent protein kinase 7;CPK7;PTN000681786;orthologs	CALCIUM-DEPENDENT PROTEIN KINASE 7 (PTHR24349:SF335)	non-receptor serine/threonine protein kinase(PC00167)	Arabidopsis thaliana
ARATH|TAIR=locus=2082528|UniProtKB=Q9M2L4	AT3G57330	Putative calcium-transporting ATPase 11, plasma membrane-type;ACA11;PTN001534236;orthologs	CALCIUM-TRANSPORTING ATPASE 11, PLASMA MEMBRANE-TYPE-RELATED (PTHR24093:SF462)	primary active transporter(PC00068)	Arabidopsis thaliana
ARATH|EnsemblGenome=AT3G61480|UniProtKB=A0A1I9LQF4	AT3G61480	Quinoprotein amine dehydrogenase, beta chain-like RIC1-like guanyl-nucleotide exchange factor;At3g61480;PTN002733480;orthologs	GUANINE NUCLEOTIDE EXCHANGE FACTOR SUBUNIT RIC1 (PTHR22746:SF10)		Arabidopsis thaliana
ARATH|TAIR=locus=2116337|UniProtKB=F4JVU5	AT4G27010	Ribosome 60S biogenesis amino-terminal protein;EMB2788;PTN001004280;orthologs	NUCLEOLAR PRE-RIBOSOMAL-ASSOCIATED PROTEIN 1 (PTHR13500:SF0)		Arabidopsis thaliana
ARATH|TAIR=locus=2125314|UniProtKB=Q9C5Y0	AT4G35790	Phospholipase D delta;PLDDELTA;PTN000431151;orthologs	PHOSPHOLIPASE D DELTA (PTHR18896:SF86)	phospholipase(PC00186)	Arabidopsis thaliana
ARATH|TAIR=locus=2185480|UniProtKB=Q94AY1	AT5G14760	L-aspartate oxidase, chloroplastic;AO;PTN000180375;orthologs	L-ASPARTATE OXIDASE, CHLOROPLASTIC (PTHR42716:SF2)	oxidase(PC00175)	Arabidopsis thaliana
ARATH|TAIR=locus=2055420|UniProtKB=O22951	AT2G33980	Nudix hydrolase 22, chloroplastic;NUDT22;PTN000312984;orthologs	PEROXISOMAL COENZYME A DIPHOSPHATASE NUDT7 (PTHR12992:SF24)	phosphatase(PC00181)	Arabidopsis thaliana
ARATH|TAIR=locus=2037375|UniProtKB=Q9SYP1	AT1G20960	DExH-box ATP-dependent RNA helicase DExH12;BRR2A;PTN002375635;orthologs	U5 SMALL NUCLEAR RIBONUCLEOPROTEIN 200 KDA HELICASE (PTHR24075:SF5)	scaffold/adaptor protein(PC00226)	Arabidopsis thaliana
ARATH|TAIR=locus=2034893|UniProtKB=Q9ZUC4	AT1G23710	At1g23710;F5O8.26;PTN002102859;orthologs	DUF1645 FAMILY PROTEIN (PTHR33095:SF114)		Arabidopsis thaliana
ARATH|TAIR=locus=2079221|UniProtKB=F4JCI4	AT3G26380	Alpha-galactosidase;At3g26380;PTN000155384;orthologs	ALPHA-GALACTOSIDASE (PTHR11452:SF42)	galactosidase(PC00104)	Arabidopsis thaliana
ARATH|TAIR=locus=2183319|UniProtKB=Q84MA4	AT5G07400	At5g07400;At5g07400;PTN000275936;orthologs	OS04G0403400 PROTEIN (PTHR12415:SF3)	phosphodiesterase(PC00185)	Arabidopsis thaliana
ARATH|TAIR=locus=2033349|UniProtKB=Q9C9M7	AT1G66750	Cyclin-dependent kinase D-2;CDKD-2;PTN000624157;orthologs	CYCLIN-DEPENDENT KINASE 7 (PTHR24056:SF0)	non-receptor serine/threonine protein kinase(PC00167)	Arabidopsis thaliana
ARATH|TAIR=locus=2194579|UniProtKB=Q9XIK4	AT1G10490	RNA cytidine acetyltransferase 1;At1g10490;PTN001332897;orthologs	RNA CYTIDINE ACETYLTRANSFERASE (PTHR10925:SF5)	RNA processing factor(PC00147)	Arabidopsis thaliana
ARATH|TAIR=locus=2094473|UniProtKB=Q9LSU6	AT3G25570	S-adenosylmethionine decarboxylase proenzyme 3;SAMDC3;PTN000170882;orthologs	S-ADENOSYLMETHIONINE DECARBOXYLASE PROENZYME 3 (PTHR11570:SF15)	decarboxylase(PC00089)	Arabidopsis thaliana
ARATH|TAIR=locus=4515102593|UniProtKB=Q93ZE3	AT1G26761	Arabinanase/levansucrase/invertase;At1g26761;PTN002174276;orthologs	ARABINANASE/LEVANSUCRASE/INVERTASE (PTHR35279:SF1)		Arabidopsis thaliana
ARATH|TAIR=locus=2138386|UniProtKB=P0CH33	AT4G05050,AT4G02890	Polyubiquitin 11;UBQ11;PTN004182185;orthologs	POLYUBIQUITIN 11 (PTHR10666:SF448)		Arabidopsis thaliana
ARATH|TAIR=locus=2065988|UniProtKB=Q8VZ17	AT2G22740	Histone-lysine N-methyltransferase, H3 lysine-9 specific SUVH6;SUVH6;PTN001485898;orthologs	HISTONE-LYSINE N-METHYLTRANSFERASE, H3 LYSINE-9 SPECIFIC SUVH6 (PTHR45660:SF46)	histone modifying enzyme(PC00261)	Arabidopsis thaliana
ARATH|TAIR=locus=2035099|UniProtKB=Q8LDB7	AT1G52540	Protein kinase superfamily protein;At1g52540;PTN000702149;orthologs	PROTEIN KINASE SUPERFAMILY PROTEIN (PTHR27001:SF88)		Arabidopsis thaliana
ARATH|TAIR=locus=2038545|UniProtKB=Q9LNC6	AT1G06210	TOM1-like protein 2;TOL2;PTN000355200;orthologs	TOM1-LIKE PROTEIN 2 (PTHR46646:SF5)		Arabidopsis thaliana
ARATH|TAIR=locus=2140200|UniProtKB=Q3E7T8	AT4G05320,AT4G05050,AT4G02890	Polyubiquitin 14;UBQ14;PTN004182173;orthologs	POLYUBIQUITIN 14 (PTHR10666:SF428)		Arabidopsis thaliana
ARATH|TAIR=locus=2059969|UniProtKB=O48534	AT2G42270	DExH-box ATP-dependent RNA helicase DExH13;BRR2B;PTN002375634;orthologs	U5 SMALL NUCLEAR RIBONUCLEOPROTEIN 200 KDA HELICASE (PTHR24075:SF5)	scaffold/adaptor protein(PC00226)	Arabidopsis thaliana
ARATH|TAIR=locus=2029366|UniProtKB=Q93ZE2	AT1G77920	Transcription factor TGA7;TGA7;PTN000774149;orthologs	TRANSCRIPTION FACTOR TGA7 (PTHR45693:SF7)	DNA-binding transcription factor(PC00218)	Arabidopsis thaliana
ARATH|TAIR=locus=2090029|UniProtKB=Q9LK64	AT3G13080	ABC transporter C family member 3;ABCC3;PTN000658599;orthologs	ABC TRANSPORTER C FAMILY MEMBER 3 (PTHR24223:SF181)	ATP-binding cassette (ABC) transporter(PC00003)	Arabidopsis thaliana
ARATH|TAIR=locus=2097633|UniProtKB=Q93YQ1	AT3G08850	Regulatory-associated protein of TOR 1;RAPTOR1;PTN000304154;orthologs	REGULATORY-ASSOCIATED PROTEIN OF MTOR (PTHR12848:SF16)		Arabidopsis thaliana
ARATH|TAIR=locus=2119891|UniProtKB=Q9ZPI6	AT4G29010	Peroxisomal fatty acid beta-oxidation multifunctional protein AIM1;AIM1;PTN000592883;orthologs	PEROXISOMAL BIFUNCTIONAL ENZYME (PTHR23309:SF49)	dehydrogenase(PC00092)	Arabidopsis thaliana
ARATH|TAIR=locus=2024603|UniProtKB=O48538	AT1G64060	Respiratory burst oxidase homolog protein F;RBOHF;PTN000239930;orthologs	NADPH OXIDASE 4 (PTHR11972:SF153)	oxidase(PC00175)	Arabidopsis thaliana
ARATH|TAIR=locus=4515103038|UniProtKB=Q0WM46	AT3G06868	Vitellogenin-like protein;At3g06868;PTN002157279;orthologs	VITELLOGENIN-LIKE PROTEIN (PTHR34460:SF7)		Arabidopsis thaliana
ARATH|TAIR=locus=2122674|UniProtKB=Q8VYC8	AT4G25230	E3 ubiquitin protein ligase RIN2;RIN2;PTN000280358;orthologs	E3 UBIQUITIN-PROTEIN LIGASE RNF8 (PTHR15067:SF4)	ubiquitin-protein ligase(PC00234)	Arabidopsis thaliana
ARATH|TAIR=locus=2093994|UniProtKB=Q8S8Y8	AT3G18750	Probable serine/threonine-protein kinase WNK6;WNK6;PTN000357335;orthologs	SERINE/THREONINE-PROTEIN KINASE WNK6-RELATED (PTHR13902:SF118)	non-receptor serine/threonine protein kinase(PC00167)	Arabidopsis thaliana
ARATH|TAIR=locus=2025087|UniProtKB=Q9LNW3	AT1G07430	Protein phosphatase 2C 3;AIP1;PTN000352928;orthologs	PROTEIN PHOSPHATASE 2C 3 (PTHR47992:SF96)	protein phosphatase(PC00195)	Arabidopsis thaliana
ARATH|TAIR=locus=2058475|UniProtKB=Q8RXD9	AT2G40840	4-alpha-glucanotransferase DPE2;DPE2;PTN000790333;orthologs	AMYLOMALTASE (PTHR32518:SF3)		Arabidopsis thaliana
ARATH|TAIR=locus=2015003|UniProtKB=Q9S777	AT1G65060	4-coumarate--CoA ligase 3;4CL3;PTN000645783;orthologs	4-COUMARATE--COA LIGASE 3 (PTHR24096:SF169)	ligase(PC00142)	Arabidopsis thaliana
ARATH|TAIR=locus=2020193|UniProtKB=F4HV94	AT1G54260	Winged-helix DNA-binding transcription factor family protein;At1g54260;PTN008468056;orthologs	TELOMERE REPEAT-BINDING FACTOR 4-RELATED (PTHR46267:SF3)	chromatin/chromatin-binding, or -regulatory protein(PC00077)	Arabidopsis thaliana
ARATH|EnsemblGenome=AT4G39850|UniProtKB=Q94FB9	AT4G39850	ABC transporter D family member 1;ABCD1;PTN004256073;orthologs	PEROXISOMAL LONG-CHAIN FATTY ACID IMPORT PROTEIN 2 (PTHR11384:SF56)	ATP-binding cassette (ABC) transporter(PC00003)	Arabidopsis thaliana
ARATH|TAIR=locus=2164610|UniProtKB=O04719	AT5G57050	Protein phosphatase 2C 77;ABI2;PTN000352943;orthologs	PROTEIN PHOSPHATASE 2C 77 (PTHR47992:SF160)	protein phosphatase(PC00195)	Arabidopsis thaliana
ARATH|TAIR=locus=2086395|UniProtKB=F4IXE7	AT3G14980	Increased DNA methylation 1;IDM1;PTN001187030;orthologs	INCREASED DNA METHYLATION 1 (PTHR46508:SF2)		Arabidopsis thaliana
ARATH|TAIR=locus=2167331|UniProtKB=Q9FMV3	AT5G63490	CBS domain-containing protein CBSCBSPB1;CBSCBSPB1;PTN001417812;orthologs	CBS DOMAIN-CONTAINING PROTEIN CBSCBSPB1 (PTHR13780:SF48)	kinase modulator(PC00140)	Arabidopsis thaliana
ARATH|TAIR=locus=2159048|UniProtKB=Q9FFY9	AT5G13820	Telomere repeat-binding protein 4;TRP4;PTN000773060;orthologs	TELOMERE REPEAT-BINDING PROTEIN 4 (PTHR21717:SF64)		Arabidopsis thaliana
ARATH|TAIR=locus=2064352|UniProtKB=Q84RD1	AT2G30420	MYB-like transcription factor ETC2;ETC2;PTN002240232;orthologs	MYB-LIKE TRANSCRIPTION FACTOR ETC2-RELATED (PTHR47998:SF51)	DNA-binding transcription factor(PC00218)	Arabidopsis thaliana
ARATH|TAIR=locus=2102072|UniProtKB=P55217	AT3G01120	Cystathionine gamma-synthase 1, chloroplastic;CGS1;PTN000211743;orthologs	CYSTATHIONINE GAMMA-SYNTHASE 1, CHLOROPLASTIC-RELATED (PTHR43379:SF1)	lyase(PC00144)	Arabidopsis thaliana
ARATH|TAIR=locus=2009754|UniProtKB=Q9SS04	AT1G65860	Flavin-containing monooxygenase FMO GS-OX1;FMOGS-OX1;PTN000545671;orthologs	FLAVIN-CONTAINING MONOOXYGENASE FMO GS-OX1-RELATED (PTHR23023:SF244)	oxygenase(PC00177)	Arabidopsis thaliana
ARATH|TAIR=locus=2143104|UniProtKB=Q9LYH2	AT5G12010	AT5g12010/F14F18_180;At5g12010;PTN000532447;orthologs	OS05G0593000 PROTEIN (PTHR22930:SF244)		Arabidopsis thaliana
ARATH|TAIR=locus=2205040|UniProtKB=Q9C9L5	AT1G69730	Wall-associated receptor kinase-like 9;WAKL9;PTN000702311;orthologs	WALL-ASSOCIATED RECEPTOR KINASE-LIKE 9 (PTHR27005:SF257)	transmembrane signal receptor(PC00197)	Arabidopsis thaliana
ARATH|TAIR=locus=504956018|UniProtKB=Q6NM03	AT2G25605	At2g25605;At2g25605;PTN002182341;orthologs	OS05G0574700 PROTEIN (PTHR35716:SF1)		Arabidopsis thaliana
ARATH|TAIR=locus=2158740|UniProtKB=Q9FKU8	AT5G44400	Berberine bridge enzyme-like 26;At5g44400;PTN000202555;orthologs	BERBERINE BRIDGE ENZYME-LIKE 26 (PTHR32448:SF35)		Arabidopsis thaliana
ARATH|TAIR=locus=2039139|UniProtKB=Q9SYX2	AT2G46340	Protein SUPPRESSOR OF PHYA-105 1;SPA1;PTN001871684;orthologs	PROTEIN SUPPRESSOR OF PHYA-105 1 (PTHR44218:SF6)		Arabidopsis thaliana
ARATH|TAIR=locus=2054137|UniProtKB=Q9SIU2	AT2G13540	Nuclear cap-binding protein subunit 1;ABH1;PTN000275690;orthologs	NUCLEAR CAP-BINDING PROTEIN SUBUNIT 1 (PTHR12412:SF2)	RNA splicing factor(PC00148)	Arabidopsis thaliana
ARATH|TAIR=locus=2087433|UniProtKB=Q8L611	AT3G63460	Protein transport protein SEC31 homolog B;SEC31B;PTN000357963;orthologs	SECRETORY 31, ISOFORM D (PTHR13923:SF11)	vesicle coat protein(PC00235)	Arabidopsis thaliana
ARATH|EnsemblGenome=AT2G30600|UniProtKB=Q8LEV3	AT2G30600	BTB/POZ domain-containing protein At2g30600;At2g30600/At2g30610;PTN002813767;orthologs	OS05G0345500 PROTEIN (PTHR47457:SF1)		Arabidopsis thaliana
ARATH|TAIR=locus=2145402|UniProtKB=Q9SBF3	AT5G10280	Transcription factor MYB92;MYB92;PTN000068095;orthologs	TRANSCRIPTION FACTOR MYB92 (PTHR10641:SF1111)	homeodomain transcription factor(PC00119)	Arabidopsis thaliana
ARATH|TAIR=locus=2027794|UniProtKB=Q9C9U5	AT1G73660	Probable serine/threonine-protein kinase SIS8;SIS8;PTN000585156;orthologs	MITOGEN-ACTIVATED PROTEIN KINASE KINASE KINASE (PTHR44329:SF146)	non-receptor serine/threonine protein kinase(PC00167)	Arabidopsis thaliana
ARATH|EnsemblGenome=AT3G59770|UniProtKB=Q7XZU0	AT3G59770	Probable phosphoinositide phosphatase SAC9;SAC9;PTN002929765;orthologs	SAC DOMAIN-CONTAINING PROTEIN (PTHR46817:SF1)	phosphatase(PC00181)	Arabidopsis thaliana
ARATH|TAIR=locus=2005493|UniProtKB=P47927	AT4G36920	Floral homeotic protein APETALA 2;AP2;PTN000795332;orthologs	FLORAL HOMEOTIC PROTEIN APETALA 2 (PTHR32467:SF142)	DNA-binding transcription factor(PC00218)	Arabidopsis thaliana

## Sheet: metabolic process
Gene ID	Mapped Ids	Gene Name;Gene Symbol;Persistent id;Orthologs	PANTHER Family/Subfamily	PANTHER Protein Class	Species
ARATH|TAIR=locus=2182340|UniProtKB=F4K2E9	AT5G13010	Pre-mRNA-splicing factor ATP-dependent RNA helicase DEAH7;CUV;PTN001053844;orthologs	PRE-MRNA-SPLICING FACTOR ATP-DEPENDENT RNA HELICASE PRP16 (PTHR18934:SF91)	RNA helicase(PC00032)	Arabidopsis thaliana
ARATH|TAIR=locus=2087852|UniProtKB=Q9LUW5	AT3G22330	DEAD-box ATP-dependent RNA helicase 53, mitochondrial;RH53;PTN002777441;orthologs	DEAD-BOX ATP-DEPENDENT RNA HELICASE 53, MITOCHONDRIAL (PTHR24031:SF326)	RNA helicase(PC00032)	Arabidopsis thaliana
ARATH|TAIR=locus=2135892|UniProtKB=F4JQ75	AT4G24270	EMBRYO DEFECTIVE 140;EMB140;PTN002543546;orthologs	EMBRYO DEFECTIVE 140 (PTHR17204:SF25)	RNA splicing factor(PC00148)	Arabidopsis thaliana
ARATH|TAIR=locus=2194115|UniProtKB=Q9LMS7	AT1G18070	T10F20.8 protein;At1g18070;PTN000562489;orthologs	TR-TYPE G DOMAIN-CONTAINING PROTEIN (PTHR23115:SF36)	translation factor(PC00223)	Arabidopsis thaliana
ARATH|TAIR=locus=2116357|UniProtKB=Q5M759	AT4G27040	Vacuolar protein sorting-associated protein 22 homolog 1;VP22-1;PTN000301621;orthologs	VACUOLAR-SORTING PROTEIN SNF8 (PTHR12806:SF0)		Arabidopsis thaliana
ARATH|TAIR=locus=2007023|UniProtKB=Q9C811	AT1G33410	Nuclear pore complex protein NUP160;NUP160;PTN000480003;orthologs	NUCLEAR PORE COMPLEX PROTEIN NUP160 (PTHR21286:SF0)	transporter(PC00227)	Arabidopsis thaliana
ARATH|EnsemblGenome=AT5G24850|UniProtKB=Q84KJ5	AT5G24850	Cryptochrome DASH, chloroplastic/mitochondrial;CRYD;PTN000894413;orthologs	CRYPTOCHROME DASH (PTHR11455:SF22)	DNA photolyase(PC00014)	Arabidopsis thaliana
ARATH|TAIR=locus=2154257|UniProtKB=Q9FK07	AT5G53350	CLP protease regulatory subunit CLPX1, mitochondrial;CLPX1;PTN000137355;orthologs	CLP PROTEASE REGULATORY SUBUNIT CLPX1, MITOCHONDRIAL (PTHR48102:SF6)	protease(PC00190)	Arabidopsis thaliana
ARATH|TAIR=locus=2173562|UniProtKB=O64399	AT5G60890	Transcription factor MYB34;MYB34;PTN000068116;orthologs	TRANSCRIPTION FACTOR MYB34 (PTHR10641:SF1050)	homeodomain transcription factor(PC00119)	Arabidopsis thaliana
ARATH|TAIR=locus=2090064|UniProtKB=F4JC80	AT3G13225	WW domain-containing protein;At3g13225;PTN000995290;orthologs	WW DOMAIN-CONTAINING PROTEIN (PTHR47852:SF2)		Arabidopsis thaliana
ARATH|TAIR=locus=2066221|UniProtKB=O48713	AT2G26460	Suppressor of mec-8 and unc-52 protein homolog 2;SMU2;PTN000298847;orthologs	PROTEIN RED (PTHR12765:SF5)	cytokine(PC00083)	Arabidopsis thaliana
ARATH|TAIR=locus=2154568|UniProtKB=Q9FIM2	AT5G58870	ATP-dependent zinc metalloprotease FTSH 9, chloroplastic;FTSH9;PTN000554340;orthologs	ATP-DEPENDENT ZINC METALLOPROTEASE FTSH 9, CHLOROPLASTIC (PTHR23076:SF130)	metalloprotease(PC00153)	Arabidopsis thaliana
ARATH|EnsemblGenome=AT1G01040|UniProtKB=Q9SP32	AT1G01040	Endoribonuclease Dicer homolog 1;DCL1;PTN000383802;orthologs	ENDORIBONUCLEASE DICER (PTHR14950:SF37)		Arabidopsis thaliana
ARATH|TAIR=locus=2131864|UniProtKB=P92965	AT4G25500	Serine/arginine-rich splicing factor RS40;RS40;PTN002365181;orthologs	RRM DOMAIN-CONTAINING PROTEIN (PTHR23147:SF270)	RNA splicing factor(PC00148)	Arabidopsis thaliana
ARATH|TAIR=locus=2040379|UniProtKB=Q9SII1	AT2G38800	Plant calmodulin-binding protein-like protein;At2g38800;PTN002142545;orthologs	CALMODULIN-BINDING PROTEIN-RELATED (PTHR33923:SF2)		Arabidopsis thaliana
ARATH|Gene_OrderedLocusName=At1g55970|UniProtKB=Q9LG11	AT1G55970	Histone acetyltransferase HAC4;HAC4;PTN000351899;orthologs	HISTONE ACETYLTRANSFERASE (PTHR13808:SF1)	histone modifying enzyme(PC00261)	Arabidopsis thaliana
ARATH|TAIR=locus=2098242|UniProtKB=Q9SCU5	AT3G51630	Probable serine/threonine-protein kinase WNK5;WNK5;PTN000357311;orthologs	SERINE/THREONINE-PROTEIN KINASE WNK5-RELATED (PTHR13902:SF156)	non-receptor serine/threonine protein kinase(PC00167)	Arabidopsis thaliana
ARATH|TAIR=locus=2169985|UniProtKB=O49543	AT5G65720	Cysteine desulfurase, mitochondrial;NIFS1;PTN001359192;orthologs	CYSTEINE DESULFURASE, MITOCHONDRIAL (PTHR11601:SF34)	lyase(PC00144)	Arabidopsis thaliana
ARATH|TAIR=locus=2088590|UniProtKB=Q9SCX8	AT3G17790	Purple acid phosphatase 17;PAP17;PTN000017886;orthologs	TARTRATE-RESISTANT ACID PHOSPHATASE TYPE 5 (PTHR10161:SF14)	phosphatase(PC00181)	Arabidopsis thaliana
ARATH|TAIR=locus=2126525|UniProtKB=Q8W4E9	AT4G30060	Core-2/I-branching beta-1,6-N-acetylglucosaminyltransferase family protein;At4g30060;PTN000774474;orthologs	CORE-2/I-BRANCHING BETA-1,6-N-ACETYLGLUCOSAMINYLTRANSFERASE FAMILY PROTEIN (PTHR31042:SF134)	transferase(PC00220)	Arabidopsis thaliana
ARATH|TAIR=locus=2143528|UniProtKB=Q9LYX1	AT5G03140	L-type lectin-domain containing receptor kinase VIII.2;LECRK82;PTN000701976;orthologs	L-TYPE LECTIN-DOMAIN CONTAINING RECEPTOR KINASE VIII.2 (PTHR27007:SF202)		Arabidopsis thaliana
ARATH|TAIR=locus=2036099|UniProtKB=O04019	AT1G09100	26S proteasome regulatory subunit 6A homolog B;RPT5B;PTN000553114;orthologs	26S PROTEASOME REGULATORY SUBUNIT 6A HOMOLOG B (PTHR23073:SF127)	protease(PC00190)	Arabidopsis thaliana
ARATH|TAIR=locus=2028085|UniProtKB=Q93YP0	AT1G23260	Ubiquitin-conjugating enzyme E2 variant 1A;UEV1A;PTN000629606;orthologs	UBIQUITIN-CONJUGATING ENZYME E2 VARIANT 1A (PTHR24068:SF215)	ubiquitin-protein ligase(PC00234)	Arabidopsis thaliana
ARATH|TAIR=locus=2149599|UniProtKB=Q9LTG0	AT5G52570	Beta-carotene 3-hydroxylase 2, chloroplastic;BETA-OHASE 2;PTN000786408;orthologs	BETA-CAROTENE 3-HYDROXYLASE 2, CHLOROPLASTIC (PTHR31899:SF16)	hydroxylase(PC00122)	Arabidopsis thaliana
ARATH|TAIR=locus=2092145|UniProtKB=Q9LU91	AT3G26000	F-box protein SKIP14;SKIP14;PTN007613273;orthologs	F-BOX PROTEIN SKIP14 (PTHR13382:SF22)	ATP synthase(PC00002)	Arabidopsis thaliana
ARATH|TAIR=locus=2120628|UniProtKB=P92980	AT4G21990	5'-adenylylsulfate reductase 3, chloroplastic;APR3;PTN001513330;orthologs	5'-ADENYLYLSULFATE REDUCTASE 3, CHLOROPLASTIC (PTHR46482:SF14)	reductase(PC00198)	Arabidopsis thaliana
ARATH|TAIR=locus=2159572|UniProtKB=Q9FNM5	AT5G08650	Translation factor GUF1 homolog, chloroplastic;At5g08650;PTN000563204;orthologs	TRANSLATION FACTOR GUF1 HOMOLOG, CHLOROPLASTIC (PTHR43512:SF4)	translation initiation factor(PC00224)	Arabidopsis thaliana
ARATH|TAIR=locus=2011201|UniProtKB=Q9M9V8	AT1G18890	Calcium-dependent protein kinase 10;CPK10;PTN000681788;orthologs	CALCIUM-DEPENDENT PROTEIN KINASE 10 (PTHR24349:SF427)	non-receptor serine/threonine protein kinase(PC00167)	Arabidopsis thaliana
ARATH|TAIR=locus=2088624|UniProtKB=F4J8L1	AT3G12010	C18orf8;At3g12010;PTN000307314;orthologs	REGULATOR OF MON1-CCZ1 COMPLEX (PTHR12897:SF4)		Arabidopsis thaliana
ARATH|TAIR=locus=2037385|UniProtKB=Q9SYP2	AT1G20950	Pyrophosphate--fructose 6-phosphate 1-phosphotransferase subunit alpha 1;PFP-ALPHA1;PTN000344404;orthologs	PYROPHOSPHATE--FRUCTOSE 6-PHOSPHATE 1-PHOSPHOTRANSFERASE SUBUNIT ALPHA 1 (PTHR43650:SF17)	carbohydrate kinase(PC00065)	Arabidopsis thaliana
ARATH|TAIR=locus=2114738|UniProtKB=Q9SCK2	AT3G49570	Protein RESPONSE TO LOW SULFUR 3;LSU3;PTN002152926;orthologs	PROTEIN RESPONSE TO LOW SULFUR 3 (PTHR34283:SF3)		Arabidopsis thaliana
ARATH|EnsemblGenome=AT5G60360|UniProtKB=Q8H166	AT5G60360	Thiol protease aleurain;ALEU;PTN000275621;orthologs	THIOL PROTEASE ALEURAIN (PTHR12411:SF915)	cysteine protease(PC00081)	Arabidopsis thaliana
ARATH|EnsemblGenome=AT4G32272|UniProtKB=A8MRY9	AT4G32272	UDP-N-acetylglucosamine transporter UGNT1;UGNT1;PTN002596163;orthologs	UDP-SUGAR TRANSPORTER UST74C (PTHR11132:SF240)	secondary carrier transporter(PC00258)	Arabidopsis thaliana
ARATH|TAIR=locus=2027799|UniProtKB=Q9C9U3	AT1G73680	Alpha-dioxygenase 2;DOX2;PTN000224681;orthologs	ALPHA-DIOXYGENASE 2 (PTHR11903:SF25)	oxygenase(PC00177)	Arabidopsis thaliana
ARATH|TAIR=locus=2116870|UniProtKB=Q9SW48	AT4G34860	Probable alkaline/neutral invertase B;INVB;PTN000787584;orthologs	ALKALINE/NEUTRAL INVERTASE B-RELATED (PTHR31916:SF40)		Arabidopsis thaliana
ARATH|TAIR=locus=2125048|UniProtKB=O04621	AT4G01080	Protein trichome birefringence-like 26;TBL26;PTN000792304;orthologs	PROTEIN TRICHOME BIREFRINGENCE-LIKE 26 (PTHR32285:SF181)		Arabidopsis thaliana
ARATH|TAIR=locus=2035937|UniProtKB=Q84WV0	AT1G36370	Serine hydroxymethyltransferase 7;SHM7;PTN000188193;orthologs	SERINE HYDROXYMETHYLTRANSFERASE 7 (PTHR11680:SF7)	methyltransferase(PC00155)	Arabidopsis thaliana
ARATH|EnsemblGenome=AT2G43710|UniProtKB=O22832	AT2G43710	Stearoyl-[acyl-carrier-protein] 9-desaturase 7, chloroplastic;FAB2;PTN000770881;orthologs	STEAROYL-[ACYL-CARRIER-PROTEIN] 9-DESATURASE 7, CHLOROPLASTIC (PTHR31155:SF9)		Arabidopsis thaliana
ARATH|TAIR=locus=2061320|UniProtKB=Q9SID0	AT2G31390	Probable fructokinase-1;At2g31390;PTN000062312;orthologs	FRUCTOKINASE-1-RELATED (PTHR43085:SF21)	carbohydrate kinase(PC00065)	Arabidopsis thaliana
ARATH|TAIR=locus=2026306|UniProtKB=Q9C9A5	AT1G71030	At1g71030/F23N20_2;ARABIDOPSIS MYB-LIKE 2;PTN002578998;orthologs	HTH MYB-TYPE DOMAIN-CONTAINING PROTEIN (PTHR47998:SF71)	DNA-binding transcription factor(PC00218)	Arabidopsis thaliana
ARATH|TAIR=locus=2018209|UniProtKB=Q9C821	AT1G52290	Proline-rich receptor-like protein kinase PERK15;PERK15;PTN000702857;orthologs	PROLINE-RICH RECEPTOR-LIKE PROTEIN KINASE PERK15 (PTHR47982:SF33)	transmembrane signal receptor(PC00197)	Arabidopsis thaliana
ARATH|TAIR=locus=2076274|UniProtKB=Q9SS43	AT3G10320	Xylan glycosyltransferase MUCI21;MUCI21;PTN000469217;orthologs	XYLAN GLYCOSYLTRANSFERASE MUCI21 (PTHR20961:SF65)	glycosyltransferase(PC00111)	Arabidopsis thaliana
ARATH|TAIR=locus=2012408|UniProtKB=Q9S7I0	AT1G68720	tRNA(adenine(34)) deaminase, chloroplastic;TADA;PTN000118283;orthologs	TRNA(ADENINE(34)) DEAMINASE, CHLOROPLASTIC (PTHR11079:SF179)	deaminase(PC00088)	Arabidopsis thaliana
ARATH|TAIR=locus=2051910|UniProtKB=Q8W497	AT2G19870	Uncharacterized protein At2g19870_ F6F22.10;At2g19870;PTN000247284;orthologs	RRNA METHYLTRANSFERASE 1, MITOCHONDRIAL (PTHR46103:SF1)	RNA methyltransferase(PC00033)	Arabidopsis thaliana
ARATH|TAIR=locus=2147765|UniProtKB=Q6NQ98	AT5G58020	Replication termination factor 2;At5g58020;PTN000299566;orthologs	REPLICATION TERMINATION FACTOR 2 (PTHR12775:SF2)		Arabidopsis thaliana
ARATH|TAIR=locus=2025411|UniProtKB=Q6R0H0	AT1G01520	Protein REVEILLE 3;RVE3;PTN000301428;orthologs	PROTEIN REVEILLE 3 (PTHR12802:SF146)	chromatin/chromatin-binding, or -regulatory protein(PC00077)	Arabidopsis thaliana
ARATH|TAIR=locus=2825349|UniProtKB=Q0WUR1	AT1G71350	Eukaryotic translation initiation factor SUI1 family protein;At1g71350;PTN000259403;orthologs	EUKARYOTIC TRANSLATION INITIATION FACTOR 2D (PTHR12217:SF4)	translation initiation factor(PC00224)	Arabidopsis thaliana
ARATH|TAIR=locus=2127495|UniProtKB=Q9SUW1	AT4G22580	Probable xyloglucan galactosyltransferase GT19;GT19;PTN000115397;orthologs	XYLOGLUCAN GALACTOSYLTRANSFERASE GT19-RELATED (PTHR11062:SF58)	glycosyltransferase(PC00111)	Arabidopsis thaliana
ARATH|TAIR=locus=2128288|UniProtKB=Q9SUT4	AT4G11270	Transducin/WD40 repeat-like superfamily protein;At4g11270;PTN000520911;orthologs	RABCONNECTIN-3B, ISOFORM A (PTHR44099:SF4)		Arabidopsis thaliana
ARATH|TAIR=locus=2024254|UniProtKB=Q84JI6	AT1G03960	Probable serine/threonine protein phosphatase 2A regulatory subunit B''epsilon;B''EPSILON;PTN000363637;orthologs	SERINE/THREONINE PROTEIN PHOSPHATASE 2A REGULATORY SUBUNIT B''EPSILON-RELATED (PTHR14095:SF24)	protein phosphatase(PC00195)	Arabidopsis thaliana
ARATH|TAIR=locus=2085864|UniProtKB=Q9LJ66	AT3G19000	2-oxoglutarate (2OG) and Fe(II)-dependent oxygenase superfamily protein;At3g19000;PTN001612642;orthologs	2-OXOGLUTARATE (2OG) AND FE(II)-DEPENDENT OXYGENASE SUPERFAMILY PROTEIN (PTHR10209:SF850)	oxidoreductase(PC00176)	Arabidopsis thaliana
ARATH|TAIR=locus=2009452|UniProtKB=Q9S9K9	AT1G22640	Transcription factor MYB3;MYB3;PTN000068024;orthologs	TRANSCRIPTION FACTOR MYB3 (PTHR47999:SF108)	DNA-binding transcription factor(PC00218)	Arabidopsis thaliana
ARATH|TAIR=locus=2115663|UniProtKB=Q8H159	AT4G05320,AT4G02890	Polyubiquitin 10;UBQ10;PTN000839414;orthologs	UBIQUITIN-LIKE PROTEIN FUBI (PTHR10666:SF446)		Arabidopsis thaliana
ARATH|TAIR=locus=2011551|UniProtKB=Q9C941	AT1G52770	At1g52770;At1g52770;PTN000789224;orthologs	NPH3 DOMAIN-CONTAINING PROTEIN (PTHR32370:SF150)		Arabidopsis thaliana
ARATH|TAIR=locus=2161163|UniProtKB=Q9FII7	AT5G61460	Structural maintenance of chromosomes protein 6B;SMC6B;PTN000447996;orthologs	STRUCTURAL MAINTENANCE OF CHROMOSOMES PROTEIN 6B (PTHR19306:SF9)	DNA metabolism protein(PC00009)	Arabidopsis thaliana
ARATH|TAIR=locus=2007973|UniProtKB=Q8GUP1	AT1G17760	Cleavage stimulation factor subunit 77;CSTF77;PTN000463397;orthologs	CLEAVAGE STIMULATION FACTOR SUBUNIT 3 (PTHR19980:SF0)	mRNA polyadenylation factor(PC00146)	Arabidopsis thaliana
ARATH|TAIR=locus=2161635|UniProtKB=Q9ZNW0	AT5G55130	Adenylyltransferase and sulfurtransferase MOCS3;MOCS3;PTN000102604;orthologs	ADENYLYLTRANSFERASE AND SULFURTRANSFERASE MOCS3 (PTHR10953:SF102)	ubiquitin-protein ligase(PC00234)	Arabidopsis thaliana
ARATH|TAIR=locus=2149035|UniProtKB=Q9LFE4	AT5G16730	WEB family protein At5g16730, chloroplastic;At5g16730;PTN000570344;orthologs	OS02G0439200 PROTEIN (PTHR23160:SF20)	actin binding motor protein(PC00040)	Arabidopsis thaliana
ARATH|TAIR=locus=2127510|UniProtKB=Q9SUW0	AT4G22590	Probable trehalose-phosphate phosphatase G;TPPG;PTN000082263;orthologs	TREHALOSE-PHOSPHATE PHOSPHATASE F-RELATED (PTHR43768:SF17)	phosphatase(PC00181)	Arabidopsis thaliana
ARATH|TAIR=locus=2195361|UniProtKB=Q7X9V3	AT1G32070	Acetyltransferase NSI;NSI;PTN000331757;orthologs	ACETYLTRANSFERASE NSI (PTHR43626:SF4)	acyltransferase(PC00042)	Arabidopsis thaliana
ARATH|TAIR=locus=505006616|UniProtKB=Q38873	AT5G12480	Calcium-dependent protein kinase 7;CPK7;PTN000681786;orthologs	CALCIUM-DEPENDENT PROTEIN KINASE 7 (PTHR24349:SF335)	non-receptor serine/threonine protein kinase(PC00167)	Arabidopsis thaliana
ARATH|TAIR=locus=2116337|UniProtKB=F4JVU5	AT4G27010	Ribosome 60S biogenesis amino-terminal protein;EMB2788;PTN001004280;orthologs	NUCLEOLAR PRE-RIBOSOMAL-ASSOCIATED PROTEIN 1 (PTHR13500:SF0)		Arabidopsis thaliana
ARATH|TAIR=locus=2125314|UniProtKB=Q9C5Y0	AT4G35790	Phospholipase D delta;PLDDELTA;PTN000431151;orthologs	PHOSPHOLIPASE D DELTA (PTHR18896:SF86)	phospholipase(PC00186)	Arabidopsis thaliana
ARATH|TAIR=locus=2185480|UniProtKB=Q94AY1	AT5G14760	L-aspartate oxidase, chloroplastic;AO;PTN000180375;orthologs	L-ASPARTATE OXIDASE, CHLOROPLASTIC (PTHR42716:SF2)	oxidase(PC00175)	Arabidopsis thaliana
ARATH|TAIR=locus=2055420|UniProtKB=O22951	AT2G33980	Nudix hydrolase 22, chloroplastic;NUDT22;PTN000312984;orthologs	PEROXISOMAL COENZYME A DIPHOSPHATASE NUDT7 (PTHR12992:SF24)	phosphatase(PC00181)	Arabidopsis thaliana
ARATH|TAIR=locus=2037375|UniProtKB=Q9SYP1	AT1G20960	DExH-box ATP-dependent RNA helicase DExH12;BRR2A;PTN002375635;orthologs	U5 SMALL NUCLEAR RIBONUCLEOPROTEIN 200 KDA HELICASE (PTHR24075:SF5)	scaffold/adaptor protein(PC00226)	Arabidopsis thaliana
ARATH|TAIR=locus=2079221|UniProtKB=F4JCI4	AT3G26380	Alpha-galactosidase;At3g26380;PTN000155384;orthologs	ALPHA-GALACTOSIDASE (PTHR11452:SF42)	galactosidase(PC00104)	Arabidopsis thaliana
ARATH|TAIR=locus=2183319|UniProtKB=Q84MA4	AT5G07400	At5g07400;At5g07400;PTN000275936;orthologs	OS04G0403400 PROTEIN (PTHR12415:SF3)	phosphodiesterase(PC00185)	Arabidopsis thaliana
ARATH|TAIR=locus=2033349|UniProtKB=Q9C9M7	AT1G66750	Cyclin-dependent kinase D-2;CDKD-2;PTN000624157;orthologs	CYCLIN-DEPENDENT KINASE 7 (PTHR24056:SF0)	non-receptor serine/threonine protein kinase(PC00167)	Arabidopsis thaliana
ARATH|TAIR=locus=2194579|UniProtKB=Q9XIK4	AT1G10490	RNA cytidine acetyltransferase 1;At1g10490;PTN001332897;orthologs	RNA CYTIDINE ACETYLTRANSFERASE (PTHR10925:SF5)	RNA processing factor(PC00147)	Arabidopsis thaliana
ARATH|TAIR=locus=2094473|UniProtKB=Q9LSU6	AT3G25570	S-adenosylmethionine decarboxylase proenzyme 3;SAMDC3;PTN000170882;orthologs	S-ADENOSYLMETHIONINE DECARBOXYLASE PROENZYME 3 (PTHR11570:SF15)	decarboxylase(PC00089)	Arabidopsis thaliana
ARATH|TAIR=locus=4515102593|UniProtKB=Q93ZE3	AT1G26761	Arabinanase/levansucrase/invertase;At1g26761;PTN002174276;orthologs	ARABINANASE/LEVANSUCRASE/INVERTASE (PTHR35279:SF1)		Arabidopsis thaliana
ARATH|TAIR=locus=2138386|UniProtKB=P0CH33	AT4G05050,AT4G02890	Polyubiquitin 11;UBQ11;PTN004182185;orthologs	POLYUBIQUITIN 11 (PTHR10666:SF448)		Arabidopsis thaliana
ARATH|TAIR=locus=2065988|UniProtKB=Q8VZ17	AT2G22740	Histone-lysine N-methyltransferase, H3 lysine-9 specific SUVH6;SUVH6;PTN001485898;orthologs	HISTONE-LYSINE N-METHYLTRANSFERASE, H3 LYSINE-9 SPECIFIC SUVH6 (PTHR45660:SF46)	histone modifying enzyme(PC00261)	Arabidopsis thaliana
ARATH|TAIR=locus=2035099|UniProtKB=Q8LDB7	AT1G52540	Protein kinase superfamily protein;At1g52540;PTN000702149;orthologs	PROTEIN KINASE SUPERFAMILY PROTEIN (PTHR27001:SF88)		Arabidopsis thaliana
ARATH|TAIR=locus=2038545|UniProtKB=Q9LNC6	AT1G06210	TOM1-like protein 2;TOL2;PTN000355200;orthologs	TOM1-LIKE PROTEIN 2 (PTHR46646:SF5)		Arabidopsis thaliana
ARATH|TAIR=locus=2140200|UniProtKB=Q3E7T8	AT4G05320,AT4G05050,AT4G02890	Polyubiquitin 14;UBQ14;PTN004182173;orthologs	POLYUBIQUITIN 14 (PTHR10666:SF428)		Arabidopsis thaliana
ARATH|TAIR=locus=2059969|UniProtKB=O48534	AT2G42270	DExH-box ATP-dependent RNA helicase DExH13;BRR2B;PTN002375634;orthologs	U5 SMALL NUCLEAR RIBONUCLEOPROTEIN 200 KDA HELICASE (PTHR24075:SF5)	scaffold/adaptor protein(PC00226)	Arabidopsis thaliana
ARATH|TAIR=locus=2029366|UniProtKB=Q93ZE2	AT1G77920	Transcription factor TGA7;TGA7;PTN000774149;orthologs	TRANSCRIPTION FACTOR TGA7 (PTHR45693:SF7)	DNA-binding transcription factor(PC00218)	Arabidopsis thaliana
ARATH|TAIR=locus=2119891|UniProtKB=Q9ZPI6	AT4G29010	Peroxisomal fatty acid beta-oxidation multifunctional protein AIM1;AIM1;PTN000592883;orthologs	PEROXISOMAL BIFUNCTIONAL ENZYME (PTHR23309:SF49)	dehydrogenase(PC00092)	Arabidopsis thaliana
ARATH|TAIR=locus=2024603|UniProtKB=O48538	AT1G64060	Respiratory burst oxidase homolog protein F;RBOHF;PTN000239930;orthologs	NADPH OXIDASE 4 (PTHR11972:SF153)	oxidase(PC00175)	Arabidopsis thaliana
ARATH|TAIR=locus=2080565|UniProtKB=Q9M1J6	AT3G57020	Protein STRICTOSIDINE SYNTHASE-LIKE 9;SSL9;PTN000046419;orthologs	PROTEIN STRICTOSIDINE SYNTHASE-LIKE 9 (PTHR10426:SF90)		Arabidopsis thaliana
ARATH|TAIR=locus=4515103038|UniProtKB=Q0WM46	AT3G06868	Vitellogenin-like protein;At3g06868;PTN002157279;orthologs	VITELLOGENIN-LIKE PROTEIN (PTHR34460:SF7)		Arabidopsis thaliana
ARATH|TAIR=locus=2122674|UniProtKB=Q8VYC8	AT4G25230	E3 ubiquitin protein ligase RIN2;RIN2;PTN000280358;orthologs	E3 UBIQUITIN-PROTEIN LIGASE RNF8 (PTHR15067:SF4)	ubiquitin-protein ligase(PC00234)	Arabidopsis thaliana
ARATH|TAIR=locus=2093994|UniProtKB=Q8S8Y8	AT3G18750	Probable serine/threonine-protein kinase WNK6;WNK6;PTN000357335;orthologs	SERINE/THREONINE-PROTEIN KINASE WNK6-RELATED (PTHR13902:SF118)	non-receptor serine/threonine protein kinase(PC00167)	Arabidopsis thaliana
ARATH|TAIR=locus=2025087|UniProtKB=Q9LNW3	AT1G07430	Protein phosphatase 2C 3;AIP1;PTN000352928;orthologs	PROTEIN PHOSPHATASE 2C 3 (PTHR47992:SF96)	protein phosphatase(PC00195)	Arabidopsis thaliana
ARATH|TAIR=locus=2058475|UniProtKB=Q8RXD9	AT2G40840	4-alpha-glucanotransferase DPE2;DPE2;PTN000790333;orthologs	AMYLOMALTASE (PTHR32518:SF3)		Arabidopsis thaliana
ARATH|TAIR=locus=2015003|UniProtKB=Q9S777	AT1G65060	4-coumarate--CoA ligase 3;4CL3;PTN000645783;orthologs	4-COUMARATE--COA LIGASE 3 (PTHR24096:SF169)	ligase(PC00142)	Arabidopsis thaliana
ARATH|EnsemblGenome=AT4G39850|UniProtKB=Q94FB9	AT4G39850	ABC transporter D family member 1;ABCD1;PTN004256073;orthologs	PEROXISOMAL LONG-CHAIN FATTY ACID IMPORT PROTEIN 2 (PTHR11384:SF56)	ATP-binding cassette (ABC) transporter(PC00003)	Arabidopsis thaliana
ARATH|TAIR=locus=2164610|UniProtKB=O04719	AT5G57050	Protein phosphatase 2C 77;ABI2;PTN000352943;orthologs	PROTEIN PHOSPHATASE 2C 77 (PTHR47992:SF160)	protein phosphatase(PC00195)	Arabidopsis thaliana
ARATH|TAIR=locus=2086395|UniProtKB=F4IXE7	AT3G14980	Increased DNA methylation 1;IDM1;PTN001187030;orthologs	INCREASED DNA METHYLATION 1 (PTHR46508:SF2)		Arabidopsis thaliana
ARATH|TAIR=locus=2167331|UniProtKB=Q9FMV3	AT5G63490	CBS domain-containing protein CBSCBSPB1;CBSCBSPB1;PTN001417812;orthologs	CBS DOMAIN-CONTAINING PROTEIN CBSCBSPB1 (PTHR13780:SF48)	kinase modulator(PC00140)	Arabidopsis thaliana
ARATH|TAIR=locus=2159048|UniProtKB=Q9FFY9	AT5G13820	Telomere repeat-binding protein 4;TRP4;PTN000773060;orthologs	TELOMERE REPEAT-BINDING PROTEIN 4 (PTHR21717:SF64)		Arabidopsis thaliana
ARATH|TAIR=locus=2102072|UniProtKB=P55217	AT3G01120	Cystathionine gamma-synthase 1, chloroplastic;CGS1;PTN000211743;orthologs	CYSTATHIONINE GAMMA-SYNTHASE 1, CHLOROPLASTIC-RELATED (PTHR43379:SF1)	lyase(PC00144)	Arabidopsis thaliana
ARATH|TAIR=locus=2009754|UniProtKB=Q9SS04	AT1G65860	Flavin-containing monooxygenase FMO GS-OX1;FMOGS-OX1;PTN000545671;orthologs	FLAVIN-CONTAINING MONOOXYGENASE FMO GS-OX1-RELATED (PTHR23023:SF244)	oxygenase(PC00177)	Arabidopsis thaliana
ARATH|TAIR=locus=2143104|UniProtKB=Q9LYH2	AT5G12010	AT5g12010/F14F18_180;At5g12010;PTN000532447;orthologs	OS05G0593000 PROTEIN (PTHR22930:SF244)		Arabidopsis thaliana
ARATH|TAIR=locus=2205040|UniProtKB=Q9C9L5	AT1G69730	Wall-associated receptor kinase-like 9;WAKL9;PTN000702311;orthologs	WALL-ASSOCIATED RECEPTOR KINASE-LIKE 9 (PTHR27005:SF257)	transmembrane signal receptor(PC00197)	Arabidopsis thaliana
ARATH|TAIR=locus=2014736|UniProtKB=F4HZZ6	AT1G35660	Erythroid differentiation factor-like protein;At1g35660;PTN001030032;orthologs	ERYTHROID DIFFERENTIATION-RELATED FACTOR 1 (PTHR15000:SF1)		Arabidopsis thaliana
ARATH|TAIR=locus=2039139|UniProtKB=Q9SYX2	AT2G46340	Protein SUPPRESSOR OF PHYA-105 1;SPA1;PTN001871684;orthologs	PROTEIN SUPPRESSOR OF PHYA-105 1 (PTHR44218:SF6)		Arabidopsis thaliana
ARATH|TAIR=locus=2054137|UniProtKB=Q9SIU2	AT2G13540	Nuclear cap-binding protein subunit 1;ABH1;PTN000275690;orthologs	NUCLEAR CAP-BINDING PROTEIN SUBUNIT 1 (PTHR12412:SF2)	RNA splicing factor(PC00148)	Arabidopsis thaliana
ARATH|TAIR=locus=2087433|UniProtKB=Q8L611	AT3G63460	Protein transport protein SEC31 homolog B;SEC31B;PTN000357963;orthologs	SECRETORY 31, ISOFORM D (PTHR13923:SF11)	vesicle coat protein(PC00235)	Arabidopsis thaliana
ARATH|EnsemblGenome=AT2G30600|UniProtKB=Q8LEV3	AT2G30600	BTB/POZ domain-containing protein At2g30600;At2g30600/At2g30610;PTN002813767;orthologs	OS05G0345500 PROTEIN (PTHR47457:SF1)		Arabidopsis thaliana
ARATH|TAIR=locus=2145402|UniProtKB=Q9SBF3	AT5G10280	Transcription factor MYB92;MYB92;PTN000068095;orthologs	TRANSCRIPTION FACTOR MYB92 (PTHR10641:SF1111)	homeodomain transcription factor(PC00119)	Arabidopsis thaliana
ARATH|TAIR=locus=2027794|UniProtKB=Q9C9U5	AT1G73660	Probable serine/threonine-protein kinase SIS8;SIS8;PTN000585156;orthologs	MITOGEN-ACTIVATED PROTEIN KINASE KINASE KINASE (PTHR44329:SF146)	non-receptor serine/threonine protein kinase(PC00167)	Arabidopsis thaliana
ARATH|EnsemblGenome=AT3G59770|UniProtKB=Q7XZU0	AT3G59770	Probable phosphoinositide phosphatase SAC9;SAC9;PTN002929765;orthologs	SAC DOMAIN-CONTAINING PROTEIN (PTHR46817:SF1)	phosphatase(PC00181)	Arabidopsis thaliana
ARATH|TAIR=locus=2100651|UniProtKB=B3LF89	AT3G55140	Pectate lyase;At3g55140;PTN000783783;orthologs	PECTATE LYASE (PTHR31683:SF144)	lyase(PC00144)	Arabidopsis thaliana

## Sheet: response to stimulus
Gene ID	Mapped Ids	Gene Name;Gene Symbol;Persistent id;Orthologs	PANTHER Family/Subfamily	PANTHER Protein Class	Species
ARATH|TAIR=locus=2045233|UniProtKB=Q9SKB8	AT2G31820	Ankyrin repeat family protein;At2g31820;PTN001194123;orthologs	ANKYRIN REPEAT FAMILY PROTEIN (PTHR24186:SF8)	phosphatase modulator(PC00184)	Arabidopsis thaliana
ARATH|TAIR=locus=2182340|UniProtKB=F4K2E9	AT5G13010	Pre-mRNA-splicing factor ATP-dependent RNA helicase DEAH7;CUV;PTN001053844;orthologs	PRE-MRNA-SPLICING FACTOR ATP-DEPENDENT RNA HELICASE PRP16 (PTHR18934:SF91)	RNA helicase(PC00032)	Arabidopsis thaliana
ARATH|TAIR=locus=2087852|UniProtKB=Q9LUW5	AT3G22330	DEAD-box ATP-dependent RNA helicase 53, mitochondrial;RH53;PTN002777441;orthologs	DEAD-BOX ATP-DEPENDENT RNA HELICASE 53, MITOCHONDRIAL (PTHR24031:SF326)	RNA helicase(PC00032)	Arabidopsis thaliana
ARATH|TAIR=locus=2040751|UniProtKB=O80944	AT2G37760	Aldo-keto reductase family 4 member C8;AKR4C8;PTN002620811;orthologs	ALDO-KETO REDUCTASE FAMILY 4 MEMBER C8 (PTHR11732:SF414)	reductase(PC00198)	Arabidopsis thaliana
ARATH|TAIR=locus=2137946|UniProtKB=Q94BS7	AT4G09340	SPla/RYanodine receptor (SPRY) domain-containing protein;At4g09330;PTN000305226;orthologs	SPLA/RYANODINE RECEPTOR (SPRY) DOMAIN-CONTAINING PROTEIN (PTHR12864:SF55)	scaffold/adaptor protein(PC00226)	Arabidopsis thaliana
ARATH|TAIR=locus=2184342|UniProtKB=Q84K00	AT5G04410	NAC domain-containing protein 78;NAC078;PTN001592731;orthologs	NAC DOMAIN-CONTAINING PROTEIN 78 (PTHR31989:SF365)		Arabidopsis thaliana
ARATH|TAIR=locus=2007023|UniProtKB=Q9C811	AT1G33410	Nuclear pore complex protein NUP160;NUP160;PTN000480003;orthologs	NUCLEAR PORE COMPLEX PROTEIN NUP160 (PTHR21286:SF0)	transporter(PC00227)	Arabidopsis thaliana
ARATH|EnsemblGenome=AT5G24850|UniProtKB=Q84KJ5	AT5G24850	Cryptochrome DASH, chloroplastic/mitochondrial;CRYD;PTN000894413;orthologs	CRYPTOCHROME DASH (PTHR11455:SF22)	DNA photolyase(PC00014)	Arabidopsis thaliana
ARATH|TAIR=locus=2197545|UniProtKB=Q9SHF3	AT1G31280	Protein argonaute 2;AGO2;PTN000527508;orthologs	PROTEIN ARGONAUTE 2-RELATED (PTHR22891:SF4)	translation initiation factor(PC00224)	Arabidopsis thaliana
ARATH|TAIR=locus=2173562|UniProtKB=O64399	AT5G60890	Transcription factor MYB34;MYB34;PTN000068116;orthologs	TRANSCRIPTION FACTOR MYB34 (PTHR10641:SF1050)	homeodomain transcription factor(PC00119)	Arabidopsis thaliana
ARATH|TAIR=locus=2058558|UniProtKB=O22189	AT2G23180	Cytochrome P450, family 96, subfamily A, polypeptide 1;CYP96A1;PTN000670236;orthologs	CYTOCHROME P450, FAMILY 96, SUBFAMILY A, POLYPEPTIDE 1 (PTHR24296:SF108)	oxygenase(PC00177)	Arabidopsis thaliana
ARATH|TAIR=locus=2127238|UniProtKB=Q5IBC5	AT4G22970	Separase;ESP1;PTN000300732;orthologs	SEPARIN (PTHR12792:SF0)	cysteine protease(PC00081)	Arabidopsis thaliana
ARATH|TAIR=locus=2132065|UniProtKB=Q38898	AT4G22200	Potassium channel AKT2/3;AKT2;PTN000026311;orthologs	POTASSIUM CHANNEL AKT2/3 (PTHR45743:SF21)	ion channel(PC00133)	Arabidopsis thaliana
ARATH|TAIR=locus=2158564|UniProtKB=Q9FGW9	AT5G63320	Transcription factor GTE10;GTE10;PTN001874025;orthologs	TRANSCRIPTION FACTOR GTE10 (PTHR46136:SF1)	DNA-binding transcription factor(PC00218)	Arabidopsis thaliana
ARATH|TAIR=locus=2124539|UniProtKB=Q93V43	AT4G18390	Transcription factor TCP2;TCP2;PTN001578792;orthologs	TRANSCRIPTION FACTOR TCP2 (PTHR31072:SF162)	DNA-binding transcription factor(PC00218)	Arabidopsis thaliana
ARATH|TAIR=locus=2129191|UniProtKB=O23523	AT4G16830	RGG repeats nuclear RNA binding protein A;RGGA;PTN000266192;orthologs	RGG REPEATS NUCLEAR RNA BINDING PROTEIN A (PTHR12299:SF73)	RNA metabolism protein(PC00031)	Arabidopsis thaliana
ARATH|TAIR=locus=2118106|UniProtKB=Q9SZ66	AT4G12010	Disease resistance-like protein DSC1;DSC1;PTN000569140;orthologs	DISEASE RESISTANCE-LIKE PROTEIN DSC1 (PTHR11017:SF479)		Arabidopsis thaliana
ARATH|TAIR=locus=2140685|UniProtKB=Q9SY38	AT4G03600	Pyrroline-5-carboxylate reductase;At4g03600;PTN002161636;orthologs	PYRROLINE-5-CARBOXYLATE REDUCTASE (PTHR34656:SF1)	reductase(PC00198)	Arabidopsis thaliana
ARATH|EnsemblGenome=AT1G01040|UniProtKB=Q9SP32	AT1G01040	Endoribonuclease Dicer homolog 1;DCL1;PTN000383802;orthologs	ENDORIBONUCLEASE DICER (PTHR14950:SF37)		Arabidopsis thaliana
ARATH|TAIR=locus=2132238|UniProtKB=O04294	AT4G02150	Importin subunit alpha-3;IMPA3;PTN001514550;orthologs	IMPORTIN SUBUNIT ALPHA-3 (PTHR23316:SF69)	transporter(PC00227)	Arabidopsis thaliana
ARATH|TAIR=locus=2158804|UniProtKB=Q9LTY1	AT5G49880	Mitotic spindle checkpoint protein MAD1;MAD1;PTN000570888;orthologs	MITOTIC SPINDLE ASSEMBLY CHECKPOINT PROTEIN MAD1 (PTHR23168:SF0)		Arabidopsis thaliana
ARATH|TAIR=locus=2040379|UniProtKB=Q9SII1	AT2G38800	Plant calmodulin-binding protein-like protein;At2g38800;PTN002142545;orthologs	CALMODULIN-BINDING PROTEIN-RELATED (PTHR33923:SF2)		Arabidopsis thaliana
ARATH|TAIR=locus=2152830|UniProtKB=Q8W1W6	AT5G06100	Transcription factor MYB33;MYB33;PTN000068101;orthologs	MYB DOMAIN PROTEIN 81-RELATED (PTHR47995:SF18)	DNA-binding transcription factor(PC00218)	Arabidopsis thaliana
ARATH|TAIR=locus=2098242|UniProtKB=Q9SCU5	AT3G51630	Probable serine/threonine-protein kinase WNK5;WNK5;PTN000357311;orthologs	SERINE/THREONINE-PROTEIN KINASE WNK5-RELATED (PTHR13902:SF156)	non-receptor serine/threonine protein kinase(PC00167)	Arabidopsis thaliana
ARATH|TAIR=locus=2088590|UniProtKB=Q9SCX8	AT3G17790	Purple acid phosphatase 17;PAP17;PTN000017886;orthologs	TARTRATE-RESISTANT ACID PHOSPHATASE TYPE 5 (PTHR10161:SF14)	phosphatase(PC00181)	Arabidopsis thaliana
ARATH|TAIR=locus=2051109|UniProtKB=O22787	AT2G33360	At2g33360;At2g33360;PTN001264786;orthologs	EXPRESSED PROTEIN (PTHR31390:SF2)		Arabidopsis thaliana
ARATH|TAIR=locus=2126525|UniProtKB=Q8W4E9	AT4G30060	Core-2/I-branching beta-1,6-N-acetylglucosaminyltransferase family protein;At4g30060;PTN000774474;orthologs	CORE-2/I-BRANCHING BETA-1,6-N-ACETYLGLUCOSAMINYLTRANSFERASE FAMILY PROTEIN (PTHR31042:SF134)	transferase(PC00220)	Arabidopsis thaliana
ARATH|TAIR=locus=2143528|UniProtKB=Q9LYX1	AT5G03140	L-type lectin-domain containing receptor kinase VIII.2;LECRK82;PTN000701976;orthologs	L-TYPE LECTIN-DOMAIN CONTAINING RECEPTOR KINASE VIII.2 (PTHR27007:SF202)		Arabidopsis thaliana
ARATH|TAIR=locus=2197076|UniProtKB=Q9SSA8	AT1G53910	Ethylene-responsive transcription factor RAP2-12;RAP2-12;PTN000772732;orthologs	ETHYLENE-RESPONSIVE TRANSCRIPTION FACTOR RAP2-12 (PTHR31190:SF376)		Arabidopsis thaliana
ARATH|TAIR=locus=2115708|UniProtKB=Q9M0Y5	AT4G05100	Transcription factor MYB74;MYB74;PTN000068081;orthologs	TRANSCRIPTION FACTOR MYB74 (PTHR10641:SF1232)	homeodomain transcription factor(PC00119)	Arabidopsis thaliana
ARATH|TAIR=locus=2036099|UniProtKB=O04019	AT1G09100	26S proteasome regulatory subunit 6A homolog B;RPT5B;PTN000553114;orthologs	26S PROTEASOME REGULATORY SUBUNIT 6A HOMOLOG B (PTHR23073:SF127)	protease(PC00190)	Arabidopsis thaliana
ARATH|TAIR=locus=2028085|UniProtKB=Q93YP0	AT1G23260	Ubiquitin-conjugating enzyme E2 variant 1A;UEV1A;PTN000629606;orthologs	UBIQUITIN-CONJUGATING ENZYME E2 VARIANT 1A (PTHR24068:SF215)	ubiquitin-protein ligase(PC00234)	Arabidopsis thaliana
ARATH|TAIR=locus=2085647|UniProtKB=Q9M1E2	AT3G45650	Protein NRT1/ PTR FAMILY 2.7;NPF2.7;PTN000183544;orthologs	PROTEIN NRT1/ PTR FAMILY 2.6-RELATED (PTHR11654:SF381)	transporter(PC00227)	Arabidopsis thaliana
ARATH|TAIR=locus=2159572|UniProtKB=Q9FNM5	AT5G08650	Translation factor GUF1 homolog, chloroplastic;At5g08650;PTN000563204;orthologs	TRANSLATION FACTOR GUF1 HOMOLOG, CHLOROPLASTIC (PTHR43512:SF4)	translation initiation factor(PC00224)	Arabidopsis thaliana
ARATH|TAIR=locus=2011201|UniProtKB=Q9M9V8	AT1G18890	Calcium-dependent protein kinase 10;CPK10;PTN000681788;orthologs	CALCIUM-DEPENDENT PROTEIN KINASE 10 (PTHR24349:SF427)	non-receptor serine/threonine protein kinase(PC00167)	Arabidopsis thaliana
ARATH|TAIR=locus=2088624|UniProtKB=F4J8L1	AT3G12010	C18orf8;At3g12010;PTN000307314;orthologs	REGULATOR OF MON1-CCZ1 COMPLEX (PTHR12897:SF4)		Arabidopsis thaliana
ARATH|TAIR=locus=2037385|UniProtKB=Q9SYP2	AT1G20950	Pyrophosphate--fructose 6-phosphate 1-phosphotransferase subunit alpha 1;PFP-ALPHA1;PTN000344404;orthologs	PYROPHOSPHATE--FRUCTOSE 6-PHOSPHATE 1-PHOSPHOTRANSFERASE SUBUNIT ALPHA 1 (PTHR43650:SF17)	carbohydrate kinase(PC00065)	Arabidopsis thaliana
ARATH|TAIR=locus=2114738|UniProtKB=Q9SCK2	AT3G49570	Protein RESPONSE TO LOW SULFUR 3;LSU3;PTN002152926;orthologs	PROTEIN RESPONSE TO LOW SULFUR 3 (PTHR34283:SF3)		Arabidopsis thaliana
ARATH|EnsemblGenome=AT5G60360|UniProtKB=Q8H166	AT5G60360	Thiol protease aleurain;ALEU;PTN000275621;orthologs	THIOL PROTEASE ALEURAIN (PTHR12411:SF915)	cysteine protease(PC00081)	Arabidopsis thaliana
ARATH|TAIR=locus=2027799|UniProtKB=Q9C9U3	AT1G73680	Alpha-dioxygenase 2;DOX2;PTN000224681;orthologs	ALPHA-DIOXYGENASE 2 (PTHR11903:SF25)	oxygenase(PC00177)	Arabidopsis thaliana
ARATH|TAIR=locus=2026580|UniProtKB=P92939	AT1G07810	Calcium-transporting ATPase 1, endoplasmic reticulum-type;ECA1;PTN000643501;orthologs	CALCIUM-TRANSPORTING ATPASE 1, ENDOPLASMIC RETICULUM-TYPE-RELATED (PTHR42861:SF4)	primary active transporter(PC00068)	Arabidopsis thaliana
ARATH|TAIR=locus=2085231|UniProtKB=Q8L9S7	AT3G52920	RAB6-interacting golgin;At3g52920;PTN000485960;orthologs	RAB6-INTERACTING GOLGIN (PTHR21470:SF23)		Arabidopsis thaliana
ARATH|TAIR=locus=2125048|UniProtKB=O04621	AT4G01080	Protein trichome birefringence-like 26;TBL26;PTN000792304;orthologs	PROTEIN TRICHOME BIREFRINGENCE-LIKE 26 (PTHR32285:SF181)		Arabidopsis thaliana
ARATH|TAIR=locus=2035937|UniProtKB=Q84WV0	AT1G36370	Serine hydroxymethyltransferase 7;SHM7;PTN000188193;orthologs	SERINE HYDROXYMETHYLTRANSFERASE 7 (PTHR11680:SF7)	methyltransferase(PC00155)	Arabidopsis thaliana
ARATH|EnsemblGenome=AT2G43710|UniProtKB=O22832	AT2G43710	Stearoyl-[acyl-carrier-protein] 9-desaturase 7, chloroplastic;FAB2;PTN000770881;orthologs	STEAROYL-[ACYL-CARRIER-PROTEIN] 9-DESATURASE 7, CHLOROPLASTIC (PTHR31155:SF9)		Arabidopsis thaliana
ARATH|TAIR=locus=2131576|UniProtKB=O49608	AT4G34990	Transcription factor MYB32;MYB32;PTN000068085;orthologs	TRANSCRIPTION FACTOR MYB32 (PTHR47999:SF5)	DNA-binding transcription factor(PC00218)	Arabidopsis thaliana
ARATH|TAIR=locus=2041369|UniProtKB=Q8L5W8	AT2G46970	Transcription factor PIL1;PIL1;PTN000286074;orthologs	TRANSCRIPTION FACTOR PIL1 (PTHR45855:SF19)	DNA-binding transcription factor(PC00218)	Arabidopsis thaliana
ARATH|TAIR=locus=2018209|UniProtKB=Q9C821	AT1G52290	Proline-rich receptor-like protein kinase PERK15;PERK15;PTN000702857;orthologs	PROLINE-RICH RECEPTOR-LIKE PROTEIN KINASE PERK15 (PTHR47982:SF33)	transmembrane signal receptor(PC00197)	Arabidopsis thaliana
ARATH|TAIR=locus=2202633|UniProtKB=Q94CJ3	AT1G48000	MYB transcription factor;MYB112;PTN000837283;orthologs	MYB TRANSCRIPTION FACTOR-RELATED (PTHR45675:SF1)	DNA-binding transcription factor(PC00218)	Arabidopsis thaliana
ARATH|TAIR=locus=2078072|UniProtKB=Q9M9X4	AT3G05690	Nuclear transcription factor Y subunit A-2;NFYA2;PTN000290646;orthologs	NUCLEAR TRANSCRIPTION FACTOR Y SUBUNIT A-2 (PTHR12632:SF46)	DNA-binding transcription factor(PC00218)	Arabidopsis thaliana
ARATH|TAIR=locus=2014375|UniProtKB=Q9SYH4	AT1G54160	Nuclear transcription factor Y subunit A-5;NFYA5;PTN001397174;orthologs	NUCLEAR TRANSCRIPTION FACTOR Y SUBUNIT A-5-RELATED (PTHR12632:SF67)	DNA-binding transcription factor(PC00218)	Arabidopsis thaliana
ARATH|TAIR=locus=2152985|UniProtKB=F4JZY1	AT5G41790	COP1-interactive protein 1;CIP1;PTN000434415;orthologs	COP1-INTERACTIVE PROTEIN 1 (PTHR47357:SF10)		Arabidopsis thaliana
ARATH|TAIR=locus=2025411|UniProtKB=Q6R0H0	AT1G01520	Protein REVEILLE 3;RVE3;PTN000301428;orthologs	PROTEIN REVEILLE 3 (PTHR12802:SF146)	chromatin/chromatin-binding, or -regulatory protein(PC00077)	Arabidopsis thaliana
ARATH|TAIR=locus=2152642|UniProtKB=Q9FGV1	AT5G37020	Auxin response factor 8;ARF8;PTN000775340;orthologs	AUXIN RESPONSE FACTOR 8 (PTHR31384:SF3)		Arabidopsis thaliana
ARATH|TAIR=locus=2095042|UniProtKB=Q9LS40	AT3G18490	Protein ASPARTIC PROTEASE IN GUARD CELL 1;ASPG1;PTN000343342;orthologs	PROTEIN ASPARTIC PROTEASE IN GUARD CELL 1 (PTHR13683:SF274)	aspartic protease(PC00053)	Arabidopsis thaliana
ARATH|TAIR=locus=2122128|UniProtKB=Q93YT1	AT4G35290	Glutamate receptor 3.2;GLR3.2;PTN000438621;orthologs	GLUTAMATE RECEPTOR 1-RELATED (PTHR18966:SF422)	transmembrane signal receptor(PC00197)	Arabidopsis thaliana
ARATH|TAIR=locus=2177699|UniProtKB=Q9LV85	AT5G64930	Protein CPR-5;CPR5;PTN002175447;orthologs	PROTEIN CPR-5 (PTHR35322:SF2)		Arabidopsis thaliana
ARATH|EnsemblGenome=AT2G17260|UniProtKB=Q7XJL2	AT2G17260	Glutamate receptor 3.1;GLR3.1;PTN001451431;orthologs	GLUTAMATE RECEPTOR 3.1 (PTHR18966:SF502)	transmembrane signal receptor(PC00197)	Arabidopsis thaliana
ARATH|TAIR=locus=2176811|UniProtKB=Q9FIR9	AT5G24660	Protein RESPONSE TO LOW SULFUR 2;LSU2;PTN002152924;orthologs	PROTEIN RESPONSE TO LOW SULFUR 2-RELATED (PTHR34283:SF5)		Arabidopsis thaliana
ARATH|TAIR=locus=2009452|UniProtKB=Q9S9K9	AT1G22640	Transcription factor MYB3;MYB3;PTN000068024;orthologs	TRANSCRIPTION FACTOR MYB3 (PTHR47999:SF108)	DNA-binding transcription factor(PC00218)	Arabidopsis thaliana
ARATH|TAIR=locus=2149514|UniProtKB=Q9LKC2	AT5G43870	At5g43870;At5g43870;PTN000772883;orthologs	BNAA06G36500D PROTEIN (PTHR31351:SF27)		Arabidopsis thaliana
ARATH|TAIR=locus=2088299|UniProtKB=O04309	AT3G16470	Jacalin-related lectin 35;JAL35;PTN000582639;orthologs	JACALIN-RELATED LECTIN 35 (PTHR47293:SF64)		Arabidopsis thaliana
ARATH|TAIR=locus=2161163|UniProtKB=Q9FII7	AT5G61460	Structural maintenance of chromosomes protein 6B;SMC6B;PTN000447996;orthologs	STRUCTURAL MAINTENANCE OF CHROMOSOMES PROTEIN 6B (PTHR19306:SF9)	DNA metabolism protein(PC00009)	Arabidopsis thaliana
ARATH|TAIR=locus=2142788|UniProtKB=Q39017	AT5G07920	Diacylglycerol kinase 1;DGK1;PTN001344008;orthologs	DIACYLGLYCEROL KINASE EPSILON (PTHR11255:SF54)	kinase(PC00137)	Arabidopsis thaliana
ARATH|TAIR=locus=505006616|UniProtKB=Q38873	AT5G12480	Calcium-dependent protein kinase 7;CPK7;PTN000681786;orthologs	CALCIUM-DEPENDENT PROTEIN KINASE 7 (PTHR24349:SF335)	non-receptor serine/threonine protein kinase(PC00167)	Arabidopsis thaliana
ARATH|TAIR=locus=2082528|UniProtKB=Q9M2L4	AT3G57330	Putative calcium-transporting ATPase 11, plasma membrane-type;ACA11;PTN001534236;orthologs	CALCIUM-TRANSPORTING ATPASE 11, PLASMA MEMBRANE-TYPE-RELATED (PTHR24093:SF462)	primary active transporter(PC00068)	Arabidopsis thaliana
ARATH|TAIR=locus=2125314|UniProtKB=Q9C5Y0	AT4G35790	Phospholipase D delta;PLDDELTA;PTN000431151;orthologs	PHOSPHOLIPASE D DELTA (PTHR18896:SF86)	phospholipase(PC00186)	Arabidopsis thaliana
ARATH|TAIR=locus=2034893|UniProtKB=Q9ZUC4	AT1G23710	At1g23710;F5O8.26;PTN002102859;orthologs	DUF1645 FAMILY PROTEIN (PTHR33095:SF114)		Arabidopsis thaliana
ARATH|TAIR=locus=2183319|UniProtKB=Q84MA4	AT5G07400	At5g07400;At5g07400;PTN000275936;orthologs	OS04G0403400 PROTEIN (PTHR12415:SF3)	phosphodiesterase(PC00185)	Arabidopsis thaliana
ARATH|TAIR=locus=4515102593|UniProtKB=Q93ZE3	AT1G26761	Arabinanase/levansucrase/invertase;At1g26761;PTN002174276;orthologs	ARABINANASE/LEVANSUCRASE/INVERTASE (PTHR35279:SF1)		Arabidopsis thaliana
ARATH|TAIR=locus=2035099|UniProtKB=Q8LDB7	AT1G52540	Protein kinase superfamily protein;At1g52540;PTN000702149;orthologs	PROTEIN KINASE SUPERFAMILY PROTEIN (PTHR27001:SF88)		Arabidopsis thaliana
ARATH|TAIR=locus=2140200|UniProtKB=Q3E7T8	AT4G05320,AT4G05050,AT4G02890	Polyubiquitin 14;UBQ14;PTN004182173;orthologs	POLYUBIQUITIN 14 (PTHR10666:SF428)		Arabidopsis thaliana
ARATH|TAIR=locus=2029366|UniProtKB=Q93ZE2	AT1G77920	Transcription factor TGA7;TGA7;PTN000774149;orthologs	TRANSCRIPTION FACTOR TGA7 (PTHR45693:SF7)	DNA-binding transcription factor(PC00218)	Arabidopsis thaliana
ARATH|TAIR=locus=2097633|UniProtKB=Q93YQ1	AT3G08850	Regulatory-associated protein of TOR 1;RAPTOR1;PTN000304154;orthologs	REGULATORY-ASSOCIATED PROTEIN OF MTOR (PTHR12848:SF16)		Arabidopsis thaliana
ARATH|TAIR=locus=2024603|UniProtKB=O48538	AT1G64060	Respiratory burst oxidase homolog protein F;RBOHF;PTN000239930;orthologs	NADPH OXIDASE 4 (PTHR11972:SF153)	oxidase(PC00175)	Arabidopsis thaliana
ARATH|TAIR=locus=2080565|UniProtKB=Q9M1J6	AT3G57020	Protein STRICTOSIDINE SYNTHASE-LIKE 9;SSL9;PTN000046419;orthologs	PROTEIN STRICTOSIDINE SYNTHASE-LIKE 9 (PTHR10426:SF90)		Arabidopsis thaliana
ARATH|TAIR=locus=2081066|UniProtKB=Q9SQU4	AT3G06410	Zinc finger CCCH domain-containing protein 34;At3g06410;PTN000281944;orthologs	ZINC FINGER CCCH DOMAIN-CONTAINING PROTEIN 34 (PTHR12506:SF60)	protein phosphatase(PC00195)	Arabidopsis thaliana
ARATH|TAIR=locus=2100992|UniProtKB=Q9LEX1	AT3G61050	Calcium-dependent lipid-binding protein;CLB;PTN000081039;orthologs	C2 CALCIUM/LIPID-BINDING ENDONUCLEASE/EXONUCLEASE/PHOSPHATASE-RELATED (PTHR10774:SF190)	membrane trafficking regulatory protein(PC00151)	Arabidopsis thaliana
ARATH|TAIR=locus=2093994|UniProtKB=Q8S8Y8	AT3G18750	Probable serine/threonine-protein kinase WNK6;WNK6;PTN000357335;orthologs	SERINE/THREONINE-PROTEIN KINASE WNK6-RELATED (PTHR13902:SF118)	non-receptor serine/threonine protein kinase(PC00167)	Arabidopsis thaliana
ARATH|TAIR=locus=2015003|UniProtKB=Q9S777	AT1G65060	4-coumarate--CoA ligase 3;4CL3;PTN000645783;orthologs	4-COUMARATE--COA LIGASE 3 (PTHR24096:SF169)	ligase(PC00142)	Arabidopsis thaliana
ARATH|TAIR=locus=2164610|UniProtKB=O04719	AT5G57050	Protein phosphatase 2C 77;ABI2;PTN000352943;orthologs	PROTEIN PHOSPHATASE 2C 77 (PTHR47992:SF160)	protein phosphatase(PC00195)	Arabidopsis thaliana
ARATH|TAIR=locus=2167331|UniProtKB=Q9FMV3	AT5G63490	CBS domain-containing protein CBSCBSPB1;CBSCBSPB1;PTN001417812;orthologs	CBS DOMAIN-CONTAINING PROTEIN CBSCBSPB1 (PTHR13780:SF48)	kinase modulator(PC00140)	Arabidopsis thaliana
ARATH|TAIR=locus=2180557|UniProtKB=Q9XFM0	AT5G25890	Auxin-responsive protein IAA28;IAA28;PTN001272229;orthologs	AUXIN-RESPONSIVE PROTEIN IAA28 (PTHR31734:SF134)		Arabidopsis thaliana
ARATH|TAIR=locus=2143104|UniProtKB=Q9LYH2	AT5G12010	AT5g12010/F14F18_180;At5g12010;PTN000532447;orthologs	OS05G0593000 PROTEIN (PTHR22930:SF244)		Arabidopsis thaliana
ARATH|TAIR=locus=2205040|UniProtKB=Q9C9L5	AT1G69730	Wall-associated receptor kinase-like 9;WAKL9;PTN000702311;orthologs	WALL-ASSOCIATED RECEPTOR KINASE-LIKE 9 (PTHR27005:SF257)	transmembrane signal receptor(PC00197)	Arabidopsis thaliana
ARATH|TAIR=locus=504956018|UniProtKB=Q6NM03	AT2G25605	At2g25605;At2g25605;PTN002182341;orthologs	OS05G0574700 PROTEIN (PTHR35716:SF1)		Arabidopsis thaliana
ARATH|Gene_OrderedLocusName=At2g28830|UniProtKB=Q9ZV31	AT2G28830	U-box domain-containing protein 12;PUB12;PTN000593609;orthologs	U-BOX DOMAIN-CONTAINING PROTEIN 12 (PTHR23315:SF336)	ubiquitin-protein ligase(PC00234)	Arabidopsis thaliana
ARATH|TAIR=locus=2158740|UniProtKB=Q9FKU8	AT5G44400	Berberine bridge enzyme-like 26;At5g44400;PTN000202555;orthologs	BERBERINE BRIDGE ENZYME-LIKE 26 (PTHR32448:SF35)		Arabidopsis thaliana
ARATH|TAIR=locus=2014736|UniProtKB=F4HZZ6	AT1G35660	Erythroid differentiation factor-like protein;At1g35660;PTN001030032;orthologs	ERYTHROID DIFFERENTIATION-RELATED FACTOR 1 (PTHR15000:SF1)		Arabidopsis thaliana
ARATH|TAIR=locus=2039139|UniProtKB=Q9SYX2	AT2G46340	Protein SUPPRESSOR OF PHYA-105 1;SPA1;PTN001871684;orthologs	PROTEIN SUPPRESSOR OF PHYA-105 1 (PTHR44218:SF6)		Arabidopsis thaliana
ARATH|TAIR=locus=2054137|UniProtKB=Q9SIU2	AT2G13540	Nuclear cap-binding protein subunit 1;ABH1;PTN000275690;orthologs	NUCLEAR CAP-BINDING PROTEIN SUBUNIT 1 (PTHR12412:SF2)	RNA splicing factor(PC00148)	Arabidopsis thaliana
ARATH|TAIR=locus=2103508|UniProtKB=Q93YN8	AT3G57540	Remorin 4.1;REM4.1;PTN000778579;orthologs	REMORIN 4.1 (PTHR31471:SF47)		Arabidopsis thaliana
ARATH|TAIR=locus=2087433|UniProtKB=Q8L611	AT3G63460	Protein transport protein SEC31 homolog B;SEC31B;PTN000357963;orthologs	SECRETORY 31, ISOFORM D (PTHR13923:SF11)	vesicle coat protein(PC00235)	Arabidopsis thaliana
ARATH|EnsemblGenome=AT2G30600|UniProtKB=Q8LEV3	AT2G30600	BTB/POZ domain-containing protein At2g30600;At2g30600/At2g30610;PTN002813767;orthologs	OS05G0345500 PROTEIN (PTHR47457:SF1)		Arabidopsis thaliana
ARATH|TAIR=locus=2027794|UniProtKB=Q9C9U5	AT1G73660	Probable serine/threonine-protein kinase SIS8;SIS8;PTN000585156;orthologs	MITOGEN-ACTIVATED PROTEIN KINASE KINASE KINASE (PTHR44329:SF146)	non-receptor serine/threonine protein kinase(PC00167)	Arabidopsis thaliana
ARATH|EnsemblGenome=AT3G59770|UniProtKB=Q7XZU0	AT3G59770	Probable phosphoinositide phosphatase SAC9;SAC9;PTN002929765;orthologs	SAC DOMAIN-CONTAINING PROTEIN (PTHR46817:SF1)	phosphatase(PC00181)	Arabidopsis thaliana

## Sheet: biological regulation
Gene ID	Mapped Ids	Gene Name;Gene Symbol;Persistent id;Orthologs	PANTHER Family/Subfamily	PANTHER Protein Class	Species
ARATH|TAIR=locus=2045233|UniProtKB=Q9SKB8	AT2G31820	Ankyrin repeat family protein;At2g31820;PTN001194123;orthologs	ANKYRIN REPEAT FAMILY PROTEIN (PTHR24186:SF8)	phosphatase modulator(PC00184)	Arabidopsis thaliana
ARATH|TAIR=locus=2182340|UniProtKB=F4K2E9	AT5G13010	Pre-mRNA-splicing factor ATP-dependent RNA helicase DEAH7;CUV;PTN001053844;orthologs	PRE-MRNA-SPLICING FACTOR ATP-DEPENDENT RNA HELICASE PRP16 (PTHR18934:SF91)	RNA helicase(PC00032)	Arabidopsis thaliana
ARATH|TAIR=locus=2137946|UniProtKB=Q94BS7	AT4G09340	SPla/RYanodine receptor (SPRY) domain-containing protein;At4g09330;PTN000305226;orthologs	SPLA/RYANODINE RECEPTOR (SPRY) DOMAIN-CONTAINING PROTEIN (PTHR12864:SF55)	scaffold/adaptor protein(PC00226)	Arabidopsis thaliana
ARATH|TAIR=locus=2194115|UniProtKB=Q9LMS7	AT1G18070	T10F20.8 protein;At1g18070;PTN000562489;orthologs	TR-TYPE G DOMAIN-CONTAINING PROTEIN (PTHR23115:SF36)	translation factor(PC00223)	Arabidopsis thaliana
ARATH|TAIR=locus=2184342|UniProtKB=Q84K00	AT5G04410	NAC domain-containing protein 78;NAC078;PTN001592731;orthologs	NAC DOMAIN-CONTAINING PROTEIN 78 (PTHR31989:SF365)		Arabidopsis thaliana
ARATH|TAIR=locus=2075236|UniProtKB=Q9LX82	AT3G46130	Transcription factor MYB48;MYB48;PTN000068053;orthologs	TRANSCRIPTION FACTOR MYB48 (PTHR45675:SF7)	DNA-binding transcription factor(PC00218)	Arabidopsis thaliana
ARATH|TAIR=locus=2007023|UniProtKB=Q9C811	AT1G33410	Nuclear pore complex protein NUP160;NUP160;PTN000480003;orthologs	NUCLEAR PORE COMPLEX PROTEIN NUP160 (PTHR21286:SF0)	transporter(PC00227)	Arabidopsis thaliana
ARATH|TAIR=locus=2197545|UniProtKB=Q9SHF3	AT1G31280	Protein argonaute 2;AGO2;PTN000527508;orthologs	PROTEIN ARGONAUTE 2-RELATED (PTHR22891:SF4)	translation initiation factor(PC00224)	Arabidopsis thaliana
ARATH|TAIR=locus=2173562|UniProtKB=O64399	AT5G60890	Transcription factor MYB34;MYB34;PTN000068116;orthologs	TRANSCRIPTION FACTOR MYB34 (PTHR10641:SF1050)	homeodomain transcription factor(PC00119)	Arabidopsis thaliana
ARATH|TAIR=locus=2127238|UniProtKB=Q5IBC5	AT4G22970	Separase;ESP1;PTN000300732;orthologs	SEPARIN (PTHR12792:SF0)	cysteine protease(PC00081)	Arabidopsis thaliana
ARATH|TAIR=locus=2132065|UniProtKB=Q38898	AT4G22200	Potassium channel AKT2/3;AKT2;PTN000026311;orthologs	POTASSIUM CHANNEL AKT2/3 (PTHR45743:SF21)	ion channel(PC00133)	Arabidopsis thaliana
ARATH|TAIR=locus=2158564|UniProtKB=Q9FGW9	AT5G63320	Transcription factor GTE10;GTE10;PTN001874025;orthologs	TRANSCRIPTION FACTOR GTE10 (PTHR46136:SF1)	DNA-binding transcription factor(PC00218)	Arabidopsis thaliana
ARATH|TAIR=locus=504956298|UniProtKB=Q9LQ08	AT1G62975	Transcription factor bHLH125;BHLH125;PTN001275700;orthologs	TRANSCRIPTION FACTOR BHLH125 (PTHR13935:SF111)	basic helix-loop-helix transcription factor(PC00055)	Arabidopsis thaliana
ARATH|TAIR=locus=2124539|UniProtKB=Q93V43	AT4G18390	Transcription factor TCP2;TCP2;PTN001578792;orthologs	TRANSCRIPTION FACTOR TCP2 (PTHR31072:SF162)	DNA-binding transcription factor(PC00218)	Arabidopsis thaliana
ARATH|TAIR=locus=2129191|UniProtKB=O23523	AT4G16830	RGG repeats nuclear RNA binding protein A;RGGA;PTN000266192;orthologs	RGG REPEATS NUCLEAR RNA BINDING PROTEIN A (PTHR12299:SF73)	RNA metabolism protein(PC00031)	Arabidopsis thaliana
ARATH|TAIR=locus=2118106|UniProtKB=Q9SZ66	AT4G12010	Disease resistance-like protein DSC1;DSC1;PTN000569140;orthologs	DISEASE RESISTANCE-LIKE PROTEIN DSC1 (PTHR11017:SF479)		Arabidopsis thaliana
ARATH|EnsemblGenome=AT1G01040|UniProtKB=Q9SP32	AT1G01040	Endoribonuclease Dicer homolog 1;DCL1;PTN000383802;orthologs	ENDORIBONUCLEASE DICER (PTHR14950:SF37)		Arabidopsis thaliana
ARATH|TAIR=locus=2182245|UniProtKB=Q9LXV5	AT5G12840	Nuclear transcription factor Y subunit A-1;NFYA1;PTN000290650;orthologs	NUCLEAR TRANSCRIPTION FACTOR Y SUBUNIT A-1 (PTHR12632:SF97)	DNA-binding transcription factor(PC00218)	Arabidopsis thaliana
ARATH|TAIR=locus=2131864|UniProtKB=P92965	AT4G25500	Serine/arginine-rich splicing factor RS40;RS40;PTN002365181;orthologs	RRM DOMAIN-CONTAINING PROTEIN (PTHR23147:SF270)	RNA splicing factor(PC00148)	Arabidopsis thaliana
ARATH|TAIR=locus=2158804|UniProtKB=Q9LTY1	AT5G49880	Mitotic spindle checkpoint protein MAD1;MAD1;PTN000570888;orthologs	MITOTIC SPINDLE ASSEMBLY CHECKPOINT PROTEIN MAD1 (PTHR23168:SF0)		Arabidopsis thaliana
ARATH|TAIR=locus=2040379|UniProtKB=Q9SII1	AT2G38800	Plant calmodulin-binding protein-like protein;At2g38800;PTN002142545;orthologs	CALMODULIN-BINDING PROTEIN-RELATED (PTHR33923:SF2)		Arabidopsis thaliana
ARATH|TAIR=locus=2152830|UniProtKB=Q8W1W6	AT5G06100	Transcription factor MYB33;MYB33;PTN000068101;orthologs	MYB DOMAIN PROTEIN 81-RELATED (PTHR47995:SF18)	DNA-binding transcription factor(PC00218)	Arabidopsis thaliana
ARATH|Gene_OrderedLocusName=At1g55970|UniProtKB=Q9LG11	AT1G55970	Histone acetyltransferase HAC4;HAC4;PTN000351899;orthologs	HISTONE ACETYLTRANSFERASE (PTHR13808:SF1)	histone modifying enzyme(PC00261)	Arabidopsis thaliana
ARATH|TAIR=locus=2165685|UniProtKB=Q9FHZ1	AT5G41920	Scarecrow-like protein 23;SCL23;PTN000781236;orthologs	SCARECROW-LIKE PROTEIN 23 (PTHR31636:SF35)		Arabidopsis thaliana
ARATH|TAIR=locus=2098242|UniProtKB=Q9SCU5	AT3G51630	Probable serine/threonine-protein kinase WNK5;WNK5;PTN000357311;orthologs	SERINE/THREONINE-PROTEIN KINASE WNK5-RELATED (PTHR13902:SF156)	non-receptor serine/threonine protein kinase(PC00167)	Arabidopsis thaliana
ARATH|TAIR=locus=2144113|UniProtKB=Q8LFU0	AT5G06510	Nuclear transcription factor Y subunit A-10;NFYA10;PTN001397169;orthologs	NUCLEAR TRANSCRIPTION FACTOR Y SUBUNIT A-10 (PTHR12632:SF96)	DNA-binding transcription factor(PC00218)	Arabidopsis thaliana
ARATH|TAIR=locus=2088590|UniProtKB=Q9SCX8	AT3G17790	Purple acid phosphatase 17;PAP17;PTN000017886;orthologs	TARTRATE-RESISTANT ACID PHOSPHATASE TYPE 5 (PTHR10161:SF14)	phosphatase(PC00181)	Arabidopsis thaliana
ARATH|TAIR=locus=2126525|UniProtKB=Q8W4E9	AT4G30060	Core-2/I-branching beta-1,6-N-acetylglucosaminyltransferase family protein;At4g30060;PTN000774474;orthologs	CORE-2/I-BRANCHING BETA-1,6-N-ACETYLGLUCOSAMINYLTRANSFERASE FAMILY PROTEIN (PTHR31042:SF134)	transferase(PC00220)	Arabidopsis thaliana
ARATH|TAIR=locus=2197076|UniProtKB=Q9SSA8	AT1G53910	Ethylene-responsive transcription factor RAP2-12;RAP2-12;PTN000772732;orthologs	ETHYLENE-RESPONSIVE TRANSCRIPTION FACTOR RAP2-12 (PTHR31190:SF376)		Arabidopsis thaliana
ARATH|TAIR=locus=2036099|UniProtKB=O04019	AT1G09100	26S proteasome regulatory subunit 6A homolog B;RPT5B;PTN000553114;orthologs	26S PROTEASOME REGULATORY SUBUNIT 6A HOMOLOG B (PTHR23073:SF127)	protease(PC00190)	Arabidopsis thaliana
ARATH|TAIR=locus=2028085|UniProtKB=Q93YP0	AT1G23260	Ubiquitin-conjugating enzyme E2 variant 1A;UEV1A;PTN000629606;orthologs	UBIQUITIN-CONJUGATING ENZYME E2 VARIANT 1A (PTHR24068:SF215)	ubiquitin-protein ligase(PC00234)	Arabidopsis thaliana
ARATH|TAIR=locus=2092145|UniProtKB=Q9LU91	AT3G26000	F-box protein SKIP14;SKIP14;PTN007613273;orthologs	F-BOX PROTEIN SKIP14 (PTHR13382:SF22)	ATP synthase(PC00002)	Arabidopsis thaliana
ARATH|TAIR=locus=2056048|UniProtKB=Q6PV67	AT2G39250	AP2-like ethylene-responsive transcription factor SNZ;SNZ;PTN000795329;orthologs	AP2-LIKE ETHYLENE-RESPONSIVE TRANSCRIPTION FACTOR SMZ-RELATED (PTHR32467:SF177)	DNA-binding transcription factor(PC00218)	Arabidopsis thaliana
ARATH|TAIR=locus=2159572|UniProtKB=Q9FNM5	AT5G08650	Translation factor GUF1 homolog, chloroplastic;At5g08650;PTN000563204;orthologs	TRANSLATION FACTOR GUF1 HOMOLOG, CHLOROPLASTIC (PTHR43512:SF4)	translation initiation factor(PC00224)	Arabidopsis thaliana
ARATH|TAIR=locus=2011201|UniProtKB=Q9M9V8	AT1G18890	Calcium-dependent protein kinase 10;CPK10;PTN000681788;orthologs	CALCIUM-DEPENDENT PROTEIN KINASE 10 (PTHR24349:SF427)	non-receptor serine/threonine protein kinase(PC00167)	Arabidopsis thaliana
ARATH|TAIR=locus=2088624|UniProtKB=F4J8L1	AT3G12010	C18orf8;At3g12010;PTN000307314;orthologs	REGULATOR OF MON1-CCZ1 COMPLEX (PTHR12897:SF4)		Arabidopsis thaliana
ARATH|EnsemblGenome=AT5G55840|UniProtKB=Q9LVQ5	AT5G55840	Pentatricopeptide repeat-containing protein At5g55840;At5g55840;PTN002896737;orthologs	PENTATRICOPEPTIDE REPEAT (PPR) SUPERFAMILY PROTEIN (PTHR47933:SF30)		Arabidopsis thaliana
ARATH|TAIR=locus=2026580|UniProtKB=P92939	AT1G07810	Calcium-transporting ATPase 1, endoplasmic reticulum-type;ECA1;PTN000643501;orthologs	CALCIUM-TRANSPORTING ATPASE 1, ENDOPLASMIC RETICULUM-TYPE-RELATED (PTHR42861:SF4)	primary active transporter(PC00068)	Arabidopsis thaliana
ARATH|TAIR=locus=2035937|UniProtKB=Q84WV0	AT1G36370	Serine hydroxymethyltransferase 7;SHM7;PTN000188193;orthologs	SERINE HYDROXYMETHYLTRANSFERASE 7 (PTHR11680:SF7)	methyltransferase(PC00155)	Arabidopsis thaliana
ARATH|EnsemblGenome=AT2G43710|UniProtKB=O22832	AT2G43710	Stearoyl-[acyl-carrier-protein] 9-desaturase 7, chloroplastic;FAB2;PTN000770881;orthologs	STEAROYL-[ACYL-CARRIER-PROTEIN] 9-DESATURASE 7, CHLOROPLASTIC (PTHR31155:SF9)		Arabidopsis thaliana
ARATH|TAIR=locus=2131576|UniProtKB=O49608	AT4G34990	Transcription factor MYB32;MYB32;PTN000068085;orthologs	TRANSCRIPTION FACTOR MYB32 (PTHR47999:SF5)	DNA-binding transcription factor(PC00218)	Arabidopsis thaliana
ARATH|TAIR=locus=2041369|UniProtKB=Q8L5W8	AT2G46970	Transcription factor PIL1;PIL1;PTN000286074;orthologs	TRANSCRIPTION FACTOR PIL1 (PTHR45855:SF19)	DNA-binding transcription factor(PC00218)	Arabidopsis thaliana
ARATH|EnsemblGenome=AT1G72830|UniProtKB=Q93ZH2	AT1G72830	Nuclear transcription factor Y subunit A-3;NFYA3;PTN000290651;orthologs	NUCLEAR TRANSCRIPTION FACTOR Y SUBUNIT A-3-RELATED (PTHR12632:SF104)	DNA-binding transcription factor(PC00218)	Arabidopsis thaliana
ARATH|TAIR=locus=2046837|UniProtKB=F4IMJ8	AT2G23520	Pyridoxal phosphate (PLP)-dependent transferases superfamily protein;At2g23520;PTN000369671;orthologs	PYRIDOXAL PHOSPHATE (PLP)-DEPENDENT TRANSFERASES SUPERFAMILY PROTEIN (PTHR14237:SF85)		Arabidopsis thaliana
ARATH|TAIR=locus=504956200|UniProtKB=Q8GUM0	AT1G38131	O-fucosyltransferase 11;OFUT11;PTN000778969;orthologs	O-FUCOSYLTRANSFERASE 10-RELATED (PTHR31288:SF8)		Arabidopsis thaliana
ARATH|TAIR=locus=2202633|UniProtKB=Q94CJ3	AT1G48000	MYB transcription factor;MYB112;PTN000837283;orthologs	MYB TRANSCRIPTION FACTOR-RELATED (PTHR45675:SF1)	DNA-binding transcription factor(PC00218)	Arabidopsis thaliana
ARATH|TAIR=locus=2078072|UniProtKB=Q9M9X4	AT3G05690	Nuclear transcription factor Y subunit A-2;NFYA2;PTN000290646;orthologs	NUCLEAR TRANSCRIPTION FACTOR Y SUBUNIT A-2 (PTHR12632:SF46)	DNA-binding transcription factor(PC00218)	Arabidopsis thaliana
ARATH|TAIR=locus=2014375|UniProtKB=Q9SYH4	AT1G54160	Nuclear transcription factor Y subunit A-5;NFYA5;PTN001397174;orthologs	NUCLEAR TRANSCRIPTION FACTOR Y SUBUNIT A-5-RELATED (PTHR12632:SF67)	DNA-binding transcription factor(PC00218)	Arabidopsis thaliana
ARATH|TAIR=locus=2152985|UniProtKB=F4JZY1	AT5G41790	COP1-interactive protein 1;CIP1;PTN000434415;orthologs	COP1-INTERACTIVE PROTEIN 1 (PTHR47357:SF10)		Arabidopsis thaliana
ARATH|TAIR=locus=2025411|UniProtKB=Q6R0H0	AT1G01520	Protein REVEILLE 3;RVE3;PTN000301428;orthologs	PROTEIN REVEILLE 3 (PTHR12802:SF146)	chromatin/chromatin-binding, or -regulatory protein(PC00077)	Arabidopsis thaliana
ARATH|TAIR=locus=2152642|UniProtKB=Q9FGV1	AT5G37020	Auxin response factor 8;ARF8;PTN000775340;orthologs	AUXIN RESPONSE FACTOR 8 (PTHR31384:SF3)		Arabidopsis thaliana
ARATH|TAIR=locus=2122128|UniProtKB=Q93YT1	AT4G35290	Glutamate receptor 3.2;GLR3.2;PTN000438621;orthologs	GLUTAMATE RECEPTOR 1-RELATED (PTHR18966:SF422)	transmembrane signal receptor(PC00197)	Arabidopsis thaliana
ARATH|TAIR=locus=2177699|UniProtKB=Q9LV85	AT5G64930	Protein CPR-5;CPR5;PTN002175447;orthologs	PROTEIN CPR-5 (PTHR35322:SF2)		Arabidopsis thaliana
ARATH|EnsemblGenome=AT2G17260|UniProtKB=Q7XJL2	AT2G17260	Glutamate receptor 3.1;GLR3.1;PTN001451431;orthologs	GLUTAMATE RECEPTOR 3.1 (PTHR18966:SF502)	transmembrane signal receptor(PC00197)	Arabidopsis thaliana
ARATH|TAIR=locus=2176811|UniProtKB=Q9FIR9	AT5G24660	Protein RESPONSE TO LOW SULFUR 2;LSU2;PTN002152924;orthologs	PROTEIN RESPONSE TO LOW SULFUR 2-RELATED (PTHR34283:SF5)		Arabidopsis thaliana
ARATH|TAIR=locus=2009452|UniProtKB=Q9S9K9	AT1G22640	Transcription factor MYB3;MYB3;PTN000068024;orthologs	TRANSCRIPTION FACTOR MYB3 (PTHR47999:SF108)	DNA-binding transcription factor(PC00218)	Arabidopsis thaliana
ARATH|TAIR=locus=2149514|UniProtKB=Q9LKC2	AT5G43870	At5g43870;At5g43870;PTN000772883;orthologs	BNAA06G36500D PROTEIN (PTHR31351:SF27)		Arabidopsis thaliana
ARATH|EnsemblGenome=AT2G28550|UniProtKB=Q9SK03	AT2G28550	Ethylene-responsive transcription factor RAP2-7;RAP2-7;PTN000795334;orthologs	ETHYLENE-RESPONSIVE TRANSCRIPTION FACTOR RAP2-7 (PTHR32467:SF118)	DNA-binding transcription factor(PC00218)	Arabidopsis thaliana
ARATH|TAIR=locus=2042942|UniProtKB=O80449	AT2G38240	Jasmonate-induced oxygenase 4;JOX4;PTN001612162;orthologs	JASMONATE-INDUCED OXYGENASE 4 (PTHR47990:SF176)	oxygenase(PC00177)	Arabidopsis thaliana
ARATH|TAIR=locus=2142788|UniProtKB=Q39017	AT5G07920	Diacylglycerol kinase 1;DGK1;PTN001344008;orthologs	DIACYLGLYCEROL KINASE EPSILON (PTHR11255:SF54)	kinase(PC00137)	Arabidopsis thaliana
ARATH|TAIR=locus=2007973|UniProtKB=Q8GUP1	AT1G17760	Cleavage stimulation factor subunit 77;CSTF77;PTN000463397;orthologs	CLEAVAGE STIMULATION FACTOR SUBUNIT 3 (PTHR19980:SF0)	mRNA polyadenylation factor(PC00146)	Arabidopsis thaliana
ARATH|TAIR=locus=2055861|UniProtKB=O82277	AT2G31070	Transcription factor TCP10;TCP10;PTN001578808;orthologs	TRANSCRIPTION FACTOR TCP10 (PTHR31072:SF240)	DNA-binding transcription factor(PC00218)	Arabidopsis thaliana
ARATH|EnsemblGenome=AT5G44240|UniProtKB=P98205	AT5G44240	Phospholipid-transporting ATPase 2;ALA2;PTN000642869;orthologs	PHOSPHOLIPID-TRANSPORTING ATPASE (PTHR24092:SF19)	primary active transporter(PC00068)	Arabidopsis thaliana
ARATH|TAIR=locus=2155598|UniProtKB=Q9FH95	AT5G67180	AP2-like ethylene-responsive transcription factor TOE3;TOE3;PTN002427648;orthologs	AP2-LIKE ETHYLENE-RESPONSIVE TRANSCRIPTION FACTOR TOE3 (PTHR32467:SF188)	DNA-binding transcription factor(PC00218)	Arabidopsis thaliana
ARATH|TAIR=locus=2195361|UniProtKB=Q7X9V3	AT1G32070	Acetyltransferase NSI;NSI;PTN000331757;orthologs	ACETYLTRANSFERASE NSI (PTHR43626:SF4)	acyltransferase(PC00042)	Arabidopsis thaliana
ARATH|TAIR=locus=505006616|UniProtKB=Q38873	AT5G12480	Calcium-dependent protein kinase 7;CPK7;PTN000681786;orthologs	CALCIUM-DEPENDENT PROTEIN KINASE 7 (PTHR24349:SF335)	non-receptor serine/threonine protein kinase(PC00167)	Arabidopsis thaliana
ARATH|TAIR=locus=2082528|UniProtKB=Q9M2L4	AT3G57330	Putative calcium-transporting ATPase 11, plasma membrane-type;ACA11;PTN001534236;orthologs	CALCIUM-TRANSPORTING ATPASE 11, PLASMA MEMBRANE-TYPE-RELATED (PTHR24093:SF462)	primary active transporter(PC00068)	Arabidopsis thaliana
ARATH|TAIR=locus=2125314|UniProtKB=Q9C5Y0	AT4G35790	Phospholipase D delta;PLDDELTA;PTN000431151;orthologs	PHOSPHOLIPASE D DELTA (PTHR18896:SF86)	phospholipase(PC00186)	Arabidopsis thaliana
ARATH|TAIR=locus=2098906|UniProtKB=Q9M2D9	AT3G61250	Transcription factor MYB17;MYB17;PTN000068074;orthologs	TRANSCRIPTION FACTOR MYB17 (PTHR10641:SF622)	homeodomain transcription factor(PC00119)	Arabidopsis thaliana
ARATH|TAIR=locus=2034893|UniProtKB=Q9ZUC4	AT1G23710	At1g23710;F5O8.26;PTN002102859;orthologs	DUF1645 FAMILY PROTEIN (PTHR33095:SF114)		Arabidopsis thaliana
ARATH|TAIR=locus=2033349|UniProtKB=Q9C9M7	AT1G66750	Cyclin-dependent kinase D-2;CDKD-2;PTN000624157;orthologs	CYCLIN-DEPENDENT KINASE 7 (PTHR24056:SF0)	non-receptor serine/threonine protein kinase(PC00167)	Arabidopsis thaliana
ARATH|TAIR=locus=2035099|UniProtKB=Q8LDB7	AT1G52540	Protein kinase superfamily protein;At1g52540;PTN000702149;orthologs	PROTEIN KINASE SUPERFAMILY PROTEIN (PTHR27001:SF88)		Arabidopsis thaliana
ARATH|TAIR=locus=2088791|UniProtKB=Q945M9	AT3G20910	Nuclear transcription factor Y subunit A-9;NFYA9;PTN000290648;orthologs	NUCLEAR TRANSCRIPTION FACTOR Y SUBUNIT A-9 (PTHR12632:SF100)	DNA-binding transcription factor(PC00218)	Arabidopsis thaliana
ARATH|TAIR=locus=2029366|UniProtKB=Q93ZE2	AT1G77920	Transcription factor TGA7;TGA7;PTN000774149;orthologs	TRANSCRIPTION FACTOR TGA7 (PTHR45693:SF7)	DNA-binding transcription factor(PC00218)	Arabidopsis thaliana
ARATH|TAIR=locus=2097633|UniProtKB=Q93YQ1	AT3G08850	Regulatory-associated protein of TOR 1;RAPTOR1;PTN000304154;orthologs	REGULATORY-ASSOCIATED PROTEIN OF MTOR (PTHR12848:SF16)		Arabidopsis thaliana
ARATH|TAIR=locus=2024603|UniProtKB=O48538	AT1G64060	Respiratory burst oxidase homolog protein F;RBOHF;PTN000239930;orthologs	NADPH OXIDASE 4 (PTHR11972:SF153)	oxidase(PC00175)	Arabidopsis thaliana
ARATH|EnsemblGenome=AT1G52150|UniProtKB=Q9ZU11	AT1G52150	Homeobox-leucine zipper protein ATHB-15;ATHB-15;PTN000675715;orthologs	HOMEOBOX-LEUCINE ZIPPER PROTEIN ATHB-15 (PTHR45950:SF1)	homeodomain transcription factor(PC00119)	Arabidopsis thaliana
ARATH|TAIR=locus=2100992|UniProtKB=Q9LEX1	AT3G61050	Calcium-dependent lipid-binding protein;CLB;PTN000081039;orthologs	C2 CALCIUM/LIPID-BINDING ENDONUCLEASE/EXONUCLEASE/PHOSPHATASE-RELATED (PTHR10774:SF190)	membrane trafficking regulatory protein(PC00151)	Arabidopsis thaliana
ARATH|TAIR=locus=2122674|UniProtKB=Q8VYC8	AT4G25230	E3 ubiquitin protein ligase RIN2;RIN2;PTN000280358;orthologs	E3 UBIQUITIN-PROTEIN LIGASE RNF8 (PTHR15067:SF4)	ubiquitin-protein ligase(PC00234)	Arabidopsis thaliana
ARATH|TAIR=locus=2093994|UniProtKB=Q8S8Y8	AT3G18750	Probable serine/threonine-protein kinase WNK6;WNK6;PTN000357335;orthologs	SERINE/THREONINE-PROTEIN KINASE WNK6-RELATED (PTHR13902:SF118)	non-receptor serine/threonine protein kinase(PC00167)	Arabidopsis thaliana
ARATH|TAIR=locus=2025087|UniProtKB=Q9LNW3	AT1G07430	Protein phosphatase 2C 3;AIP1;PTN000352928;orthologs	PROTEIN PHOSPHATASE 2C 3 (PTHR47992:SF96)	protein phosphatase(PC00195)	Arabidopsis thaliana
ARATH|TAIR=locus=2143221|UniProtKB=O50055	AT5G15850	Zinc finger protein CONSTANS-LIKE 1;COL1;PTN001582896;orthologs	ZINC FINGER PROTEIN CONSTANS-LIKE 1 (PTHR31319:SF39)		Arabidopsis thaliana
ARATH|EnsemblGenome=AT4G39850|UniProtKB=Q94FB9	AT4G39850	ABC transporter D family member 1;ABCD1;PTN004256073;orthologs	PEROXISOMAL LONG-CHAIN FATTY ACID IMPORT PROTEIN 2 (PTHR11384:SF56)	ATP-binding cassette (ABC) transporter(PC00003)	Arabidopsis thaliana
ARATH|TAIR=locus=2038520|UniProtKB=Q9LNC9	AT1G06180	Transcription factor MYB13;MYB13;PTN000068041;orthologs	TRANSCRIPTION FACTOR MYB13 (PTHR10641:SF1262)	homeodomain transcription factor(PC00119)	Arabidopsis thaliana
ARATH|TAIR=locus=2164610|UniProtKB=O04719	AT5G57050	Protein phosphatase 2C 77;ABI2;PTN000352943;orthologs	PROTEIN PHOSPHATASE 2C 77 (PTHR47992:SF160)	protein phosphatase(PC00195)	Arabidopsis thaliana
ARATH|TAIR=locus=2086395|UniProtKB=F4IXE7	AT3G14980	Increased DNA methylation 1;IDM1;PTN001187030;orthologs	INCREASED DNA METHYLATION 1 (PTHR46508:SF2)		Arabidopsis thaliana
ARATH|TAIR=locus=2167331|UniProtKB=Q9FMV3	AT5G63490	CBS domain-containing protein CBSCBSPB1;CBSCBSPB1;PTN001417812;orthologs	CBS DOMAIN-CONTAINING PROTEIN CBSCBSPB1 (PTHR13780:SF48)	kinase modulator(PC00140)	Arabidopsis thaliana
ARATH|TAIR=locus=2064352|UniProtKB=Q84RD1	AT2G30420	MYB-like transcription factor ETC2;ETC2;PTN002240232;orthologs	MYB-LIKE TRANSCRIPTION FACTOR ETC2-RELATED (PTHR47998:SF51)	DNA-binding transcription factor(PC00218)	Arabidopsis thaliana
ARATH|TAIR=locus=2180557|UniProtKB=Q9XFM0	AT5G25890	Auxin-responsive protein IAA28;IAA28;PTN001272229;orthologs	AUXIN-RESPONSIVE PROTEIN IAA28 (PTHR31734:SF134)		Arabidopsis thaliana
ARATH|TAIR=locus=2143104|UniProtKB=Q9LYH2	AT5G12010	AT5g12010/F14F18_180;At5g12010;PTN000532447;orthologs	OS05G0593000 PROTEIN (PTHR22930:SF244)		Arabidopsis thaliana
ARATH|TAIR=locus=2205040|UniProtKB=Q9C9L5	AT1G69730	Wall-associated receptor kinase-like 9;WAKL9;PTN000702311;orthologs	WALL-ASSOCIATED RECEPTOR KINASE-LIKE 9 (PTHR27005:SF257)	transmembrane signal receptor(PC00197)	Arabidopsis thaliana
ARATH|TAIR=locus=504956018|UniProtKB=Q6NM03	AT2G25605	At2g25605;At2g25605;PTN002182341;orthologs	OS05G0574700 PROTEIN (PTHR35716:SF1)		Arabidopsis thaliana
ARATH|Gene_OrderedLocusName=At2g28830|UniProtKB=Q9ZV31	AT2G28830	U-box domain-containing protein 12;PUB12;PTN000593609;orthologs	U-BOX DOMAIN-CONTAINING PROTEIN 12 (PTHR23315:SF336)	ubiquitin-protein ligase(PC00234)	Arabidopsis thaliana
ARATH|TAIR=locus=2158740|UniProtKB=Q9FKU8	AT5G44400	Berberine bridge enzyme-like 26;At5g44400;PTN000202555;orthologs	BERBERINE BRIDGE ENZYME-LIKE 26 (PTHR32448:SF35)		Arabidopsis thaliana
ARATH|TAIR=locus=2014736|UniProtKB=F4HZZ6	AT1G35660	Erythroid differentiation factor-like protein;At1g35660;PTN001030032;orthologs	ERYTHROID DIFFERENTIATION-RELATED FACTOR 1 (PTHR15000:SF1)		Arabidopsis thaliana
ARATH|TAIR=locus=2039139|UniProtKB=Q9SYX2	AT2G46340	Protein SUPPRESSOR OF PHYA-105 1;SPA1;PTN001871684;orthologs	PROTEIN SUPPRESSOR OF PHYA-105 1 (PTHR44218:SF6)		Arabidopsis thaliana
ARATH|TAIR=locus=2054137|UniProtKB=Q9SIU2	AT2G13540	Nuclear cap-binding protein subunit 1;ABH1;PTN000275690;orthologs	NUCLEAR CAP-BINDING PROTEIN SUBUNIT 1 (PTHR12412:SF2)	RNA splicing factor(PC00148)	Arabidopsis thaliana
ARATH|TAIR=locus=2087433|UniProtKB=Q8L611	AT3G63460	Protein transport protein SEC31 homolog B;SEC31B;PTN000357963;orthologs	SECRETORY 31, ISOFORM D (PTHR13923:SF11)	vesicle coat protein(PC00235)	Arabidopsis thaliana
ARATH|EnsemblGenome=AT2G30600|UniProtKB=Q8LEV3	AT2G30600	BTB/POZ domain-containing protein At2g30600;At2g30600/At2g30610;PTN002813767;orthologs	OS05G0345500 PROTEIN (PTHR47457:SF1)		Arabidopsis thaliana
ARATH|TAIR=locus=2145402|UniProtKB=Q9SBF3	AT5G10280	Transcription factor MYB92;MYB92;PTN000068095;orthologs	TRANSCRIPTION FACTOR MYB92 (PTHR10641:SF1111)	homeodomain transcription factor(PC00119)	Arabidopsis thaliana
ARATH|TAIR=locus=2076755|UniProtKB=Q9M364	AT3G61740	Histone-lysine N-methyltransferase ATX3;ATX3;PTN000350897;orthologs	HISTONE-LYSINE N-METHYLTRANSFERASE ATX3 (PTHR13793:SF92)	zinc finger transcription factor(PC00244)	Arabidopsis thaliana
ARATH|TAIR=locus=2027794|UniProtKB=Q9C9U5	AT1G73660	Probable serine/threonine-protein kinase SIS8;SIS8;PTN000585156;orthologs	MITOGEN-ACTIVATED PROTEIN KINASE KINASE KINASE (PTHR44329:SF146)	non-receptor serine/threonine protein kinase(PC00167)	Arabidopsis thaliana
ARATH|EnsemblGenome=AT3G59770|UniProtKB=Q7XZU0	AT3G59770	Probable phosphoinositide phosphatase SAC9;SAC9;PTN002929765;orthologs	SAC DOMAIN-CONTAINING PROTEIN (PTHR46817:SF1)	phosphatase(PC00181)	Arabidopsis thaliana
ARATH|TAIR=locus=2005493|UniProtKB=P47927	AT4G36920	Floral homeotic protein APETALA 2;AP2;PTN000795332;orthologs	FLORAL HOMEOTIC PROTEIN APETALA 2 (PTHR32467:SF142)	DNA-binding transcription factor(PC00218)	Arabidopsis thaliana

## Sheet: signaling
Gene ID	Mapped Ids	Gene Name;Gene Symbol;Persistent id;Orthologs	PANTHER Family/Subfamily	PANTHER Protein Class	Species
ARATH|TAIR=locus=2045233|UniProtKB=Q9SKB8	AT2G31820	Ankyrin repeat family protein;At2g31820;PTN001194123;orthologs	ANKYRIN REPEAT FAMILY PROTEIN (PTHR24186:SF8)	phosphatase modulator(PC00184)	Arabidopsis thaliana
ARATH|TAIR=locus=2137946|UniProtKB=Q94BS7	AT4G09340	SPla/RYanodine receptor (SPRY) domain-containing protein;At4g09330;PTN000305226;orthologs	SPLA/RYANODINE RECEPTOR (SPRY) DOMAIN-CONTAINING PROTEIN (PTHR12864:SF55)	scaffold/adaptor protein(PC00226)	Arabidopsis thaliana
ARATH|TAIR=locus=2118106|UniProtKB=Q9SZ66	AT4G12010	Disease resistance-like protein DSC1;DSC1;PTN000569140;orthologs	DISEASE RESISTANCE-LIKE PROTEIN DSC1 (PTHR11017:SF479)		Arabidopsis thaliana
ARATH|TAIR=locus=2158804|UniProtKB=Q9LTY1	AT5G49880	Mitotic spindle checkpoint protein MAD1;MAD1;PTN000570888;orthologs	MITOTIC SPINDLE ASSEMBLY CHECKPOINT PROTEIN MAD1 (PTHR23168:SF0)		Arabidopsis thaliana
ARATH|TAIR=locus=2040379|UniProtKB=Q9SII1	AT2G38800	Plant calmodulin-binding protein-like protein;At2g38800;PTN002142545;orthologs	CALMODULIN-BINDING PROTEIN-RELATED (PTHR33923:SF2)		Arabidopsis thaliana
ARATH|TAIR=locus=2152830|UniProtKB=Q8W1W6	AT5G06100	Transcription factor MYB33;MYB33;PTN000068101;orthologs	MYB DOMAIN PROTEIN 81-RELATED (PTHR47995:SF18)	DNA-binding transcription factor(PC00218)	Arabidopsis thaliana
ARATH|TAIR=locus=2098242|UniProtKB=Q9SCU5	AT3G51630	Probable serine/threonine-protein kinase WNK5;WNK5;PTN000357311;orthologs	SERINE/THREONINE-PROTEIN KINASE WNK5-RELATED (PTHR13902:SF156)	non-receptor serine/threonine protein kinase(PC00167)	Arabidopsis thaliana
ARATH|TAIR=locus=2126525|UniProtKB=Q8W4E9	AT4G30060	Core-2/I-branching beta-1,6-N-acetylglucosaminyltransferase family protein;At4g30060;PTN000774474;orthologs	CORE-2/I-BRANCHING BETA-1,6-N-ACETYLGLUCOSAMINYLTRANSFERASE FAMILY PROTEIN (PTHR31042:SF134)	transferase(PC00220)	Arabidopsis thaliana
ARATH|TAIR=locus=2197076|UniProtKB=Q9SSA8	AT1G53910	Ethylene-responsive transcription factor RAP2-12;RAP2-12;PTN000772732;orthologs	ETHYLENE-RESPONSIVE TRANSCRIPTION FACTOR RAP2-12 (PTHR31190:SF376)		Arabidopsis thaliana
ARATH|TAIR=locus=2036099|UniProtKB=O04019	AT1G09100	26S proteasome regulatory subunit 6A homolog B;RPT5B;PTN000553114;orthologs	26S PROTEASOME REGULATORY SUBUNIT 6A HOMOLOG B (PTHR23073:SF127)	protease(PC00190)	Arabidopsis thaliana
ARATH|TAIR=locus=2011201|UniProtKB=Q9M9V8	AT1G18890	Calcium-dependent protein kinase 10;CPK10;PTN000681788;orthologs	CALCIUM-DEPENDENT PROTEIN KINASE 10 (PTHR24349:SF427)	non-receptor serine/threonine protein kinase(PC00167)	Arabidopsis thaliana
ARATH|TAIR=locus=2041369|UniProtKB=Q8L5W8	AT2G46970	Transcription factor PIL1;PIL1;PTN000286074;orthologs	TRANSCRIPTION FACTOR PIL1 (PTHR45855:SF19)	DNA-binding transcription factor(PC00218)	Arabidopsis thaliana
ARATH|TAIR=locus=2131576|UniProtKB=O49608	AT4G34990	Transcription factor MYB32;MYB32;PTN000068085;orthologs	TRANSCRIPTION FACTOR MYB32 (PTHR47999:SF5)	DNA-binding transcription factor(PC00218)	Arabidopsis thaliana
ARATH|TAIR=locus=2014375|UniProtKB=Q9SYH4	AT1G54160	Nuclear transcription factor Y subunit A-5;NFYA5;PTN001397174;orthologs	NUCLEAR TRANSCRIPTION FACTOR Y SUBUNIT A-5-RELATED (PTHR12632:SF67)	DNA-binding transcription factor(PC00218)	Arabidopsis thaliana
ARATH|TAIR=locus=2122128|UniProtKB=Q93YT1	AT4G35290	Glutamate receptor 3.2;GLR3.2;PTN000438621;orthologs	GLUTAMATE RECEPTOR 1-RELATED (PTHR18966:SF422)	transmembrane signal receptor(PC00197)	Arabidopsis thaliana
ARATH|EnsemblGenome=AT5G65930|UniProtKB=Q9FHN8	AT5G65930	Kinesin-like protein KIN-14E;KIN14E;PTN002790829;orthologs	KINESIN-LIKE PROTEIN (PTHR24115:SF162)	microtubule binding motor protein(PC00156)	Arabidopsis thaliana
ARATH|TAIR=locus=2177699|UniProtKB=Q9LV85	AT5G64930	Protein CPR-5;CPR5;PTN002175447;orthologs	PROTEIN CPR-5 (PTHR35322:SF2)		Arabidopsis thaliana
ARATH|EnsemblGenome=AT2G17260|UniProtKB=Q7XJL2	AT2G17260	Glutamate receptor 3.1;GLR3.1;PTN001451431;orthologs	GLUTAMATE RECEPTOR 3.1 (PTHR18966:SF502)	transmembrane signal receptor(PC00197)	Arabidopsis thaliana
ARATH|TAIR=locus=2149514|UniProtKB=Q9LKC2	AT5G43870	At5g43870;At5g43870;PTN000772883;orthologs	BNAA06G36500D PROTEIN (PTHR31351:SF27)		Arabidopsis thaliana
ARATH|TAIR=locus=2142788|UniProtKB=Q39017	AT5G07920	Diacylglycerol kinase 1;DGK1;PTN001344008;orthologs	DIACYLGLYCEROL KINASE EPSILON (PTHR11255:SF54)	kinase(PC00137)	Arabidopsis thaliana
ARATH|TAIR=locus=505006616|UniProtKB=Q38873	AT5G12480	Calcium-dependent protein kinase 7;CPK7;PTN000681786;orthologs	CALCIUM-DEPENDENT PROTEIN KINASE 7 (PTHR24349:SF335)	non-receptor serine/threonine protein kinase(PC00167)	Arabidopsis thaliana
ARATH|TAIR=locus=2034893|UniProtKB=Q9ZUC4	AT1G23710	At1g23710;F5O8.26;PTN002102859;orthologs	DUF1645 FAMILY PROTEIN (PTHR33095:SF114)		Arabidopsis thaliana
ARATH|TAIR=locus=2035099|UniProtKB=Q8LDB7	AT1G52540	Protein kinase superfamily protein;At1g52540;PTN000702149;orthologs	PROTEIN KINASE SUPERFAMILY PROTEIN (PTHR27001:SF88)		Arabidopsis thaliana
ARATH|TAIR=locus=2097633|UniProtKB=Q93YQ1	AT3G08850	Regulatory-associated protein of TOR 1;RAPTOR1;PTN000304154;orthologs	REGULATORY-ASSOCIATED PROTEIN OF MTOR (PTHR12848:SF16)		Arabidopsis thaliana
ARATH|TAIR=locus=2024603|UniProtKB=O48538	AT1G64060	Respiratory burst oxidase homolog protein F;RBOHF;PTN000239930;orthologs	NADPH OXIDASE 4 (PTHR11972:SF153)	oxidase(PC00175)	Arabidopsis thaliana
ARATH|TAIR=locus=2093994|UniProtKB=Q8S8Y8	AT3G18750	Probable serine/threonine-protein kinase WNK6;WNK6;PTN000357335;orthologs	SERINE/THREONINE-PROTEIN KINASE WNK6-RELATED (PTHR13902:SF118)	non-receptor serine/threonine protein kinase(PC00167)	Arabidopsis thaliana
ARATH|TAIR=locus=2167331|UniProtKB=Q9FMV3	AT5G63490	CBS domain-containing protein CBSCBSPB1;CBSCBSPB1;PTN001417812;orthologs	CBS DOMAIN-CONTAINING PROTEIN CBSCBSPB1 (PTHR13780:SF48)	kinase modulator(PC00140)	Arabidopsis thaliana
ARATH|TAIR=locus=2064352|UniProtKB=Q84RD1	AT2G30420	MYB-like transcription factor ETC2;ETC2;PTN002240232;orthologs	MYB-LIKE TRANSCRIPTION FACTOR ETC2-RELATED (PTHR47998:SF51)	DNA-binding transcription factor(PC00218)	Arabidopsis thaliana
ARATH|TAIR=locus=2143104|UniProtKB=Q9LYH2	AT5G12010	AT5g12010/F14F18_180;At5g12010;PTN000532447;orthologs	OS05G0593000 PROTEIN (PTHR22930:SF244)		Arabidopsis thaliana
ARATH|TAIR=locus=2205040|UniProtKB=Q9C9L5	AT1G69730	Wall-associated receptor kinase-like 9;WAKL9;PTN000702311;orthologs	WALL-ASSOCIATED RECEPTOR KINASE-LIKE 9 (PTHR27005:SF257)	transmembrane signal receptor(PC00197)	Arabidopsis thaliana
ARATH|TAIR=locus=504956018|UniProtKB=Q6NM03	AT2G25605	At2g25605;At2g25605;PTN002182341;orthologs	OS05G0574700 PROTEIN (PTHR35716:SF1)		Arabidopsis thaliana
ARATH|TAIR=locus=2158740|UniProtKB=Q9FKU8	AT5G44400	Berberine bridge enzyme-like 26;At5g44400;PTN000202555;orthologs	BERBERINE BRIDGE ENZYME-LIKE 26 (PTHR32448:SF35)		Arabidopsis thaliana
ARATH|TAIR=locus=2039139|UniProtKB=Q9SYX2	AT2G46340	Protein SUPPRESSOR OF PHYA-105 1;SPA1;PTN001871684;orthologs	PROTEIN SUPPRESSOR OF PHYA-105 1 (PTHR44218:SF6)		Arabidopsis thaliana
ARATH|EnsemblGenome=AT2G30600|UniProtKB=Q8LEV3	AT2G30600	BTB/POZ domain-containing protein At2g30600;At2g30600/At2g30610;PTN002813767;orthologs	OS05G0345500 PROTEIN (PTHR47457:SF1)		Arabidopsis thaliana
ARATH|TAIR=locus=2027794|UniProtKB=Q9C9U5	AT1G73660	Probable serine/threonine-protein kinase SIS8;SIS8;PTN000585156;orthologs	MITOGEN-ACTIVATED PROTEIN KINASE KINASE KINASE (PTHR44329:SF146)	non-receptor serine/threonine protein kinase(PC00167)	Arabidopsis thaliana
ARATH|EnsemblGenome=AT3G59770|UniProtKB=Q7XZU0	AT3G59770	Probable phosphoinositide phosphatase SAC9;SAC9;PTN002929765;orthologs	SAC DOMAIN-CONTAINING PROTEIN (PTHR46817:SF1)	phosphatase(PC00181)	Arabidopsis thaliana

## Sheet: cell communication
Gene ID	Mapped Ids	Gene Name;Gene Symbol;Persistent id;Orthologs	PANTHER Family/Subfamily	PANTHER Protein Class	Species
ARATH|TAIR=locus=2045233|UniProtKB=Q9SKB8	AT2G31820	Ankyrin repeat family protein;At2g31820;PTN001194123;orthologs	ANKYRIN REPEAT FAMILY PROTEIN (PTHR24186:SF8)	phosphatase modulator(PC00184)	Arabidopsis thaliana
ARATH|TAIR=locus=2137946|UniProtKB=Q94BS7	AT4G09340	SPla/RYanodine receptor (SPRY) domain-containing protein;At4g09330;PTN000305226;orthologs	SPLA/RYANODINE RECEPTOR (SPRY) DOMAIN-CONTAINING PROTEIN (PTHR12864:SF55)	scaffold/adaptor protein(PC00226)	Arabidopsis thaliana
ARATH|TAIR=locus=2173562|UniProtKB=O64399	AT5G60890	Transcription factor MYB34;MYB34;PTN000068116;orthologs	TRANSCRIPTION FACTOR MYB34 (PTHR10641:SF1050)	homeodomain transcription factor(PC00119)	Arabidopsis thaliana
ARATH|TAIR=locus=2158564|UniProtKB=Q9FGW9	AT5G63320	Transcription factor GTE10;GTE10;PTN001874025;orthologs	TRANSCRIPTION FACTOR GTE10 (PTHR46136:SF1)	DNA-binding transcription factor(PC00218)	Arabidopsis thaliana
ARATH|TAIR=locus=2118106|UniProtKB=Q9SZ66	AT4G12010	Disease resistance-like protein DSC1;DSC1;PTN000569140;orthologs	DISEASE RESISTANCE-LIKE PROTEIN DSC1 (PTHR11017:SF479)		Arabidopsis thaliana
ARATH|TAIR=locus=2158804|UniProtKB=Q9LTY1	AT5G49880	Mitotic spindle checkpoint protein MAD1;MAD1;PTN000570888;orthologs	MITOTIC SPINDLE ASSEMBLY CHECKPOINT PROTEIN MAD1 (PTHR23168:SF0)		Arabidopsis thaliana
ARATH|TAIR=locus=2040379|UniProtKB=Q9SII1	AT2G38800	Plant calmodulin-binding protein-like protein;At2g38800;PTN002142545;orthologs	CALMODULIN-BINDING PROTEIN-RELATED (PTHR33923:SF2)		Arabidopsis thaliana
ARATH|TAIR=locus=2152830|UniProtKB=Q8W1W6	AT5G06100	Transcription factor MYB33;MYB33;PTN000068101;orthologs	MYB DOMAIN PROTEIN 81-RELATED (PTHR47995:SF18)	DNA-binding transcription factor(PC00218)	Arabidopsis thaliana
ARATH|TAIR=locus=2098242|UniProtKB=Q9SCU5	AT3G51630	Probable serine/threonine-protein kinase WNK5;WNK5;PTN000357311;orthologs	SERINE/THREONINE-PROTEIN KINASE WNK5-RELATED (PTHR13902:SF156)	non-receptor serine/threonine protein kinase(PC00167)	Arabidopsis thaliana
ARATH|TAIR=locus=2126525|UniProtKB=Q8W4E9	AT4G30060	Core-2/I-branching beta-1,6-N-acetylglucosaminyltransferase family protein;At4g30060;PTN000774474;orthologs	CORE-2/I-BRANCHING BETA-1,6-N-ACETYLGLUCOSAMINYLTRANSFERASE FAMILY PROTEIN (PTHR31042:SF134)	transferase(PC00220)	Arabidopsis thaliana
ARATH|TAIR=locus=2197076|UniProtKB=Q9SSA8	AT1G53910	Ethylene-responsive transcription factor RAP2-12;RAP2-12;PTN000772732;orthologs	ETHYLENE-RESPONSIVE TRANSCRIPTION FACTOR RAP2-12 (PTHR31190:SF376)		Arabidopsis thaliana
ARATH|TAIR=locus=2036099|UniProtKB=O04019	AT1G09100	26S proteasome regulatory subunit 6A homolog B;RPT5B;PTN000553114;orthologs	26S PROTEASOME REGULATORY SUBUNIT 6A HOMOLOG B (PTHR23073:SF127)	protease(PC00190)	Arabidopsis thaliana
ARATH|TAIR=locus=2011201|UniProtKB=Q9M9V8	AT1G18890	Calcium-dependent protein kinase 10;CPK10;PTN000681788;orthologs	CALCIUM-DEPENDENT PROTEIN KINASE 10 (PTHR24349:SF427)	non-receptor serine/threonine protein kinase(PC00167)	Arabidopsis thaliana
ARATH|TAIR=locus=2114738|UniProtKB=Q9SCK2	AT3G49570	Protein RESPONSE TO LOW SULFUR 3;LSU3;PTN002152926;orthologs	PROTEIN RESPONSE TO LOW SULFUR 3 (PTHR34283:SF3)		Arabidopsis thaliana
ARATH|TAIR=locus=2041369|UniProtKB=Q8L5W8	AT2G46970	Transcription factor PIL1;PIL1;PTN000286074;orthologs	TRANSCRIPTION FACTOR PIL1 (PTHR45855:SF19)	DNA-binding transcription factor(PC00218)	Arabidopsis thaliana
ARATH|TAIR=locus=2131576|UniProtKB=O49608	AT4G34990	Transcription factor MYB32;MYB32;PTN000068085;orthologs	TRANSCRIPTION FACTOR MYB32 (PTHR47999:SF5)	DNA-binding transcription factor(PC00218)	Arabidopsis thaliana
ARATH|TAIR=locus=2014375|UniProtKB=Q9SYH4	AT1G54160	Nuclear transcription factor Y subunit A-5;NFYA5;PTN001397174;orthologs	NUCLEAR TRANSCRIPTION FACTOR Y SUBUNIT A-5-RELATED (PTHR12632:SF67)	DNA-binding transcription factor(PC00218)	Arabidopsis thaliana
ARATH|TAIR=locus=2122128|UniProtKB=Q93YT1	AT4G35290	Glutamate receptor 3.2;GLR3.2;PTN000438621;orthologs	GLUTAMATE RECEPTOR 1-RELATED (PTHR18966:SF422)	transmembrane signal receptor(PC00197)	Arabidopsis thaliana
ARATH|EnsemblGenome=AT5G65930|UniProtKB=Q9FHN8	AT5G65930	Kinesin-like protein KIN-14E;KIN14E;PTN002790829;orthologs	KINESIN-LIKE PROTEIN (PTHR24115:SF162)	microtubule binding motor protein(PC00156)	Arabidopsis thaliana
ARATH|TAIR=locus=2177699|UniProtKB=Q9LV85	AT5G64930	Protein CPR-5;CPR5;PTN002175447;orthologs	PROTEIN CPR-5 (PTHR35322:SF2)		Arabidopsis thaliana
ARATH|EnsemblGenome=AT2G17260|UniProtKB=Q7XJL2	AT2G17260	Glutamate receptor 3.1;GLR3.1;PTN001451431;orthologs	GLUTAMATE RECEPTOR 3.1 (PTHR18966:SF502)	transmembrane signal receptor(PC00197)	Arabidopsis thaliana
ARATH|TAIR=locus=2176811|UniProtKB=Q9FIR9	AT5G24660	Protein RESPONSE TO LOW SULFUR 2;LSU2;PTN002152924;orthologs	PROTEIN RESPONSE TO LOW SULFUR 2-RELATED (PTHR34283:SF5)		Arabidopsis thaliana
ARATH|TAIR=locus=2149514|UniProtKB=Q9LKC2	AT5G43870	At5g43870;At5g43870;PTN000772883;orthologs	BNAA06G36500D PROTEIN (PTHR31351:SF27)		Arabidopsis thaliana
ARATH|TAIR=locus=2142788|UniProtKB=Q39017	AT5G07920	Diacylglycerol kinase 1;DGK1;PTN001344008;orthologs	DIACYLGLYCEROL KINASE EPSILON (PTHR11255:SF54)	kinase(PC00137)	Arabidopsis thaliana
ARATH|TAIR=locus=505006616|UniProtKB=Q38873	AT5G12480	Calcium-dependent protein kinase 7;CPK7;PTN000681786;orthologs	CALCIUM-DEPENDENT PROTEIN KINASE 7 (PTHR24349:SF335)	non-receptor serine/threonine protein kinase(PC00167)	Arabidopsis thaliana
ARATH|TAIR=locus=2034893|UniProtKB=Q9ZUC4	AT1G23710	At1g23710;F5O8.26;PTN002102859;orthologs	DUF1645 FAMILY PROTEIN (PTHR33095:SF114)		Arabidopsis thaliana
ARATH|TAIR=locus=2035099|UniProtKB=Q8LDB7	AT1G52540	Protein kinase superfamily protein;At1g52540;PTN000702149;orthologs	PROTEIN KINASE SUPERFAMILY PROTEIN (PTHR27001:SF88)		Arabidopsis thaliana
ARATH|TAIR=locus=2097633|UniProtKB=Q93YQ1	AT3G08850	Regulatory-associated protein of TOR 1;RAPTOR1;PTN000304154;orthologs	REGULATORY-ASSOCIATED PROTEIN OF MTOR (PTHR12848:SF16)		Arabidopsis thaliana
ARATH|TAIR=locus=2024603|UniProtKB=O48538	AT1G64060	Respiratory burst oxidase homolog protein F;RBOHF;PTN000239930;orthologs	NADPH OXIDASE 4 (PTHR11972:SF153)	oxidase(PC00175)	Arabidopsis thaliana
ARATH|TAIR=locus=2093994|UniProtKB=Q8S8Y8	AT3G18750	Probable serine/threonine-protein kinase WNK6;WNK6;PTN000357335;orthologs	SERINE/THREONINE-PROTEIN KINASE WNK6-RELATED (PTHR13902:SF118)	non-receptor serine/threonine protein kinase(PC00167)	Arabidopsis thaliana
ARATH|TAIR=locus=2167331|UniProtKB=Q9FMV3	AT5G63490	CBS domain-containing protein CBSCBSPB1;CBSCBSPB1;PTN001417812;orthologs	CBS DOMAIN-CONTAINING PROTEIN CBSCBSPB1 (PTHR13780:SF48)	kinase modulator(PC00140)	Arabidopsis thaliana
ARATH|TAIR=locus=2064352|UniProtKB=Q84RD1	AT2G30420	MYB-like transcription factor ETC2;ETC2;PTN002240232;orthologs	MYB-LIKE TRANSCRIPTION FACTOR ETC2-RELATED (PTHR47998:SF51)	DNA-binding transcription factor(PC00218)	Arabidopsis thaliana
ARATH|TAIR=locus=2143104|UniProtKB=Q9LYH2	AT5G12010	AT5g12010/F14F18_180;At5g12010;PTN000532447;orthologs	OS05G0593000 PROTEIN (PTHR22930:SF244)		Arabidopsis thaliana
ARATH|TAIR=locus=2205040|UniProtKB=Q9C9L5	AT1G69730	Wall-associated receptor kinase-like 9;WAKL9;PTN000702311;orthologs	WALL-ASSOCIATED RECEPTOR KINASE-LIKE 9 (PTHR27005:SF257)	transmembrane signal receptor(PC00197)	Arabidopsis thaliana
ARATH|TAIR=locus=504956018|UniProtKB=Q6NM03	AT2G25605	At2g25605;At2g25605;PTN002182341;orthologs	OS05G0574700 PROTEIN (PTHR35716:SF1)		Arabidopsis thaliana
ARATH|TAIR=locus=2158740|UniProtKB=Q9FKU8	AT5G44400	Berberine bridge enzyme-like 26;At5g44400;PTN000202555;orthologs	BERBERINE BRIDGE ENZYME-LIKE 26 (PTHR32448:SF35)		Arabidopsis thaliana
ARATH|TAIR=locus=2039139|UniProtKB=Q9SYX2	AT2G46340	Protein SUPPRESSOR OF PHYA-105 1;SPA1;PTN001871684;orthologs	PROTEIN SUPPRESSOR OF PHYA-105 1 (PTHR44218:SF6)		Arabidopsis thaliana
ARATH|EnsemblGenome=AT2G30600|UniProtKB=Q8LEV3	AT2G30600	BTB/POZ domain-containing protein At2g30600;At2g30600/At2g30610;PTN002813767;orthologs	OS05G0345500 PROTEIN (PTHR47457:SF1)		Arabidopsis thaliana
ARATH|TAIR=locus=2027794|UniProtKB=Q9C9U5	AT1G73660	Probable serine/threonine-protein kinase SIS8;SIS8;PTN000585156;orthologs	MITOGEN-ACTIVATED PROTEIN KINASE KINASE KINASE (PTHR44329:SF146)	non-receptor serine/threonine protein kinase(PC00167)	Arabidopsis thaliana
ARATH|EnsemblGenome=AT3G59770|UniProtKB=Q7XZU0	AT3G59770	Probable phosphoinositide phosphatase SAC9;SAC9;PTN002929765;orthologs	SAC DOMAIN-CONTAINING PROTEIN (PTHR46817:SF1)	phosphatase(PC00181)	Arabidopsis thaliana

## Sheet: somatic embryogenesis
Gene ID	Mapped Ids	Gene Name;Gene Symbol;Persistent id;Orthologs	PANTHER Family/Subfamily	PANTHER Protein Class	Species
ARATH|TAIR=locus=2182245|UniProtKB=Q9LXV5	AT5G12840	Nuclear transcription factor Y subunit A-1;NFYA1;PTN000290650;orthologs	NUCLEAR TRANSCRIPTION FACTOR Y SUBUNIT A-1 (PTHR12632:SF97)	DNA-binding transcription factor(PC00218)	Arabidopsis thaliana
ARATH|TAIR=locus=2014375|UniProtKB=Q9SYH4	AT1G54160	Nuclear transcription factor Y subunit A-5;NFYA5;PTN001397174;orthologs	NUCLEAR TRANSCRIPTION FACTOR Y SUBUNIT A-5-RELATED (PTHR12632:SF67)	DNA-binding transcription factor(PC00218)	Arabidopsis thaliana
ARATH|TAIR=locus=2088791|UniProtKB=Q945M9	AT3G20910	Nuclear transcription factor Y subunit A-9;NFYA9;PTN000290648;orthologs	NUCLEAR TRANSCRIPTION FACTOR Y SUBUNIT A-9 (PTHR12632:SF100)	DNA-binding transcription factor(PC00218)	Arabidopsis thaliana

## Sheet: cellular response to sulfur sta
Gene ID	Mapped Ids	Gene Name;Gene Symbol;Persistent id;Orthologs	PANTHER Family/Subfamily	PANTHER Protein Class	Species
ARATH|TAIR=locus=2173562|UniProtKB=O64399	AT5G60890	Transcription factor MYB34;MYB34;PTN000068116;orthologs	TRANSCRIPTION FACTOR MYB34 (PTHR10641:SF1050)	homeodomain transcription factor(PC00119)	Arabidopsis thaliana
ARATH|TAIR=locus=2114738|UniProtKB=Q9SCK2	AT3G49570	Protein RESPONSE TO LOW SULFUR 3;LSU3;PTN002152926;orthologs	PROTEIN RESPONSE TO LOW SULFUR 3 (PTHR34283:SF3)		Arabidopsis thaliana
ARATH|TAIR=locus=2176811|UniProtKB=Q9FIR9	AT5G24660	Protein RESPONSE TO LOW SULFUR 2;LSU2;PTN002152924;orthologs	PROTEIN RESPONSE TO LOW SULFUR 2-RELATED (PTHR34283:SF5)		Arabidopsis thaliana

## Sheet: primary miRNA processing
Gene ID	Mapped Ids	Gene Name;Gene Symbol;Persistent id;Orthologs	PANTHER Family/Subfamily	PANTHER Protein Class	Species
ARATH|TAIR=locus=2182340|UniProtKB=F4K2E9	AT5G13010	Pre-mRNA-splicing factor ATP-dependent RNA helicase DEAH7;CUV;PTN001053844;orthologs	PRE-MRNA-SPLICING FACTOR ATP-DEPENDENT RNA HELICASE PRP16 (PTHR18934:SF91)	RNA helicase(PC00032)	Arabidopsis thaliana
ARATH|EnsemblGenome=AT1G01040|UniProtKB=Q9SP32	AT1G01040	Endoribonuclease Dicer homolog 1;DCL1;PTN000383802;orthologs	ENDORIBONUCLEASE DICER (PTHR14950:SF37)		Arabidopsis thaliana
ARATH|TAIR=locus=2131864|UniProtKB=P92965	AT4G25500	Serine/arginine-rich splicing factor RS40;RS40;PTN002365181;orthologs	RRM DOMAIN-CONTAINING PROTEIN (PTHR23147:SF270)	RNA splicing factor(PC00148)	Arabidopsis thaliana
ARATH|TAIR=locus=2054137|UniProtKB=Q9SIU2	AT2G13540	Nuclear cap-binding protein subunit 1;ABH1;PTN000275690;orthologs	NUCLEAR CAP-BINDING PROTEIN SUBUNIT 1 (PTHR12412:SF2)	RNA splicing factor(PC00148)	Arabidopsis thaliana
